# Supplementary material for: Signaling Complexity Measured by Shannon Entropy and Its Application in Personalized Medicine
Source: Front Genet. 2019 Oct 21;10:930. doi: 10.3389/fgene.2019.00930 (PMC6816034; doi:10.3389/fgene.2019.00930)
Supplement: Supplementary file 2 [file Table_2.xls]

## Sheet: AdditionalFile2 - Interatome
from	to		from	to		from	to
P49418	O43426		O43151	O95816		P15976	Q9BYR2
Q99961	O43426		O43151	Q8IVD9		P56524	P54257
P49418	Q05193		O43151	O43765		P08631	O76011
Q99961	Q05193		O43151	Q13200		Q15077	Q9BYR9
P50570	Q99961		Q03933	O43151		Q9UBT7	O96006
P49418	P50570		O95429	O43151		Q92624	A0A0C4DFY5
Q9UQ16	P49418		Q9BTE6	O43151		Q15040	P98095
Q9UQ16	Q99961		P58340	O43242		Q8WUU8	Q15323
Q13643	Q14192		O43151	P31948		O75031	Q8IVT2
P42566	P42566		Q9UNE7	O43151		Q9BYQ3	O76003
P33993	Q14192		Q9HB71	O43151		Q9Y383	P23511
P10275	Q14192		O43765	O43765		Q2NL68	Q4KMZ1
Q07889	Q8IZP0		Q13451	O60502		Q969T4	Q15038
P00519	Q92558		Q8IVD9	O60502		O43296	Q9Y473
Q8NFH8	Q9Y6I3		O43242	Q13200		Q9Y5K3	P49585
Q9Y4J8	P46939		O43242	Q9UIM3		P60411	Q05952
Q13474	Q9Y4J8		O43242	Q9BTE6		Q5VWN6	P50222
P11532	Q9Y4J8		Q16543	O43293		Q16623	Q16853
P46939	Q14118		O75132	Q8IVD9		Q9BWT7	Q7RTU3
P27986	P10398		Q9BTE6	O75132		Q9BYQ3	Q6L8H1
P07237	Q03692		O75132	P07900		Q15742	Q15560
P27797	P30101		O60884	Q8WW22		Q13526	P26371
Q96HE7	P07237		O60884	Q9Y266		P32242	P98095
P50750	O60563		O75132	P58340		Q2TAC2	P38432
P53999	P68400		Q9BTE6	O75190		Q96L14	Q8IYE0
P38398	P52294		O75190	Q13200		Q9NUL5	O95273
P11940	Q15365		O75426	P07900		O15353	Q13526
Q15366	P11940		O75426	Q9UIM3		Q8N8B7	Q8NA61
Q14192	P49810		O75426	Q9UNE7		Q9Y2V7	O60941
Q9GZV5	Q15599		O75426	Q9HB71		P25791	Q9UKT9
Q01196	Q9GZV5		O75426	Q03933		Q86YV0	Q9UPY6
P63104	Q9GZV5		O75426	Q8IVD9		P13682	Q86X02
Q15034	P0CG48		O75426	Q9Y266		Q9BT92	P08779
O14807	P55196		O94763	Q03933		Q9NU19	Q9H2G9
O60674	P38398		O94763	Q8IVD9		Q9H8W4	Q9UDX3
P23458	P38398		O75426	Q8WVJ2		Q9Y6D9	Q5T7P8
P15918	P52294		O75426	Q15185		Q9BYU1	P55347
Q13233	P62258		O75426	Q9BTE6		Q96T51	Q96T51
Q9Y2U5	P62258		O94763	Q9HB71		P26196	P51114
P31946	P08069		O94763	O00170		Q5JR59	Q8NE01
P63104	P08069		Q99471	O94763		Q15560	Q9BQD3
Q15811	P42566		O94763	Q15185		Q15038	Q9NZ52
P49757	P42566		O94763	Q13200		P60409	O43463
P52594	P42566		O94763	P31948		Q9BSE2	Q9HAT8
Q99708	Q08999		Q16543	O94763		Q14142	Q96MH2
Q99708	Q13363		O75344	O94763		P35900	Q7Z3Y8
O75369	P49810		Q9BTE6	O94966		P08670	Q13895
O75369	P49768		Q7L3B6	O94966		Q7Z417	A8MQ03
P49768	P21333		O94966	Q13200		Q9NSC5	Q16543
P21333	P49810		O94966	Q8IVD9		P35900	Q15323
P49810	Q07817		Q9H6T3	O94763		Q16633	P09234
Q07817	P49768		Q13200	O94906		Q86UB2	Q5MJ10
P49810	P30626		O94906	Q9BTE6		O14964	Q13952
P49810	Q9UMX0		O95816	O95072		P60410	O43184
P49768	Q9UMX0		O95072	Q13200		A8MQ03	Q9HCN3
P63208	Q9Y297		O94966	O43765		Q9H596	Q7L5D6
P11940	Q04637		O95072	P58340		Q13077	Q96LM5
O43432	P11940		Q9HB71	O95072		O75031	O15371
Q13363	Q15583		O95072	Q9BTE6		Q8WVX3	Q16623
Q99828	P49810		O95429	Q03933		P0CG20	Q8IYI6
Q99569	P49768		O95072	O43765		Q93062	Q14119
Q12972	Q99459		O95072	P31948		Q9UL45	Q2T9L4
P46013	Q9NS87		O95072	Q9UNE7		P37198	O95678
P38398	P03372		O95816	Q8IVD9		P06727	P43360
Q14571	Q9UBN4		O95816	Q13200		Q96MV1	Q9BXN2
O43639	Q14185		O43765	O95816		Q8TEC5	Q08379
Q14192	P05556		O95816	P58340		Q5W5X9	Q15654
Q14192	Q14192		O95816	Q03933		Q9BYV2	Q5JTD0
Q9UBZ9	Q14192		Q9Y266	O95816		Q53EP0	Q6AI39
Q13683	Q14192		Q9UNE7	O95816		Q14525	Q3SY84
P26006	Q14192		O95816	Q9HB71		Q96E35	O75177
P08047	P08047		O95816	Q9BTE6		P14136	Q6NYC8
P08922	P29350		Q719I0	O95816		Q9P2J8	Q8TD16
P62258	Q9UQL6		O95816	Q9UIM3		Q96C55	Q96PQ6
Q6P5Z2	Q13393		O95817	Q13200		Q6UY14	Q5TA76
O60941	P11532		O95817	P58340		Q68DK2	O76011
Q13363	P37275		Q03933	O95817		P46379	A6NEM1
P06730	Q13541		Q13451	P00540		Q3MIT2	Q9NX38
Q13542	P06730		O95817	Q9UNE7		P21333	Q6ZTI6
P06400	P06400		O95985	Q9BTE6		Q9NYB9	O60941
Q06187	Q06187		Q03933	P00540		P02538	Q7Z3Z0
O43426	O94875		Q9Y266	P00540		A8MQ03	Q8TC90
Q99962	O43426		O95816	P00540		Q9UHR4	A8MQ03
P06400	P62136		Q8IVD9	P00540		Q99757	P43358
Q96CV9	P42858		P00540	P58340		A5D8V6	Q93062
Q16650	O14936		P00540	P07900		O43482	Q92764
O14936	Q9Y2J0		P00540	P31948		P50222	P23025
P55210	P55210		P00540	Q9UIM3		Q70IA6	Q9NT62
P55210	P98170		P00540	Q13200		Q07627	Q9BQ66
P42574	P42574		O43765	P00540		P08727	Q4VCS5
P42574	P98170		Q719I0	P00540		P15884	Q15973
O14974	Q09013		P00540	Q99614		Q8NA54	Q8TAP6
P04637	P42858		P04049	P58340		Q13526	Q9H5H4
Q92793	P42858		P00540	Q16543		Q8IYA8	Q9HAQ2
P04637	Q92793		P00540	Q9UNE7		Q6DKK2	P78424
Q96ST3	P04637		Q9HB71	P00540		Q8WWB5	Q8IVW4
P42858	Q96ST3		Q9BTE6	P00540		Q6NUJ2	Q15654
Q99523	Q9UJY4		P04049	Q8IVD9		Q07627	Q92608
Q9NR28	Q13490		P04049	Q13200		O75360	Q96Q77
Q9NR28	Q13489		O95816	P04049		Q9H4L5	Q08AH1
P07948	Q05397		P04049	Q9HB71		Q58EX7	P49901
P35609	P22459		Q9BTE6	P04049		Q96A09	Q63HR2
P22460	P35609		P04049	P07900		O14966	P14373
Q16665	O14818		P31948	P04049		Q9GZY8	P60201
P21580	Q9Y6K9		P04049	Q9UIM3		Q8IZE3	P54646
P21580	P21580		P04049	Q9UNE7		O60437	P17661
P21580	Q15025		P58340	P04626		Q2TAL8	A8MQ03
P21580	Q8NFZ5		P04350	Q13200		Q13114	Q9Y547
Q86VP1	P21580		P04350	Q9BTE6		Q9H7H0	Q9UJV3
Q9Y4K3	O43318		P04626	Q13451		Q14153	P50222
Q9Y4K3	Q15750		P31948	P04626		Q6P9B9	P60410
O43318	Q99558		Q8IVD9	P04626		Q8NCR6	A8MQ03
O15111	Q99558		P04626	Q9BTE6		Q08117	O76011
O15111	O43318		P04626	Q9Y266		O75031	Q14192
O43318	O95163		P04626	Q13200		Q8IZE3	Q9H0R8
P31946	P19634		Q8IWX7	P04626		Q9UHD9	P01160
P63104	P19634		P07900	Q7L3B6		Q9BXU8	P60410
P31946	P05556		P07947	Q16543		Q8IYE1	Q08379
Q14118	Q14118		P08913	Q13200		Q96C55	P60409
Q92993	P10275		Q9HB71	P04626		Q8N0V3	Q969F0
P10275	P10275		Q15185	P13667		Q15631	Q15014
O14727	P55211		P15918	Q13451		Q8IZE3	Q99757
P29353	P07948		P15918	Q9Y266		Q13077	A6NI15
Q07666	P06241		P10276	Q9UKP3		P15622	Q8IX06
Q07666	P07948		P55036	P11908		Q9BRK4	Q15052
P29353	P06241		O43765	P11908		O60504	Q9C0A6
Q96CW1	Q15311		P15918	Q15185		Q96KQ7	Q14119
P19878	Q15080		Q8IVD9	P15918		P60410	Q9H7X3
Q00526	Q16667		P15918	Q9HB71		Q9GZT8	P0DI81
Q16667	P24941		P18074	P31948		Q08289	P56545
P06493	Q16667		Q9HB71	P18074		Q8IYB1	O60447
O14893	Q16637		P18074	Q9BTE6		Q08117	Q9GZV8
P14678	Q16637		Q03933	P18074		Q15415	Q9H9D4
P62308	Q16637		Q8IVD9	P18074		P15884	Q8NI38
P09012	Q16637		Q13200	P19086		Q5VVQ6	Q9UHC7
Q9NY12	Q16637		P31948	P19086		P26371	Q5TA81
Q16637	P22087		Q9UIM3	P19086		Q9P202	P49023
Q16637	Q00839		P18505	Q13451		O00560	Q59EK9
Q16637	Q16637		P19086	P58340		Q8NA61	Q8TAE8
P42574	P55211		P19086	Q8IVD9		Q99633	Q08379
Q9Y239	P55211		P19447	Q9UNE7		A8MQ03	Q969W0
Q9Y239	O43353		P20794	Q16543		O75031	P56470
P57678	Q9UHI6		Q9HB71	P19086		P25800	Q7Z591
P14678	P57678		Q9BTE6	P19086		P21549	Q7Z3S9
O15061	Q9Y4J8		P58340	P19447		Q92805	P31321
Q9NQS1	O14727		P25686	P58340		A8MQ03	Q16512
Q9H074	P11940		P25686	Q13200		O43765	Q8IUB5
P23588	P23588		O75344	P22059		P60410	Q6L8H2
Q14152	P23588		O43765	P22681		Q15560	Q9Y250
Q04637	P04792		Q16543	P25098		Q9UBU9	A6NEM1
Q9BUB5	P06730		P30679	Q13200		Q96EG3	Q9UGI0
Q04637	Q9BUB5		P30679	P58340		P36406	P08579
P08069	P41240		Q03933	P30988		Q13137	Q6VB84
P63104	P04049		P30988	Q9Y266		Q96HA8	Q96JM7
Q04917	P48552		Q8IVD9	P30988		Q96RF0	Q9BRK4
P06730	O60516		Q9UIM3	P30679		O60941	Q8IZP0
P63104	P29353		P30679	Q9HB71		O75360	P23443
O15151	Q00987		Q9BTE6	P30679		Q5JR59	P52179
P23458	O75886		P33992	Q03933		Q9H0A8	Q9NX08
Q9UMZ2	Q9UJY4		O95816	P33992		Q96K62	O95429
Q15276	Q9UJY4		P33992	Q8IVD9		Q14142	Q9NZD8
Q9UMZ2	Q9UJY5		P58340	P30988		Q6NZI2	Q6P2D0
Q9UKL3	Q14790		Q13451	P33992		Q9H596	Q13077
Q9UKL3	Q13158		P33992	P58340		Q7Z3K3	Q02446
O00273	O76075		P33992	Q9BTE6		P60520	Q9NW68
O60941	P46939		Q13451	P33993		Q8TE68	A8MQ03
O75074	Q9UJY4		P33993	P58340		Q9UBE0	Q02548
Q9UJY5	Q99523		P33992	Q13200		Q9NYW8	Q9HC98
O75074	Q9UJY5		P33992	Q9UNE7		P45984	Q9Y250
Q9UJY5	P11717		Q9HB71	P33992		Q9HBH7	P43356
P11717	Q9UJY4		Q9HB71	P33993		Q9P2K3	P43360
Q9UJY5	P20645		P33993	Q9BTE6		Q96MF2	P35268
Q9NZ52	P11717		P34972	Q13200		P62877	Q92990
P20645	Q9NZ52		Q8IVD9	P33993		P55854	Q86T24
Q9Y6K9	O43353		Q8IWX7	P35998		Q8IYA8	Q06455
Q13546	Q9Y6K9		Q9BTE6	P35998		Q08117	P09234
Q9HC29	O43353		Q8IVD9	P43155		P62333	Q16543
Q9Y2G2	P55211		P43155	Q9HB71		Q9GZV7	P60410
O14727	P42574		Q9BTE6	P38405		Q5T619	P60410
Q9Y2G2	Q9Y6K9		Q9BTE6	P40337		Q16670	Q86X02
P31947	Q07812		P58340	P43155		Q15911	O76011
Q92934	Q07817		P43250	P58340		P24278	Q8N680
Q00987	P32121		P47871	Q13200		Q06250	Q93062
Q15569	P31946		P43155	Q9BTE6		Q9HAT8	Q99750
P19438	Q15628		P49758	Q13200		P60410	O76083
Q15628	Q12933		P49758	Q9BTE6		Q92624	Q9HD20
Q13114	Q15628		P50416	Q9HB71		P36542	P50222
Q13077	Q15628		P49674	Q13200		Q96SQ5	Q96ED9
Q92851	Q13158		Q9BTE6	P49674		P78347	Q9BYV2
Q16611	P21796		P51788	P58340		Q5JVL4	Q5JST6
P68400	P49427		P51788	O95816		Q86W74	P32856
P25445	Q92851		Q13200	P50750		P13631	P28702
P25445	Q14790		Q9UNE7	P51788		P50222	P38919
P25445	Q13158		Q9BTE6	P51788		Q96RE7	O43395
Q92851	Q92851		P51788	Q8IVD9		P61326	Q9UGI0
Q14790	Q14790		P51788	Q13200		Q8IYY4	Q9Y3M2
Q14790	Q92851		P51788	O43765		Q8TD10	Q86YD7
Q13158	Q14790		P54652	Q8IWX7		P50222	P41223
Q92851	Q92851		P54652	Q13200		Q9BW85	Q8TF50
Q07817	Q9NP97		P53618	Q96RS6		O15294	Q6N021
O43521	Q9NP97		Q03933	P54652		P49770	Q9UI10
P60953	P27986		P54652	O95429		P63167	Q96PU9
P60953	Q13153		P54652	Q99614		Q8WWM9	Q96KN4
P46940	P60953		P58340	P58340		Q07627	O43184
P60953	P42768		Q92598	P54652		Q9C005	Q00537
P60953	P19878		P54652	Q9UIM3		Q6ZMS7	O00471
P60953	P19525		Q99471	P54652		Q5TA76	Q6L8G8
Q13114	Q13546		P54652	Q9BTE6		O75031	P62857
Q13546	Q12933		P58340	Q9BTE6		O75031	Q5T619
Q13546	Q13077		P59046	Q13451		Q9Y2V7	Q96HA1
Q13546	Q15628		P59046	P58340		P21549	O43281
P50591	O14763		P58340	Q8IVD9		O76011	Q7RTS7
P50591	Q13158		P58340	Q13200		O43790	O76011
P50591	Q14790		Q9UIM3	P58340		Q12933	Q14119
P50591	O00220		Q8IVD9	P59046		Q9HBT8	A7MD48
P04049	P01112		O43765	P59046		Q15323	Q8WWY3
O43353	Q13077		P59046	Q03933		Q9UER7	Q8TD10
P29466	O43353		P07900	P59046		Q63HR2	Q7Z6R9
O43353	Q12933		Q9BTE6	P59046		Q00526	P26367
Q03135	Q12933		P59046	Q9HB71		Q86YV0	O75525
P42768	P09769		Q13200	P59046		Q8WTX9	O76011
P42768	P16333		P59046	Q9UIM3		Q9UBB9	P62195
P06241	P42768		P31948	P59046		Q9Y6H1	Q14145
P05067	Q9UQF2		P59046	Q99614		P17482	Q7Z3Y8
P29353	P13688		P62873	Q13200		Q8NA54	Q08379
P27986	P22681		P62873	Q8IVD9		Q58EX7	P12035
P43405	P22681		Q9UNE7	P59046		O00308	Q96LR5
P43405	P06239		P59046	Q16543		Q9BSH4	P36406
P29353	P22681		P58340	P62873		Q16512	Q9UGI0
P07948	P22681		P62873	Q99471		O95751	Q8N443
P06239	P22681		P78395	Q8IVD9		P60411	Q5TA76
P22681	P06241		P62873	P31948		Q13077	Q03989
P27986	P29353		P62873	Q9BTE6		Q8N2X6	Q96IF1
P51451	P22681		Q13200	P78395		P51687	O76011
P22681	P46109		P78395	Q9BTE6		Q9P0T4	O43741
P00533	P22681		Q16543	Q02790		O75360	Q9HB63
P29353	P00533		Q8IVD9	Q02790		Q9H8K7	P50222
P27986	P00533		Q06609	P58340		Q12933	O43708
P00533	P16333		Q13451	Q13133		Q5W5X9	Q58EX7
P15863	P50221		Q13131	Q16543		Q9Y2T1	Q8NEF3
P50222	P23760		Q13133	Q9BTE6		A0MZ66	Q9Y2D4
Q92882	Q16637		Q9UIM3	Q13133		P06737	P11217
O15117	P06241		P58340	Q13133		Q96GS4	Q8N1B4
Q13094	O15117		Q13200	P31948		Q96IQ9	Q9NRD5
Q9UJY5	Q92673		Q13200	Q99933		Q99816	Q96JZ2
Q92673	Q9UJY4		Q13200	O43765		P47897	Q9NRD5
P41743	Q9NPB6		Q8IVD9	Q13309		Q8N7C3	O96006
Q8TEW0	Q9NPB6		Q9BTE6	Q13200		Q8WY64	Q96IK5
P37173	Q9UER7		Q13309	P58340		Q9H4M9	O95721
P27037	Q9UER7		Q9BTE6	Q13309		Q17RL8	Q8WWB3
Q9UER7	Q9UER7		Q9HB71	Q13309		Q5JR59	Q9H9D4
P68400	P14625		Q13885	Q9BTE6		Q04864	O00204
P08887	P23458		Q9UIM3	Q13309		P61457	P35680
P11274	P62993		P31948	Q13309		Q12933	P12268
P00519	P08631		Q13309	P07900		O75031	Q6UXH8
P27348	Q14814		Q9UIM3	Q14145		Q9UGC6	Q5T7P3
Q9NVW2	O43679		Q14145	Q9HB71		Q9Y333	P43357
Q9NVW2	Q86U70		Q14145	Q9BTE6		Q96Q77	Q96IK5
Q9NVW2	P25791		Q14145	Q8IVD9		Q8WWY3	Q59EK9
P19793	Q9NPJ4		Q14190	Q13451		O75531	Q9H503
Q9NPJ4	Q13285		Q14164	O95816		Q9NW64	A8MQ03
P10276	Q9NPJ4		Q14190	O95816		Q969T4	O00308
P03372	Q9NPJ4		Q14190	Q8IVD9		Q5TAP6	Q8NHQ1
P11474	Q9NPJ4		Q14190	P04792		Q8IYX8	Q9NRD5
Q07869	Q9Y618		Q14190	P58340		Q6ZMK1	O00505
P15941	P00533		Q14190	O95429		P04264	P37198
P15941	P12931		Q14190	Q9Y266		A8MQ03	Q8WWX9
P41240	P17302		Q14190	Q9UIM3		Q63HR2	Q86Y13
P17302	P12931		Q14190	Q9HB71		Q13526	Q9BVG8
P39019	P39019		Q14190	O00170		P0CG48	Q05086
P51168	P46934		Q14190	Q13200		Q8N402	P50221
P37088	P46934		Q14190	O43765		Q9C0C4	O76011
P51170	P46934		Q14190	P31948		Q8TBB1	Q59EK9
Q9HB71	Q8IUQ4		Q14249	Q8WW22		Q9BW66	P78424
O43255	Q9HB71		Q14190	Q99614		Q07002	Q13136
P30304	O96017		P58340	Q14257		O00139	P25791
Q96B97	Q99961		Q14190	Q9UNE7		P27658	O76014
Q96B97	P22681		Q14190	Q15185		Q9NSC5	Q96HA1
Q99962	P00533		Q14190	Q9BTE6		O95336	Q13867
P22681	Q99962		Q8IVD9	Q14318		P57075	Q9UKT9
Q96B97	P00533		Q13200	Q14318		Q03252	Q16543
Q96B97	Q99962		Q14257	Q9UIM3		Q99633	Q5T124
P08581	P22681		Q9BTE6	Q14653		Q9NQ69	Q86U70
Q96B97	Q99963		Q15014	Q13451		Q9HCM9	O94888
Q9Y5K6	P22681		Q14344	Q9BTE6		Q8WXF1	Q96L14
O14964	P0CG48		Q14344	Q9HB71		O43508	O43765
P0CG48	Q9UK41		O95433	Q14653		Q9Y2X8	Q9HCM9
Q99816	P0CG48		Q15047	Q8IVD9		P57721	A0AV96
P04637	O96017		Q9UIM3	Q15029		O75558	Q9BVG8
P39019	P09038		P58340	Q15047		Q9NUJ3	P26367
P22681	P16333		O43765	Q15047		Q9UBB9	O43189
P60953	Q13576		Q15047	Q9BTE6		Q9BYQ3	Q6L8G4
P60842	Q04637		Q9UIM3	Q15047		Q9Y242	Q9H2G9
Q14240	Q04637		P31948	Q15131		Q99946	Q99946
P55010	P47813		Q15131	Q8IVD9		Q68CQ4	Q96DT7
Q9NR30	P05412		Q9BTE6	Q15131		P57075	Q8WW24
P52566	P15153		Q16543	Q15131		P29597	Q15323
P35241	P52565		P58340	Q15293		Q96IK5	O60645
P10911	P35241		Q15393	Q8IVD9		O75558	O75771
Q08211	Q9UBU9		P31948	Q15831		Q96HL8	Q5HYK7
P52948	Q9UBU9		Q9UNE7	Q15831		Q6NT52	Q15323
Q9UBU9	P78406		Q15185	Q15831		Q8TBB1	Q9BYQ3
Q92973	Q9UBU9		Q15831	P58340		Q8N9N5	Q14511
Q9UBU9	P35658		O95429	Q15831		P33176	P31323
Q9UBU9	P37198		Q16513	P07900		P50222	Q7LFX5
Q9BUJ2	Q9UBU9		Q16531	Q8IVD9		Q9H5Z6	O75420
Q9UBU9	P49790		Q16671	P07900		Q14142	P19447
P04637	Q93009		Q13451	Q2TAC2		Q08043	Q86YD7
O15350	Q09472		Q2WGJ6	P58340		Q9H8S9	Q9Y3C0
Q92629	Q14315		Q2WGJ6	P07900		P40692	Q9UDV6
Q13326	Q14315		Q2WGJ6	P31948		Q9UGC6	Q6L8H2
O15553	Q9ULZ3		Q2WGJ6	Q9UNE7		Q6ZTB9	Q6A162
P53675	O00291		Q2WGJ6	Q8IVD9		A5D8V6	Q99961
O95782	O00291		Q2WGJ6	O43765		Q92997	O43167
Q969H0	P24864		Q2WGJ6	Q9HB71		Q9H1K0	P20338
Q15642	P60953		Q2WGJ6	Q9BTE6		Q01196	Q96EF6
Q92738	Q12929		Q3SYB3	Q13451		O75934	Q15323
P29353	Q13094		Q3SYB3	Q9UNE7		O00560	Q9H3H3
Q13094	P22681		Q3SYB3	O75344		A6NEM1	Q9BSK4
Q13094	P12314		Q3SYB3	Q9BTE6		O60711	P29972
P12314	P29353		Q3SYB3	Q03933		Q9H7X3	Q8NHQ1
P12314	P22681		Q3SYB3	Q99933		Q9NP86	Q8N1B4
Q71U36	Q9UBN7		Q8IVD9	Q53HC9		O00308	Q86UU5
Q14203	Q9UBN7		Q13200	Q53HC9		P60409	P49901
Q9UBN7	P68366		Q9UIM3	Q53HC9		P09917	Q9H257
Q9UNS2	P05107		Q53HC9	P58340		Q13308	P60410
P14672	Q9UER7		Q53HC9	Q9Y266		O95995	Q9UJV3
O15143	P42768		Q9UNE7	Q53HC9		Q14CN4	Q7Z3Z0
O15143	O00401		Q99471	Q53HC9		Q9BRK4	P28482
O75381	O75381		Q9BTE6	Q53HC9		O60504	Q8IYR0
O96011	P40855		P58340	Q573B4		Q8N7Y1	A8MQ03
Q92968	O75381		Q573B4	P07900		Q9UPY8	Q14142
P40855	P56589		Q573B4	Q16543		Q92624	P18084
P50542	O75381		Q5H9I0	P58340		Q5T5A8	A0A087WY89
Q9Y5Y5	P40855		Q5H9I0	Q03933		Q9BYR9	Q5T753
P50542	O00623		Q5H9I0	Q9Y266		Q6UY14	Q5TA79
O75381	P40855		Q5H9I0	Q9HB71		Q96ST8	Q9NRD5
P04792	Q9UER7		Q5H9I0	Q9BTE6		Q8TBB1	Q2NL98
P04792	P04792		P22681	Q5JPT3		Q9BYR9	Q6NUJ2
Q9UER7	P25445		Q5QNY5	P31948		Q8TBB1	P26371
Q99683	Q9UER7		Q5H9I0	Q8IVD9		Q6A162	P56524
P04637	P38398		Q5H9I0	O43765		Q07627	Q9Y5Y2
P16220	P38398		Q5H9I0	Q9UNE7		Q12933	Q96AD5
P42345	O15530		Q5T7U4	Q9Y266		Q8TAU3	Q96EG3
P42345	P42345		Q5T7U4	Q03933		Q12933	Q17RB8
P42345	P31749		P07900	Q5SSJ5		Q8WTP8	Q63ZY3
O15530	P23443		Q5T7U4	Q13451		Q8IYR0	O95678
P31749	O15530		P58340	Q5T7U4		O76011	Q96NU1
P23443	P31749		Q9UIM3	Q5T7U4		O76011	Q9Y272
P60953	P23443		Q9UNE7	Q5T7U4		Q96DZ9	P12004
O75689	P48729		Q5T7U4	Q9BTE6		Q9NYB9	O60504
P48729	P62495		Q5T7U4	Q8IVD9		Q15323	Q9UBV7
P48729	P09429		Q5T7U4	Q13200		P01308	A8MQ03
P48729	Q96A00		O43765	Q5T7U4		P36508	Q969G2
P48729	P26583		Q5T853	P07900		O43586	Q8IX18
P48729	Q9BT88		Q9UIM3	Q5T853		Q17RB8	Q9HBE1
P18754	P48729		Q13451	Q5T853		Q99728	Q13077
P52294	P48729		Q5T853	Q16543		O75145	Q9UBB9
P50548	P48729		Q5TA56	P07900		P50222	A0A0C4DFM2
P48729	P63104		Q5TA56	Q15185		P59990	Q9BYR2
P62258	P35568		Q13451	Q5W0B1		Q8WY64	Q5JST6
Q9Y4H2	P62258		Q6VAB6	Q13451		Q04864	Q06455
Q15750	Q16539		Q6NSI4	Q8IVD9		Q8NB15	P50458
O75461	Q00765		Q6P158	Q13451		O75360	Q32M84
Q8IY57	P25490		Q6VAB6	O75344		Q13360	P31321
P42858	O00268		Q6VVB1	Q9Y266		P59910	Q969G2
P42858	P08047		Q6VAB6	P07900		Q96DZ9	Q13596
P08631	O43516		Q6VAB6	Q16543		Q9NYB9	Q6PCT2
P08631	P42768		Q6VVB1	Q8IVD9		O95198	P55081
P08631	Q92556		Q70CQ1	P07900		P20591	P59942
P08631	P50570		Q16543	Q70CQ1		Q96HD9	A8MQ03
P08631	Q92835		Q70CQ1	Q03933		Q15038	Q9P2K6
P08631	Q07889		Q70CQ1	Q8IVD9		Q8WVP5	Q6NZI2
P08631	Q96B97		Q70CQ1	Q9BTE6		O95208	Q9H305
P08631	Q9ULH1		O75344	Q70CQ1		Q9NSC5	Q8IZP0
P61978	P08631		Q70CQ1	Q15185		O43169	Q16623
P08631	Q9UI08		Q9UNE7	Q70CQ1		Q6UXX9	P60328
P08631	Q07666		Q70CQ1	Q9HB71		P31273	Q9UKT9
Q9Y5K6	P08631		Q9UIM3	Q7L576		Q9H0A9	Q04864
P08631	Q9Y3L3		Q7L5D6	P58340		O75360	Q9UHX1
P08631	Q99816		Q7L3B6	P31948		P49418	Q08209
P08631	Q9H6R7		Q13200	Q7L576		P25786	O76014
P08631	O00459		Q7L5Y6	Q13451		Q9BYR9	P26371
Q13094	P08631		Q7L5Y6	Q8IVD9		P33176	P31321
P08631	P27986		Q9UIM3	Q7L5D6		O60504	Q92917
P08631	P19338		Q7L5D6	P04792		Q9H190	Q5SQQ9
P08631	Q15393		Q13200	Q7L5D6		Q9NZD8	P57678
Q13257	P06213		Q7L5Y6	P31948		P49639	O14633
P55211	Q96CA5		Q7L5Y6	Q9HB71		Q9GZV7	Q12800
P55211	O15392		Q7L5Y6	Q9BTE6		O14558	P02511
Q9Y297	P49427		Q7L5Y6	O95816		Q9UGI0	O95696
P08581	Q96S59		Q7Z3Z4	O75344		Q15323	Q7Z6R9
P21980	P51178		Q7Z3Z4	P07900		Q9BYR9	Q8IWZ5
O00161	Q9UKI8		Q7Z3Z4	Q9HB71		Q9GZT4	Q9GZT4
Q14191	Q14191		Q7Z3Z4	Q13451		Q6VN20	P43364
Q14191	P13010		Q7Z3Z4	Q9Y266		Q9UL42	A8K8V0
Q14191	P12956		Q7Z3Z4	Q8IVD9		Q9H257	P55040
P13010	P12956		Q7Z3Z4	Q15185		Q9Y242	O75031
Q9UBS0	O00418		Q7Z3Z4	Q9BTE6		Q9UHD9	P15814
O00418	Q15418		Q86UP8	P58340		Q8N6Y0	Q96RD9
P28069	P14921		Q86UP8	Q16543		Q9H4E7	A6NEM1
P55196	P25791		Q86UP8	Q13200		Q5VTR2	Q6P1J9
P98170	P55211		Q86UP8	Q9BTE6		P40855	Q9UIG4
Q9Y297	P25963		Q86X45	Q03933		O60941	Q9Y2J4
Q9UKB1	P63208		Q9HB71	Q8IWB1		O75360	Q9BQ83
Q9UKB1	Q13616		O95429	Q8IZD4		O75558	Q12846
Q13616	Q9Y297		P31948	Q8IWD4		Q8TD16	Q6NYC8
Q9Y297	Q9UKB1		Q8IWX7	P07900		Q7Z794	Q15323
Q9Y297	Q9Y297		Q8N165	Q16543		Q9UIG4	Q10567
P29353	Q9UQC2		Q8N1E6	Q13451		Q9BYR9	O43167
Q92835	P29353		P58340	Q8N6T7		Q8NEC5	Q13064
P29353	P32927		Q8N1E6	Q9BTE6		Q8N6K4	Q96DZ9
Q07889	Q15811		Q9UNE7	Q8N6T7		Q9BTE7	Q9NRD5
O43543	O75771		Q8N6T7	Q9BTE6		Q9NU39	Q15654
Q15811	O00401		Q7L3B6	Q8N799		Q96HZ7	P61289
P02489	P43320		Q8N812	Q13451		P50222	Q96GU1
P07315	P02511		Q8N6T7	Q03933		Q8N9N2	Q13114
P43320	P07315		Q8N6T7	Q13200		Q9UGC6	Q5T5B0
P07315	P02489		Q9UIM3	Q8N6T7		Q9NUJ3	P50221
P02511	P43320		P58340	Q8NHY5		Q8IYA8	O94955
P02511	P02489		Q8NHY5	Q03933		Q9UNK0	P32856
P43320	P04792		Q16543	Q8N812		Q5T7W0	O15344
P04792	P02489		Q8N9S9	Q8WVJ2		P09234	Q9ULX6
P02511	P04792		Q8NI51	Q13451		P79522	Q08117
Q16832	P12931		Q9Y266	Q8NI51		Q9H8Y8	Q9H9H4
P29353	Q16832		Q8NHY5	Q13200		P62837	Q86UW9
Q13526	P68400		Q9UIM3	Q8NHY5		O75604	Q7Z3Y8
P11388	Q13526		Q8NHY5	Q9UNE7		Q14139	Q92551
P15498	P46108		Q9BTE6	Q8NHY5		Q9NXE8	O76011
P22681	P46108		Q8NI51	O43765		O96014	O95273
Q13905	P46108		P31948	Q8NI51		Q9UHD9	Q9Y240
Q13905	P62993		Q8NI51	Q9UNE7		Q9NYB9	O75886
P08069	Q13322		Q8NI51	Q8IWX7		O75604	Q13077
Q13322	P06213		Q8IVD9	Q8NI51		Q9BYR9	Q6L8G4
Q13322	P00533		Q8NI51	Q8WVJ2		Q9Y5V3	Q8IVS8
P01112	Q03135		Q9BTE6	Q8NI51		O76011	Q8N5M1
Q03135	P12931		Q8TC59	Q13451		Q3B820	P43364
Q9Y4H2	P08069		Q8TCJ0	Q13451		Q6P2D0	Q9H2G4
P06213	Q9Y4H2		Q8TC59	P07900		O75031	Q96IZ5
P06213	P35568		Q8TC59	P31948		Q12933	P09067
P04275	P07359		Q8TC59	Q9BTE6		P13646	Q14CN4
P47897	P07900		Q15185	Q8TC59		Q9NU19	Q5JST6
P07900	P14868		P07900	Q8TCJ0		Q96A70	Q9UMX2
P56192	P07900		Q9UIM3	Q8WVL7		Q8TD16	Q92619
P07814	P41252		Q8WW22	Q8WW22		Q2TAL6	A8MQ03
P07900	P07814		Q8WW22	Q9BTE6		Q5JR59	P17027
P78560	P42575		Q96RS6	Q92620		Q9UHD9	Q9BVV7
Q96RN5	Q15796		Q92925	Q13200		Q8N7B6	Q08379
Q13485	Q96RN5		Q9UNE7	Q92925		O75360	Q92747
P84022	Q96RN5		Q9HB71	Q92925		Q9BU76	Q9UGI0
Q15796	O75448		Q92925	Q13451		P68400	Q02548
Q15797	Q96RN5		P58340	Q92925		Q63ZY3	Q9UGI0
Q13485	Q15796		Q92925	O95816		Q12933	Q8N8B7
O75448	Q15797		Q9BTE6	Q92925		P78385	Q6A162
O75586	Q15796		Q9UIM3	Q92993		Q9UJW9	O94868
O75586	Q15797		Q92993	Q9BTE6		Q9UBU2	P60371
Q9Y2G2	Q9Y2G2		Q96BQ3	P58340		P19544	P60371
Q14192	Q9Y2G2		Q96C36	Q9UIM3		Q9UI36	P31321
P27694	Q14191		P58340	P62495		Q6GPH4	Q9Y508
P13569	P27824		Q13200	P62495		Q4V328	Q4V328
P15172	P11831		Q96BQ3	Q9HB71		P05187	Q5T752
P11831	P15173		Q16543	Q96GD4		Q8TCE9	Q9NRD5
Q13485	P17676		Q96II5	P58340		Q8N9W6	Q13214
P17676	P84022		P62495	Q9UIM3		Q96DN6	Q76L83
P10644	Q92667		Q96J94	Q13451		Q9NYB9	Q9NRI5
P98170	O43464		Q96J94	Q03933		Q9GZY8	P26678
P49815	P63104		Q96J94	Q9Y266		Q8IZW8	Q9UGI0
P61981	P49815		P07900	Q96II5		Q5JVL4	Q04864
P31947	P49815		Q96RS6	Q96II5		O75864	Q8IX06
P49815	P62258		Q9BTE6	Q96II5		Q8TBB1	Q5T749
P49815	P31946		Q96J94	Q9HB71		Q8IXW0	Q7Z3S9
Q04917	P49815		Q96J94	Q15185		O75031	Q96GN5
P49815	P27348		Q96J94	Q8IVD9		Q9BYQ3	Q9Y223
P08069	P62258		Q96J94	P07900		Q15276	Q9NRE2
P27348	O15530		Q96Q40	P07900		O75145	O60504
O15530	Q04917		O75344	Q96MX6		Q8N6L0	Q8IY26
P63104	O43524		Q96QS6	Q13200		P59998	O00401
O43524	P31749		Q96QS6	P07900		Q6NT52	Q63HR2
P46527	P27348		Q96S53	P07900		Q5JST6	Q8WW24
P46527	P31749		Q96S53	Q13451		Q9UJT2	Q7Z3Y8
P27348	P78314		Q13200	Q99615		Q9NUL5	Q9BYR3
P06729	O95400		Q99933	P58340		Q04864	Q8IXL7
P27348	P46937		Q96S53	Q16543		O75031	Q6ZSG2
P06729	O43586		O95816	Q99615		O75031	P15622
P18031	O43586		Q99615	O95429		O14647	P50222
Q9Y5K6	P06729		Q9BRZ2	Q13451		Q9HCK0	O00311
P31946	P30291		Q99933	Q03933		O75360	Q9Y5L0
P06493	P31947		Q99933	Q9UNE7		Q07627	Q7Z7H3
P27348	P42338		Q9BTE6	Q9BTE6		Q15697	Q8TBC5
P50281	Q07021		Q9BVE2	P07900		Q13554	P61225
Q9P0K1	P63104		Q9BRZ2	P07900		O95988	O95429
O75077	P63104		Q9BRZ2	Q15185		P61326	Q8NHQ1
Q03431	Q04917		Q9BTE3	Q13451		P01137	Q5TA81
P30307	P53350		Q13200	Q9BXA6		P24593	P07306
O14649	P31946		P07900	Q9BXA6		Q99757	Q9UFW8
P42574	P62258		Q9BVE2	Q13451		Q8N1B4	Q86WQ0
P54274	Q15691		Q16543	Q9BVM2		P06850	Q9BYQ3
P25054	Q15691		Q9C029	Q03933		Q96HH6	Q96GF1
P54274	Q15691		Q9BXA6	Q16543		P48668	Q92764
P54274	Q96BK5		Q9BTE6	Q9BXA6		Q8N987	P55201
P54274	P54274		Q9H0A0	Q8IVD9		Q9HBI0	Q92519
P54274	P15531		Q9H0A0	Q9HB71		P60409	P60520
Q9BSI4	P54274		Q9BTE6	Q9C029		Q9UNF0	O75128
Q8TDM6	O60504		Q9Y266	Q9H0A0		Q9H0A9	Q96B26
O75494	P35637		Q9H0A0	O95816		O76011	Q9NSB4
Q9Y5S9	Q9BZI7		Q13200	Q9H4B7		P26371	Q9NUL5
Q9BZI7	Q9HAU5		Q9H4B7	Q16543		P61978	O75525
A7KAX9	Q13480		Q9BTE6	Q9H4B7		Q15323	Q14088
P46821	Q9H2C0		P58340	Q9H4B7		Q96CA5	A0A087WZT3
P12755	P84022		Q9H6T3	Q9UHV9		P13807	P49585
O43157	Q92730		Q9H6T3	Q99471		Q8TDC3	O75360
P39880	P06400		Q9H6T3	Q9H6T3		Q9NYB9	Q9NSC5
Q92918	P46108		Q9H611	Q03933		Q9BQY4	Q9UQM7
Q92918	P46109		Q9HAV0	Q9Y266		P57086	Q53GI3
Q9Y4K4	P46108		Q9HCU5	Q9Y266		P08294	Q9UHD9
P46109	Q9Y4K4		Q9UIM3	Q9HAV0		Q8NHY3	Q9UPY8
P62993	Q9Y4K4		Q9HAV0	Q99471		Q8N1B4	Q969G3
P54253	P63104		Q9NR64	P07900		Q8IX19	P27449
P54253	P62258		Q9NR64	Q9HB71		Q3MII6	Q9H0R8
P21127	Q13153		P07900	Q9NR20		A5D8V6	Q8WWB3
P30305	P31946		Q9NR64	Q13451		Q96E29	Q6RW13
P62258	P30305		Q9NR64	Q8IVD9		Q14687	P14373
P31946	P55957		Q9NYK1	P58340		Q9HAQ2	Q9UGI0
P63104	Q01113		Q99471	Q9NUG6		O60504	P56282
P04150	P31947		Q9NUG6	Q9UHV9		Q6UY14	Q15274
P08575	P06239		Q03933	Q9NYS7		P60410	P18075
Q07666	P06239		Q9NYS7	Q9Y266		P13646	Q9NZD8
P09874	P04637		Q9UHV9	Q9NYS7		Q96BR9	Q15560
O43172	O43447		Q9NYK1	Q13200		P31943	Q9H0Z9
P17612	P42261		Q9NYK1	Q9BTE6		Q5T6S3	Q9H2G4
P06239	Q9NP31		Q13451	Q9NYS7		Q9HC52	Q13643
P48058	Q9UQM7		Q9NYS7	P31948		Q86UD4	Q9BWT7
P17612	P48058		Q9NYS7	Q9UIM3		Q4G0X4	Q9NWW6
Q16584	Q12851		Q9NYS7	Q9HB71		Q15323	O75716
Q12851	Q13233		Q8IVD9	Q9NYS7		A6NI15	Q10567
Q8IUQ4	Q15599		O43765	Q9NYS7		P51451	Q13490
P27448	Q99959		Q16543	Q9P0M6		Q96QU6	Q7Z5H5
P63104	Q99959		Q9P2K8	P58340		Q8TBB1	P19474
P31946	Q16890		Q8WVJ2	Q9NYS7		P09234	A8MQ03
P63104	Q16890		Q99471	Q9NYS7		Q9H257	Q96HA8
Q15075	Q9UL26		Q9BTE6	Q9NYS7		Q08379	Q8TAE8
P20339	Q15075		Q13200	Q9P2K8		Q9NP73	O95429
Q9Y5V3	P98170		Q9P2K8	P31948		Q96MP8	Q5JST6
Q13546	O00635		O95816	Q9P2K8		P62851	Q9H2G4
P11473	O43593		Q9P2K8	Q8IVD9		A8MQ03	Q7Z6R9
P41235	Q12772		Q9H6T3	Q9UBK9		Q04864	A6ZKI3
Q12772	P41235		Q9UHV9	Q9UBK9		Q9H2L4	Q16623
Q9UHF7	P78317		Q9UBN7	P58340		Q96MY7	Q96M89
P28799	P98160		Q16543	Q9P2K8		Q86VS8	Q7Z3Y8
Q8WY64	Q9Y2B0		Q9HB71	Q9P2K8		Q04864	Q86WQ0
Q8WY64	Q8WY64		Q9P2K8	Q9BTE6		Q8N402	P43357
P16471	P63104		Q99471	Q9UBK9		P17482	Q9UHJ3
P63104	P30305		P31948	Q9UBN7		Q8NF64	O43559
O75582	Q04206		Q9UBN7	Q9UNE7		Q9HAZ1	A7MD48
O75676	Q16539		Q9UBN7	Q9HB71		O14964	Q13064
O75676	P27361		Q8IVD9	Q9UBN7		Q8N9N5	Q8TAP4
Q9H0E2	O60784		Q13200	Q9UBN7		Q96CA5	Q08117
P30304	P62258		Q9UHV9	Q9UHV9		Q86UY5	O76011
P38398	Q9BX63		Q12894	Q13200		Q32P44	P54253
Q6ZW49	Q12888		P58340	Q9UGR2		O95214	Q92838
Q01094	Q92547		Q9BTE6	Q9UGR2		Q8WWY3	Q04864
P24928	Q9Y5B0		Q99471	Q9UHV9		Q8IYE0	A6NEM1
P35226	O75461		Q9Y266	Q9UKT8		Q5T7W0	Q9UN86
Q8N488	O75461		Q9UKT8	P07900		Q16204	Q9P127
O75461	P35227		Q12894	Q9BTE6		Q8IXL7	P78424
O15315	P07305		Q9UL15	Q03933		Q9H7E9	P23508
O15315	P62807		Q13200	Q9UL15		Q08379	Q8ND82
P62805	O15315		Q9UKT8	P31948		P25800	Q13422
O15315	P68431		Q9UKT8	Q9UIM3		Q8N6Y0	Q9P0W2
P30305	Q04917		Q9UKT8	Q9HB71		Q08AM6	O14561
P31946	Q15418		Q8WVJ2	Q9UKT8		Q14525	P35908
P49796	P31946		Q13451	Q9UMW8		Q2KHN1	Q5HYN5
P05412	Q8NHY2		Q9UMW8	O43765		O75360	P78424
Q8NHY2	P17535		P31948	Q9UMW8		Q9UJV3	Q96BR6
P63000	Q53QZ3		Q9UMW8	Q9UIM3		P48730	Q9H2S9
Q9UIK4	Q9UIK4		Q9UMW8	P58340		A8MQ03	Q5TCM9
Q9UER7	O43293		Q9UMW8	Q8IVD9		Q01196	P09234
Q96IZ0	O43293		P58340	Q9UNE7		Q96D09	Q9H788
Q8IVG9	Q07812		Q03933	Q9UNE7		Q08117	Q7L5A3
P05067	Q13625		Q9UMW8	Q9HB71		Q7L5A3	Q9UGI0
P51572	P10415		Q9BTE6	Q9UMW8		Q9NVN8	Q08379
Q07817	P51572		Q9UMW8	Q99614		Q96SQ5	O95751
P51572	Q14790		Q9UQ16	Q03933		Q58DX5	Q9H2X3
Q9UKS6	Q13444		Q9UQ16	Q8IVD9		Q86YP4	O76011
Q9Y5X1	Q13444		Q9UQ16	Q13200		Q14142	Q86Z20
Q13444	Q96R06		Q9UNE7	Q13200		O75534	Q8IV36
Q13444	Q9UI95		Q13451	Q9UNF1		Q9H0I2	Q8TD16
Q13444	Q99962		Q9UQ16	Q13451		Q9H0C2	P60410
Q13443	Q9UI95		Q9UQ16	Q99614		Q5TA79	P60328
Q13443	Q9UKS6		Q13451	Q9Y239		Q96IW7	Q9UPX6
Q13443	Q99962		Q9UQ16	Q9UIM3		Q92624	Q8IZ69
Q16649	Q16649		Q9UQ16	Q9UNE7		Q9NPG2	Q04864
P18850	P18850		Q9UQ16	Q9HB71		P15151	A8MQ03
Q96BA8	Q96BA8		Q9UQ16	Q9BTE6		Q3MII6	Q659C4
P17861	P17861		Q9Y239	Q13200		O60256	P11908
O15287	O15360		Q8IVD9	Q9Y239		Q9UHD9	Q13232
Q13813	O15360		P07900	Q9Y243		Q3B820	Q63ZY3
Q00597	Q13813		Q9Y239	Q9UIM3		P13284	P22735
Q00597	O15360		Q16543	Q9Y239		Q6NZI2	Q8IY57
O15287	Q9NPI8		Q9Y239	Q9HB71		Q8IYE1	O96006
Q9HB96	Q00597		Q9Y239	Q15185		P59991	O60565
P06493	Q00597		Q9Y312	Q13451		Q9UI95	Q04864
P14625	Q00597		Q9Y312	Q9UIM3		Q8NHQ1	Q96BR6
P78536	Q13257		Q9Y243	Q96RS6		Q15642	Q9Y3L3
Q13185	Q13263		Q13200	Q9Y285		P20807	Q96HA8
P45973	Q13263		Q8IVD9	Q9Y2I1		Q14982	P60410
Q14790	P51572		Q9Y577	Q9Y266		O75771	Q08117
P29350	P20273		Q9Y577	Q8IVD9		Q9UHD9	Q9UIG4
P20273	P43405		O43765	Q9Y3F4		Q96CN9	Q7Z353
P20273	P19174		Q9Y458	P31948		Q9BRK4	O95363
P55345	P03372		Q9Y577	P58340		Q08AM6	Q08426
P55345	Q92731		Q9Y678	Q9HB71		Q8IYF1	Q6ZUT1
P55345	P06401		Q96RS6	Q9Y678		Q15323	Q8TAP4
P55345	P10828		Q9HB71	Q9Y577		P25791	O95678
P55345	P06748		Q9BTE6	Q9Y577		Q2KHM9	Q8NEH6
P55345	P19793		Q9Y266	O00628		Q9BYR7	P60410
P55345	Q07869		O00423	Q9Y266		Q96T60	Q53G59
P55345	P55345		Q9BTE6	Q9Y678		Q709F0	O95400
Q8WTV0	P55345		Q9NPI6	O95429		P50222	Q8N402
P55345	Q14686		Q8IVD9	A6NCF5		P43897	A6NEM1
Q99873	Q12906		A4D1P6	Q9Y266		O75360	Q15691
P29353	P05067		P20594	Q16543		O95995	O00444
P05067	Q92529		Q16543	P16591		P51451	Q9UKT9
Q9NRD5	Q16515		P06241	Q16543		Q8N9Q2	Q2KHN1
Q9NRD5	P78348		O60938	Q16543		P41970	Q02446
P05067	Q92870		O75037	Q9Y266		Q8NC74	Q9BUI4
Q92870	Q06481		Q16543	P22607		Q8WV44	Q8NEA9
P05067	P36544		Q04725	Q9Y266		Q96LR2	Q9NP66
P20273	P27986		P53671	Q16543		Q9BUI4	P78424
P20273	P07948		Q8WVJ2	O95199		Q9BZE0	P78424
Q92569	P15391		P21810	Q8WVJ2		Q9BYR2	Q5T754
Q9P2M7	Q07157		P35590	Q16543		P17931	Q0VD86
P51532	O15360		Q16543	P42679		Q9BQ66	Q5T753
Q15047	P11308		Q16543	Q13470		Q96C00	Q9UBU8
P51587	P60896		Q13164	Q16543		P50222	Q96FV2
Q13322	P54762		Q14004	Q16543		P55040	A6NEM1
P54762	P62993		Q9Y266	Q09019		P50222	Q96KM6
Q14019	P09917		Q12770	Q9Y266		Q5T753	Q9BYR5
P05067	Q99714		Q9Y266	Q12788		Q8WUI4	A6NEM1
Q9UBC3	P63165		Q9Y266	Q14137		Q9P127	Q9BYV9
Q9UBC3	P63279		Q16543	Q16832		Q9Y3B7	Q9UQM7
Q15303	P78352		Q2WGJ6	Q9Y266		Q15323	P69905
Q15303	Q13425		Q13546	Q16543		Q9BT49	Q9UGI0
Q15303	Q15700		Q16671	Q16543		O14904	O43829
Q15303	Q92796		Q149M9	Q9Y266		P38432	Q9UMS0
P13232	P16871		Q562E7	Q9Y266		Q8TBB1	O14744
P13232	P31785		Q8IVD9	Q53GT1		Q7Z417	Q6L8H2
Q9HB96	O15360		Q8IVD9	Q53HC5		P15018	P60328
Q9HB96	Q9BXW9		Q53HC5	Q8WVJ2		Q8N5J4	P50221
Q9HB96	O15287		Q9Y266	Q53HC5		O43741	Q99081
Q9HB96	Q9NPI8		Q6PHR2	Q16543		P32969	Q96MF2
P38398	Q9BXW9		Q6PF15	Q8IVD9		Q9UHD9	O95994
O15360	P38398		Q16543	Q6PID8		P32242	Q92764
P35869	Q8NI08		Q6JEL2	Q8IVD9		P50222	Q15147
P27540	Q8NI08		Q8WVJ2	Q86SG6		Q96CN9	O95995
P27540	P35869		Q8WVJ2	Q86UN3		Q8N7C3	O14964
P35869	Q9Y618		Q86YV6	Q16543		Q15560	Q8N205
P27540	Q9Y618		Q86W42	Q9Y266		Q15560	Q63ZY3
P33897	P33897		Q6ZMY6	Q9Y266		P52757	Q8NFD2
P28288	P28288		Q6ZN16	Q16543		Q15714	Q96HA8
P28288	P33897		Q8N1V2	Q8IVD9		Q6NX45	Q15276
Q15436	O95487		Q9Y266	Q8N1V2		Q504Y3	P40425
Q15436	P53992		Q8WVJ2	Q8N1V2		O15145	Q86VR2
Q9Y6Q9	Q9Y6K9		Q8N239	Q8IVD9		O95678	P40222
O14920	Q9Y6Q9		Q8IWZ6	Q9Y266		O76011	Q8IYI6
O14920	O15111		Q8IYD2	Q8IVD9		O95199	O75884
Q9Y6Q9	O15111		Q8IYD2	Q9Y266		O95863	Q96B26
Q92793	O15111		Q8IVD9	Q8N7A1		Q8N715	A6NEM1
Q92793	O14920		Q9Y266	Q8NA23		Q9BV57	Q9UKG1
Q92793	Q15596		Q9Y266	Q8N7A1		O94929	Q9UKT9
Q92793	Q9Y6Q9		Q8IVD9	Q8NBE8		Q494U1	Q9UGI0
Q92793	Q9Y6K9		Q8N239	Q9Y266		Q9UBR2	Q9BYR9
Q92793	P19474		Q8N4N3	Q8IVD9		Q6ZUT1	P35609
Q92793	Q15788		Q8N5D0	Q9Y266		Q5T619	A6NEM1
Q99962	Q96J02		Q9Y266	Q8NFJ9		P13646	Q7RTS7
O15360	Q9NPI8		Q9Y266	Q8NI36		Q9BYR7	Q86YT5
Q9NPB6	Q12799		Q9Y266	Q8TC44		Q3SY00	A6NEM1
Q9NPB6	P60953		Q8TEB1	Q9Y266		O75360	Q5SNT2
Q9NWQ8	O14745		Q8NA75	Q9Y266		P50222	Q5T6V5
O00213	Q06481		Q8NBT0	Q9Y266		P38936	Q9BVG8
P05067	O95704		Q8IVD9	Q8NFJ9		Q9Y223	P26371
O95704	Q06481		Q8WZ60	Q8IVD9		Q5JR59	Q8IYI6
O00213	P05067		Q8WVJ2	Q969H0		Q6ZS10	Q6ZS10
P10912	Q14686		Q8TD19	Q8WVJ2		Q9HBI0	Q6ZTQ4
Q14686	P10827		Q9Y266	Q8WVS4		Q08117	Q8NBZ0
Q14686	P10828		Q9Y266	Q8WV16		Q15025	Q16543
Q14686	P06748		Q8WZ60	Q9Y266		Q3SY00	O75525
Q14686	P19793		Q16543	Q96II5		Q8N8X9	A0A0C3SFZ9
Q14686	P03372		Q9Y266	Q96KV7		Q64LD2	O76011
P11473	Q14686		Q96CT2	Q8IVD9		Q8WXA9	P40222
Q14686	Q14686		Q96G42	Q8IVD9		Q9Y580	Q96CN4
Q14686	Q92793		Q96J01	Q8WVJ2		Q9Y6X0	Q9BXN6
O60841	O14602		Q96Q40	Q16543		Q96IK5	Q8NEA9
P52292	P55060		Q96RY7	Q9Y266		Q9NXR5	O75420
P52292	Q14974		Q96QS6	Q16543		Q9NZ43	Q16623
P52292	P62826		Q9Y266	Q96P53		O43741	Q9UBR4
P23025	Q9HCS7		Q96NJ5	Q8IVD9		Q9NZD8	O43186
Q9HCS7	Q13216		Q96M94	Q8IVD9		Q9BX10	Q9NRD5
Q03468	P24928		Q16543	Q96Q42		O75386	Q9BYV9
Q03468	Q9HCS7		Q9Y266	Q9BVC4		Q08117	P31274
Q9HCS7	P24928		Q9C0H6	Q8WVJ2		P48645	Q9UHG0
Q13526	P04637		Q8IVD9	Q9C0H6		Q5TD97	Q8IVT2
Q9NPB6	Q05513		Q9Y266	Q9C0C7		O75031	P01160
Q9BYG5	P41743		Q9BQ87	Q9Y266		Q6A162	Q86XF7
Q9BYG5	Q05513		Q16543	Q9BXM7		Q9NZV7	P29972
Q9BYG4	P41743		Q16543	Q9H511		Q9Y4C2	Q9UKT9
Q9NPB6	P63000		Q9H2C0	Q8IVD9		A1L4K1	Q96HP4
Q9BYG5	P63000		Q9H1Z4	Q16543		Q9GZV7	O76011
Q9BYG5	P60953		Q16543	Q9GZS3		Q96PV4	A6NEM1
Q9BYG4	P63000		Q9H0H3	Q8IVD9		O95197	Q96LZ7
Q9BYG4	P60953		Q9NR64	Q8WVJ2		Q5JR59	Q6UWV6
P41743	P63000		Q9Y266	Q9HBG6		Q8IVI9	P43360
P41743	P60953		Q9NRG9	Q9Y266		Q9Y2T1	P09067
P41743	Q05513		Q9Y266	Q9H808		Q6VMQ6	Q96KQ7
P11802	Q16543		Q16543	Q9H5Y7		Q9NX01	Q9NRD5
Q16543	Q00534		Q8IVD9	Q9HBG6		O95872	Q7L273
P57740	Q8WUM0		Q9Y266	Q9P2S5		Q96PV6	O95817
P57740	P52948		Q9Y266	Q9UFC0		P50222	Q6L8H1
P57740	Q12769		Q96RS6	Q9UBU9		Q8IYY4	Q96PV4
Q8WUM0	Q12769		Q9NRG9	Q8IVD9		Q8TCX5	Q15323
Q8WUM0	P52948		Q16543	Q9NW82		P56270	Q9NRD5
Q9UER7	Q03188		Q8IVD9	Q9NVR0		Q9Y2T1	Q96EZ8
P11532	Q13884		Q9Y266	Q9UMS4		Q8TBB1	O00463
P29590	Q9UER7		Q9UL63	Q8WVJ2		O00155	Q68CJ9
Q16543	P31749		Q9Y266	Q9UJT9		Q04756	Q8TD31
Q16543	P07900		Q9UQ03	Q9Y266		Q14687	Q96E35
Q16543	P31751		Q9UII4	Q8WVJ2		Q5JR59	Q4VC44
Q9Y243	Q16543		Q9UGK8	Q8WVJ2		O15482	Q7Z3Y8
P31749	P31749		Q8WVJ2	Q9UJT9		Q96BV0	Q96KQ7
Q92793	Q9UER7		Q9Y5Z7	Q9Y266		Q9NU39	P59991
Q9UER7	Q02548		Q8IVD9	Q9Y5Z7		Q09161	Q5VTR2
O60663	Q86U70		Q9BTE6	P04792		Q6ZNH5	Q9NZ52
P29016	P61769		Q16543	Q9UQ07		Q9HCK0	P35711
O95405	P84022		Q8IVD9	Q9Y2U9		O95297	Q9GZY8
P62942	P42345		Q9BTE6	P50454		P29972	O76014
P24394	P05112		O95433	Q13451		Q9NYW8	P61328
Q92973	P62826		O95433	Q02790		Q9BYR5	A8MQ03
P05230	P21802		Q9BTE6	P63172		Q9NYB9	Q9NYB9
Q16512	P61586		Q9BTE6	Q71U36		Q01105	O00560
P17655	P04632		Q9BTE6	O14654		P25490	P60328
P01112	P48736		Q9BTE6	Q9ULT8		Q9Y3B7	P32856
Q13651	P22301		O95433	Q9BW92		Q96EF6	Q16825
P05106	P06756		O95433	Q08752		Q96CC6	Q9UBR4
Q9UKK6	Q9UBU9		O00170	Q6IA69		O14777	Q08379
P35222	Q9NQB0		O00170	Q9NVR5		Q6DKK2	Q96JM7
P49356	P49354		O95433	Q9UHD1		P52737	Q16623
P19878	P63000		O95433	Q15785		P15884	Q13111
P15153	P19878		O95433	P53041		Q02930	Q9BYR2
Q14188	Q16254		O00170	O94966		P13010	Q9UGI0
P61769	P01891		Q99933	O94822		O15344	Q49AN0
P30504	P61769		Q99933	Q15773		A1L429	Q96IK5
P01308	P01308		Q99933	O75190		Q12933	Q8N9N2
P10276	P19793		O00170	Q16543		P36406	Q7Z6J9
P01861	P01834		O00170	Q15185		P04259	Q14525
P68133	P06396		O95816	Q15833		Q15654	Q96S52
P61769	P55899		O95816	Q15750		P09234	Q96AE4
P22681	P68036		O95817	Q9NR12		Q9NYB9	O94856
P18464	P61769		O95817	Q15773		Q68DK2	Q86Z20
P01834	P01857		Q99933	P25685		Q99750	Q9UM22
P01920	P01909		Q99933	Q9UDY4		Q8TAU3	Q8TF50
P00451	P01619		O95816	P25685		Q02446	Q5MJ10
P04229	P01903		O95816	O75190		Q9BZE0	O95231
P61769	P01892		O95429	P34931		Q15323	Q86Y46
P38398	Q99728		O95429	Q9UNE7		Q9UMX2	P11926
P68133	P02774		O95429	Q8WXX5		Q5TCM9	P60410
P14598	P19878		O95429	Q9NPY3		O76082	O76011
P01709	P0CG04		O95817	Q969T9		Q8IYA8	P25791
P03989	P61769		O95817	O75190		Q9UBR2	Q63HR2
P01772	P0CG04		O95817	Q86UU1		Q8N9W6	Q9NV39
P01903	P01912		O95429	P25685		Q9Y4C2	A8MQ03
P10828	P19793		O95429	Q96F86		Q8TBB1	Q9UH92
P69892	P69905		Q9UL15	Q9Y6D9		P48668	O76014
P01709	P01857		Q9UL15	Q8TDM6		P86480	Q96HA8
P13804	P38117		O95429	Q9NXW2		Q9UHD9	Q14055
P24941	P61024		O95429	Q15773		Q9Y2K5	Q9BQ66
P30685	P61769		O95429	P26196		Q96EG3	Q8WWY3
P30491	P61769		O95429	O75190		P08048	Q9H8E8
P61244	P01106		P22681	P52907		Q9UHD9	P45877
P28067	P28068		Q16543	P63208		Q99633	Q9H2G9
P01857	P0CG04		Q16543	Q92900		Q15788	P14373
Q14240	P78344		Q9UL15	Q13257		A2RTX5	Q9BQ95
P80294	Q96KC8		Q9HB71	Q9H4P4		Q3MIT2	P08779
Q96KC8	P01011		Q9HB71	Q86X55		A0A087WY89	Q6EMK4
P35609	Q9Y561		P22681	O60256		Q14990	Q5TA81
Q9UBF9	Q9Y561		Q16543	P42684		Q8IYS1	P50221
Q9Y561	O95295		Q16543	P52948		Q96IV0	P26367
Q9Y561	P63244		Q16543	Q08752		Q3LI72	A5D8V6
Q9NPI5	Q9Y561		Q16543	Q9UNE7		Q3SY00	Q13064
Q9Y561	O95405		Q16543	Q9H6T3		Q7Z3I7	Q9BVG8
Q92823	O43301		Q16543	Q9BW92		Q5XKE5	Q7Z3Y8
Q9UK73	Q5VV43		Q16543	P06493		Q8IYA8	Q9H5Z6
Q9NRF2	Q5VV43		Q16543	Q9H7B4		P26368	Q6NT76
Q9UPN3	Q92823		Q16543	Q9UIM3		Q86VE0	P60410
Q5TCQ9	Q92823		Q16543	Q8N5M4		Q5T752	Q701N4
Q5THJ4	Q8WXG6		Q16543	P52272		Q9BYV2	Q8IYI6
Q9NZM3	O15056		Q16543	Q8WXH0		P25791	Q5T749
Q9ULT8	Q8N6C5		Q16543	O94966		Q9UQR1	Q9H0C1
Q14008	Q92932		Q16543	Q92990		Q9NRW3	Q9P0T4
Q6VN20	Q8N6C5		Q16543	Q9H3U1		O43741	Q9BYP8
Q14157	O75051		Q16543	Q13451		Q9BYE3	Q9BYR2
Q8N3X1	O75051		Q16543	Q9UHD1		Q8N0V3	Q71RC9
Q8WUJ3	O75051		Q16543	Q99615		O43639	Q9UQR0
Q9ULK2	O60290		Q16543	O95801		O75031	B2RXF5
Q8WUM4	O75051		Q16543	O95433		P50222	Q13976
Q96AY4	O60290		Q16543	Q15785		P78386	Q7Z3Z0
Q9Y6X6	Q9ULB1		Q16543	P78406		O00329	Q92569
O43166	Q9ULB1		Q7L3B6	P53041		O00471	P43357
O15018	Q9ULB1		Q7L3B6	P08708		O76013	Q13155
Q9UPN3	Q9ULB1		Q7L3B6	Q9NZQ9		O96014	Q6L8G8
O15042	O60343		Q7L3B6	Q9UHD1		Q9NZC7	Q16630
O60343	Q9NTZ6		Q7L3B6	Q92990		Q9NPC7	Q92688
Q96L91	O60343		Q7L3B6	Q15785		Q2M2I5	Q13515
Q6N021	O60343		Q7L3B6	Q13451		O76013	A8K8V0
Q9UH65	Q9NYQ7		Q7L3B6	Q9UNE7		Q8TDS5	P86480
Q9UPN3	Q9Y4D7		Q7L3B6	O14980		Q96FZ5	Q9BVX2
Q96CW1	Q5JTH9		Q7L3B6	O95801		A0A087WVE9	Q9Y6W3
Q03001	Q9NYQ7		Q7L3B6	Q02790		P06753	Q9BT49
Q9P202	O75096		Q7L3B6	O94966		Q9BVV2	Q9NYP9
Q6PD62	Q9UHC6		Q7L3B6	P62081		O95995	P02533
Q9ULJ6	Q9UHC6		Q7L3B6	Q16543		Q2TAC2	Q6ZT89
Q15047	O94985		Q9UHD1	Q9BW92		Q99471	Q9H4Y5
Q14669	O94985		Q9UHD1	Q15785		A8MQ03	Q86YD7
Q9UPN3	Q9UHC6		Q8IZD4	Q96AV8		Q16384	Q96GN5
Q9H2G2	O94985		Q9UHD1	P68363		P0C671	Q92843
O60318	O94985		Q9UHD1	Q02790		Q6NVU6	Q92922
Q9P281	O94985		Q9UHD1	Q9HAV4		Q8NEK8	Q03989
Q9UPN3	Q9P2S2		Q8WW22	Q3ZCQ8		Q6J272	Q9BQY4
O43150	Q9UPZ6		Q8WW22	Q9BUF5		P20396	P80188
O94986	Q9Y2J2		Q8WW22	P31689		Q9H788	Q9NZC7
Q9UPW8	Q9Y2J2		Q8WW22	P04350		Q969G2	Q9C086
Q96SN8	Q9BZC7		Q8IZD4	P35813		O76064	P28482
Q86UL8	Q8TD84		Q8IZD4	Q6P2E9		Q495M9	Q9UER7
Q9UPR0	Q8TD84		P34931	Q99615		Q15486	O95947
Q5TCQ9	Q8TD84		Q8WW22	Q6NSI4		O95393	P26715
Q14999	Q9ULL4		Q02790	Q9UK45		Q14511	P49639
Q92563	Q9ULL4		Q02790	Q15185		O14530	Q15528
O15085	Q9ULL4		Q02790	Q9HB71		O75360	Q16772
Q8IWT3	Q9ULL4		Q8WW22	Q13015		Q9P0T4	Q9BYD5
Q86UL8	Q9ULL4		Q8WW22	P60891		Q969G9	Q9BYQ0
Q9Y2F9	Q9ULL4		Q8WW22	Q71U36		Q9H5H4	P49760
Q5TCQ9	Q9ULL4		Q02790	Q9Y2Z0		Q5TD97	Q9ULW5
Q9UHV7	Q9ULK4		Q13451	Q9UL18		Q9H0W8	Q49A26
Q8TB72	Q9ULK4		Q13451	Q9UKV8		O14558	P28062
Q8N5D0	Q9ULK4		Q13451	P04150		Q8N6R1	Q9BVX2
Q9UPW0	Q9ULK4		Q02790	P08238		Q969J2	P60900
Q14CM0	Q9NRP7		Q02790	S4R435		P35548	Q68D86
O94875	Q9H2E6		Q02790	Q92990		Q9Y223	Q9NZC7
Q6P0Q8	Q9NRP7		Q02790	O94966		Q9BZE0	Q6PJH3
Q96SN8	Q9NRP7		Q13451	Q16342		O75928	Q96F86
Q9BX66	Q9H2E6		Q13451	Q9GZT9		P07307	Q9H2L4
Q9NZM3	Q9H2E6		Q13451	Q96EK5		Q96BA8	Q9NZ01
Q7Z6J0	Q9H2E6		Q13451	Q8IV38		Q3LI76	Q8IUC1
Q14669	A5YM72		Q13451	Q6NSI4		Q02930	Q7Z4W3
Q03001	Q9HCM3		Q13451	Q9BTY7		O95995	Q13895
Q9ULU8	Q9HCM3		Q13451	Q71U36		Q15323	O43247
Q9ULV0	Q9HCM3		Q13451	Q96GD4		P17661	Q49A26
Q9NZM3	Q9HCM3		Q13451	Q9Y2Z0		Q8TDS5	Q9H0X6
Q6AI39	Q5VU97		Q13451	P11802		O14964	Q02548
Q9HCS7	Q5VU97		Q13451	Q9H9A6		Q9BXF9	Q96IF1
Q9P267	Q9HCM3		Q13451	Q8IVD9		Q96BJ3	Q96D03
Q9ULJ6	Q5VU97		Q13451	P33991		Q9NVR7	Q8IV03
Q6VN20	Q5VU97		Q13451	Q15185		Q2TAL6	Q86YD7
Q6VN20	Q9C0I4		Q13451	Q9UHD1		P36508	Q9BWD1
O94952	Q9C0A0		Q13451	Q96AD5		P60409	Q5TA82
Q9UPN3	Q9C0B7		Q13451	Q9UQ88		Q9UI47	Q8WYB5
O60307	Q9C0A0		Q13451	P08238		Q9UHF1	Q9H2F3
Q96CW1	Q96KG7		Q13451	P10398		Q9NZ81	Q3LI72
Q6VN20	Q9C0A0		Q13451	Q9Y266		P61968	Q7RTS7
Q9UPN3	Q9C0A0		Q13451	P06737		Q63HM1	Q96D03
Q13322	Q96KG7		Q13451	Q9BTE3		Q0VD86	Q9ULX6
O60231	Q96KG7		Q13451	Q9Y6K9		O95994	P12268
Q6VN20	Q96KG7		Q13451	O75190		Q96LB3	Q969G3
O75643	Q96KG7		Q13451	Q92990		P48745	P49639
P07359	P00734		O75344	P08238		Q8IYX3	Q9H0C1
P51587	Q06609		Q13451	O95801		Q96HA8	Q7Z3Y8
Q06609	Q06609		Q13451	Q86SX3		Q9BYR8	Q6PEX3
P62993	Q6WCQ1		Q13451	Q13418		Q9UBL6	Q9BYU1
P62993	P05549		Q13451	Q9HB71		Q9H2S5	Q6NUQ1
P62993	P63267		O75344	P61758		Q7Z5V6	P25791
P62993	Q2TAY7		Q14318	Q13371		Q96CS7	P34810
P62993	Q96CW1		O75344	O94966		Q8IUB9	Q5T749
P62993	P63010		O75344	Q15185		Q9BYQ0	Q96HA8
P62993	P62316		O75344	Q16543		Q96LR7	Q9UHY1
P62993	P68431		O75344	Q9UHV9		Q96AQ7	Q96MT4
P62993	P13987		Q9UIM3	Q9BW92		P49901	A8MQ03
P62993	P58107		Q9UIM3	P08238		P28070	Q08117
P62993	Q15149		Q9UIM3	P68363		Q9BZE0	Q96CS7
P62993	P05783		Q14318	Q9HB71		O95833	Q8NCR6
P62993	Q04695		Q14318	Q9NZL4		Q8IWL8	Q8NFW5
P62993	P05787		Q14318	Q9Y2Z0		Q9Y6H3	P33240
P62993	P08729		Q14318	Q15185		P47897	Q16825
P62993	Q06124		Q00613	O95817		Q6NT52	Q3LI66
P62993	P0CG47		Q00613	O95757		Q8WY64	B2RXF5
P62993	Q13191		Q00613	Q9NZL4		Q9UN42	P07306
P62993	P53680		Q00613	Q03933		Q96SQ5	O43298
P62993	P62993		Q9UIM3	O94966		M0R160	O14964
P62993	Q9UKW4		Q9UIM3	O95433		Q92824	Q8IWZ5
P62993	P52735		Q00613	O00505		P80188	Q9NRD5
P62993	Q9H0H5		Q9ULV5	Q9UKN7		Q6ZRY4	Q3LI70
P62993	P46940		Q9ULV5	Q9Y5L4		Q8N4C7	Q9NYB9
P62993	Q07889		Q9ULV5	Q15276		Q8WWB5	Q9UJX2
P62993	P29353		Q9ULV5	Q86VW0		Q9BYQ0	Q5TA76
P62993	P00533		Q00613	P22392		P57086	O43309
P05783	P29353		Q00613	P04792		Q9Y5Z9	Q8IVF2
P00533	P68431		Q00613	O00629		Q8IUB9	P20618
P00533	P13987		Q9ULV5	Q03933		Q15257	Q9NZD8
P62993	P06748		Q4G112	P12814		Q96SQ5	Q7Z699
P62993	P34897		Q4G112	Q9Y3Z3		Q9BVL2	Q96JB2
P62993	P26641		Q9UBD0	P13611		Q53HV7	Q9HC98
P62993	P62854		Q9UBD0	Q9NSE4		O14972	Q0VD86
P62993	P62280		Q9ULV5	Q13395		Q96BA8	Q96GM1
P62993	P62269		Q9ULV5	Q13451		Q9H8W4	Q9NS64
P62993	P62851		Q9ULV5	Q00613		Q96MY7	Q8WTU0
P62993	P62805		Q9ULV5	Q9Y2Z0		Q719H9	Q9NRD5
P62993	P62277		Q96LI6	Q96AV8		Q96CS2	Q99757
P62993	P62244		Q96LI6	Q96LI6		Q13163	Q13501
P62993	P62241		Q96LI6	P28331		P06239	Q9GZU7
P62993	P62857		Q96LI6	P55008		Q8N9N5	Q9P1Z0
P62993	P62140		Q9UBD0	Q2TAC2		Q0VD86	Q99706
P62993	P61978		Q9UBD0	Q9GZU8		Q9BVK8	P25025
P62993	Q9Y230		Q9UBD0	Q9UBD0		O60437	Q9H4T2
P62993	Q8N3V7		Q96LI6	P35813		A8MV65	Q86UW9
P62993	P38919		P08238	O95801		P21549	A1KXE4
P62993	Q08209		P08238	Q15785		Q8NEC5	Q3LI70
P62993	O75340		P08238	Q9NZQ9		Q7L2R6	Q9BVN2
P62993	P13797		Q96LI6	Q15276		Q6PJH3	Q8IYE0
P62993	P06703		P08238	Q9BTY7		Q9GZP9	Q9NR28
P62993	Q14151		P08238	P31948		O14964	O43482
P62993	Q9Y383		P08238	Q8IWD4		O75593	Q03989
P62993	Q9UL54		P08238	Q71U36		Q9UID6	Q3KQV3
P62993	P55795		P08238	Q9HB71		Q7Z3B4	Q8TD31
P62993	P05387		Q5TA76	P04792		B2RUZ4	Q8WWH4
P62993	P62263		O14654	P04049		Q96IW7	Q5EBL4
P62993	P61353		O14654	Q9HB71		Q9H4G1	Q6L8H4
P62993	P30050		O14654	P04350		Q8WZ60	P07954
P62993	Q07020		O14654	Q14257		Q9GZT3	O14561
P62993	P04792		O14654	P61981		Q3SY00	Q9H257
P62993	P09651		O14654	Q96EY1		Q15915	A1KXE4
P62993	P07951		O14654	P63104		Q5T619	Q9H5H4
P62993	P07355		O14654	Q71U36		Q86XF7	Q6L8H4
P62993	Q9NYL9		O14654	Q96D09		A5D8V6	Q3LI66
P62993	P43243		O14654	P27348		Q92734	O00167
P62993	O60264		O14654	Q9Y5V3		Q9ULV0	O43257
P62993	Q9NYF8		O14654	O00459		Q5VZY2	Q96AG4
P62993	Q12906		O14654	P62258		P60903	P60321
P62993	P08238		O14654	Q9UNF1		P68400	P68400
P62993	P13639		O14654	Q9Y2I1		Q92843	Q13433
P62993	P19338		O14654	P07858		O95967	Q6PEX3
P62993	Q9P258		O14654	P53041		Q5BIX2	Q96D03
P62993	P08133		O14654	Q93008		Q8IUC1	O75716
P62993	P10809		O14654	Q9BZK7		Q9NRJ3	Q86WV8
P62993	P62249		O14654	Q15293		Q16322	P55061
P62993	Q93079		O14654	O15460		A0JLT2	Q49A26
P62993	P61254		O14654	Q04917		Q96A56	Q9H0R8
P62993	P27635		O14654	Q9BUF5		Q5T0L3	O76011
P62993	P61247		O14654	O00499		P08621	Q9BX10
P62993	O15144		O14654	Q08E93		P27918	Q9Y223
P62993	P68032		O14654	P13674		O15496	A8MQ03
P62993	Q92743		O14654	P04792		Q9BUZ4	P52435
P62993	Q9NVI7		O14654	Q92569		P28799	Q5T753
P62993	Q16576		O14654	K7EK91		P17812	Q9NRF8
P62993	Q13838		O14654	O43852		Q9BUZ4	O76013
P62993	P39023		O14654	P27986		P08631	Q5TD97
P62993	P60842		O14654	Q13451		Q9Y328	Q9BXN2
P62993	O43293		O14654	Q9NNW5		Q96D03	P28065
P62993	P68104		O14654	Q9H078		Q96SF7	Q96M29
P62993	O75369		Q9UKP3	Q9HAV4		P28070	P41182
P62993	P78527		Q9UKP3	Q15435		O15496	Q5T751
P62993	Q9Y2W1		Q9UKP3	Q9BRP1		Q96A09	Q96F45
P62993	Q08211		Q9UKP3	O00469		P20618	Q5T754
P62993	P11940		O14654	Q92538		P17027	Q8N5M1
P62993	P17844		O14654	O60884		P61586	Q92974
P62993	P02545		O14654	Q9ULX6		Q7Z5V6	Q9ULX6
P62993	O75083		Q9UKP3	Q15014		Q7Z698	P62760
P62993	P11142		Q86X45	Q14160		P78337	Q13882
P62993	Q14247		Q9BTE3	Q9NXL9		Q15208	Q8N9N5
P62993	P11021		Q15773	Q9UDY4		Q8NCF5	Q569K6
P62993	P59998		Q15773	P25685		Q2TAL6	P84074
P62993	O15145		Q9UKP3	Q99755		Q12888	Q02930
P62993	P68366		Q9UKP3	P13631		Q66K80	Q3LI66
P62993	Q96IZ0		Q9UKP3	P37108		P57682	P56545
P62993	P35580		Q9UKP3	P10826		Q12933	O95863
P62993	O14974		Q9Y266	P25685		P23511	Q14119
P62993	Q9P0K7		Q96RS6	O14579		Q8N8B7	Q92622
P62993	P12814		Q96RS6	P53621		Q9Y385	Q58DX5
P62993	Q0ZGT2		Q96RS6	Q9UBF2		P60409	Q9H2X0
P62993	P60660		Q15773	P17066		Q9UJX6	Q49A26
P62993	P31943		Q9Y266	Q96JY0		Q494U1	P54646
P62993	Q01082		Q9Y266	P31689		Q7L0R7	Q3LI72
P62993	Q13045		Q9Y266	P08708		Q52LG2	P59022
P62993	O95425		Q96RS6	Q15303		Q9Y4H4	Q3LI73
P62993	O43707		Q96RS6	A3KMH1		Q9H0I2	Q02363
P62993	P06396		Q96RS6	P35606		Q9H0F5	Q14847
P62993	Q9UHB6		Q96RS6	Q9H6R0		Q9BXJ9	Q9NX55
P62993	Q9Y281		Q96RS6	P61923		Q5BKX5	A1A580
P62993	P46781		Q96RS6	P48444		Q96PN8	Q03989
P62993	P23396		Q96RS6	Q96M86		P52597	Q9NVL1
P62993	Q9BR76		Q96RS6	Q8IX18		P60409	Q6PEX3
P62993	P55084		Q8IVD9	Q99523		Q6IC98	Q8IYI6
P62993	O95373		Q8IVD9	Q86V97		Q5T124	Q9Y2B5
P62993	Q00839		Q8IVD9	Q6P5Z2		Q9UN86	Q8NFW5
P62993	O43795		Q96RS6	O95436		O15496	P32242
P62993	Q69YQ0		Q96RS6	Q14562		Q9UHD9	P11226
P62993	O14744		Q96RS6	A2VDF0		Q9Y4F3	P15884
P62993	Q16658		Q96RS6	O60231		P02654	Q96CM8
P62993	Q7Z406		Q8IVD9	Q86X55		O75367	U3KQK0
P62993	Q9Y265		O43175	Q9Y6I3		Q6UX40	Q13323
P62993	O75494		O43175	Q03395		O15160	Q9BSW2
P62993	Q9Y3U8		O43175	Q15811		Q14D33	Q9NYP9
P62993	Q6FI13		Q8IVD9	Q96C01		A1KXE4	Q6PEX3
P62993	P47756		Q8IVD9	Q9P2J3		Q86VN1	Q9BRG1
P62993	P36578		Q8IVD9	Q04837		O75865	Q5T7N3
P62993	P61160		Q8IVD9	P51610		Q9BQA9	O15393
P62993	O95782		Q08752	Q8IXQ4		Q9BYR2	O14633
P62993	P09211		Q08752	Q15185		Q93062	A7E2Y1
P62993	Q04837		P53041	Q15185		P52306	P01112
P62993	P14618		Q9H6T3	P60891		Q9ULR3	Q9ULR3
P62993	P37108		Q9H6T3	Q9HB71		P0CG47	Q8N3F0
P62993	P12268		Q9H6T3	Q9NUG6		O75558	O76064
P62993	P18077		Q9H6T3	Q9BVM2		Q15848	O15393
P62993	P09622		Q9H6T3	Q9Y2Z0		A8MV65	Q99750
P62993	P62899		Q9H6T3	Q9Y230		Q9BVX2	O95183
P62993	P22061		Q9H6T3	O43175		B2RXF5	Q7L273
P62993	P62829		O43765	Q9NXW2		O75928	O75569
P62993	Q9UBC5		O43765	O43681		Q8N0U6	Q92734
P62993	P62750		O43765	O95757		O14653	O15155
P62993	P33316		Q9H6T3	P19388		Q69YG0	O75360
P62993	P12956		Q9H6T3	O94966		Q9NZD8	Q8NCR6
P62993	Q06830		Q9H6T3	Q9UHR6		Q86WC6	O76011
P62993	Q00325		Q9H6T3	Q9NWS0		Q6ZMJ4	Q5T754
P62993	P23528		P31948	Q15773		Q96PN8	O00167
P62993	P63167		Q9UNE7	Q6IA69		O43711	O15496
P62993	P83731		Q9UNE7	P34931		Q6NT52	P60411
P62993	P62888		O43765	Q7L5D6		O43711	A1KXE4
P62993	P60866		P31948	O75190		O43639	Q8NFA0
P62993	P62266		P31948	O95816		A8MV65	Q96LM6
P62993	O60701		Q9UNE7	O75190		Q9UGL9	O14633
P62993	P60983		Q9Y2Z0	Q8IW35		Q9BT49	O76011
P62993	P52597		Q9Y2Z0	Q13309		Q8N7U7	Q8WWF5
P62993	O15511		Q9Y2Z0	O00170		Q8TBB1	Q6EMK4
P62993	O60884		Q9UNE7	Q15773		P50222	Q9HCB6
P62993	Q92747		Q9UNE7	P54652		P07498	O95231
P62993	Q13813		Q9UNE7	O95757		Q14192	O14639
P62993	P25705		Q9UNE7	Q9NUQ3		Q14525	Q9HBE1
P62993	P61158		Q99614	Q71U36		Q9BSF0	Q6IPU0
P62993	Q16643		Q99614	O95757		P0CG21	Q9ULV5
P62993	Q9ULV4		Q99614	O95816		Q8IYN2	Q8N4L8
P62993	P68371		Q99614	Q9P0L0		O75791	P0CG20
P62993	P16152		Q9Y2Z0	Q9H4P4		Q68DC2	Q6RW13
P62993	P63261		Q9Y2Z0	Q9HB71		Q9BYR7	Q8NEG0
P62993	Q96SB3		Q9Y2Z0	Q15404		Q0D2K3	Q6ZNG0
P62993	O94929		Q9Y2Z0	Q9H9A6		Q96Q45	P19397
P62993	P26196		O95801	Q9UHD1		O75865	O14558
P62993	P34931		O95801	Q9NZQ9		Q7L775	O43679
P62993	Q9BQ67		O95801	Q709F0		Q9NZC7	Q9BVN2
P62993	Q03001		Q99614	Q9H4P4		O43559	Q49A26
P62993	Q14573		Q99614	O95292		Q9UQL6	Q9UQL6
P62993	Q13557		O95801	Q9BTY7		Q6NZ36	Q96D03
P62993	P36957		O95801	O95433		P49356	Q9H0W8
P62993	P07437		Q8IWX7	P08238		Q2M2I5	P05787
P62993	Q13509		O95801	Q3B7T1		Q5T753	Q9BYP8
P62993	P49458		Q6ZRV2	Q9H3U1		Q96IW7	P32856
P62993	P18124		Q8IWX7	O95433		O95436	Q9Y6I9
P62993	P62937		P62805	Q92993		Q96BA8	O14798
P62993	P22626		Q92993	Q15672		Q9BYU1	Q9HC98
P62993	P50454		Q9H3U1	P08238		Q8TBB1	Q7Z353
P62993	Q8WXR4		Q14318	P08238		Q92922	Q9BYR6
P62993	P09493		Q9UKC9	Q9Y2Z0		Q15915	Q5TA45
P62993	Q9NUG4		P08238	Q8IV38		Q13227	A1KXE4
P62993	P46778		O60885	Q15672		Q66K80	O95967
P62993	Q9UM54		Q15672	Q15672		O14558	Q9H8W4
P62993	Q5H9R7		Q15672	O60885		P23025	Q9P0N9
P62993	P46776		P62805	O60885		Q9NXR5	Q92529
P62993	P46782		P62805	P62805		Q2QGD7	Q9NQ76
P62993	P26599		P48431	Q01860		O43482	O14561
P62993	Q15233		Q9UEW8	Q9UHW9		Q9Y5J3	Q3LI66
P62993	Q02543		Q15672	P50750		Q7Z2K6	Q96Q45
P62993	Q9NR12		Q6Q788	P06858		Q8WW34	Q96C03
P62993	Q9BZF9		P36888	P43405		Q8IZU1	P62508
P62993	P12235		Q05397	Q05397		Q99942	Q9BSR8
P62993	O43175		O00482	Q92786		Q9Y586	A6NEM1
P62993	Q5M775		Q01094	Q92830		Q16626	Q9BXS5
P62993	Q86V48		P35232	P04049		Q15323	Q8N1N4
P62993	O14639		Q8NBP7	P07355		P62979	Q9NRQ2
P62993	O95411		P07355	P07355		Q01974	A1KXE4
P62993	Q9Y6U3		P55011	P15311		P78337	P05121
P62993	P19105		P10275	P19174		Q14847	Q9BYJ9
P62993	P21333		P43405	P10275		Q96M89	Q16512
P62993	O00159		P16885	P10275		Q96HR8	O75177
P62993	P09488		P10275	P29353		Q9Y4H4	O43610
P62993	Q8WWI1		P07948	P10275		Q16633	Q92734
P62993	Q9Y608		P10275	P07947		Q8WYK2	Q02930
P62993	P68363		P10275	P06239		Q5JR59	Q86VE0
P62993	P21266		P10275	Q15464		Q5TA82	Q8NFW5
P62993	P35579		P10275	P12931		Q96D03	Q9NWQ9
P62993	P49411		P15498	P10275		P09067	Q9GZV8
P49768	Q9NZJ7		Q92569	P10275		Q15848	P49069
Q7Z3T8	O60784		P10275	O14796		Q8WY64	O00560
Q15075	Q7Z3T8		O00459	P10275		O95563	Q13596
Q15075	O60784		P10275	Q9UKW4		Q9H082	Q676U5
Q07889	Q9UKS6		P10275	P20936		Q86X59	P86480
Q07889	Q9Y5X1		P10275	P46108		Q6NXG1	Q03989
Q07889	Q9Y5K6		P10275	P07332		A5D8V6	Q9BYJ9
Q07889	Q96RF0		P09769	P10275		Q8IWR1	Q9Y342
Q07890	P62993		P10275	P52735		Q9UI47	Q9BUY5
Q07890	Q9UKS6		P51451	P10275		P08195	Q9UHI5
Q07890	Q9Y5X1		P00519	P10275		Q9BT92	Q9NPF5
Q07890	Q9Y5K6		P42679	P10275		Q5TA76	Q6L8H2
Q07890	Q96RF0		Q9ULZ2	P10275		Q494U1	P49639
Q9Y5C1	P06756		P10275	Q14451		Q3SY00	Q86WV8
Q15759	P08047		P10275	O15357		O75381	Q9BT78
Q15759	P04264		P10275	P27986		P57075	Q86UY5
Q15759	P10242		Q8WV28	P10275		Q9BXU8	Q96K37
Q15759	P42285		P10275	Q06124		Q96EZ8	Q96GN5
O15234	P38919		Q06187	P10275		Q8TCE9	Q5JR12
P61326	O15234		P10275	Q96JZ2		Q14241	Q96HR8
Q9NZ08	P08887		Q8IZW8	P10275		Q495M9	P55040
P19438	Q9NZ08		P10275	Q9HBL0		Q53HC5	P29972
Q15334	P35580		O14544	P10275		Q9BYR7	Q6EMK4
Q14690	P19838		Q9NP31	P10275		Q8IWZ5	Q9BYR2
Q14690	Q04206		O75791	P10275		P52803	Q96Q45
P05107	P43405		P10275	P62993		Q9BX10	P49760
P50502	Q99933		P10275	P08631		Q8TCT0	Q9BYR8
P12814	Q9UQM7		Q6S5L8	P10275		Q14525	O60941
P04049	Q99933		O14543	P10275		P36404	Q969G2
Q9H3D4	Q96KQ4		O60880	P10275		Q96Q45	Q7RTS5
O15350	Q96KQ4		Q13882	P10275		Q8TAZ6	P30825
O15350	Q96KQ4		P10275	Q8N5H7		P56385	Q9NZD8
Q12929	P05556		P10275	Q92529		Q02930	Q96PM5
Q12929	P18084		P10275	Q5VZ18		Q9Y6X1	Q9NS71
Q12929	P05106		P52735	Q13480		P60411	P54646
P05556	Q63HR2		P51451	Q13480		O75360	O94888
P05106	Q9Y3P9		Q13239	Q13480		Q15758	O95236
P05556	Q9Y3P9		Q13480	Q9BRG2		Q5T5A8	Q9BYR3
P26010	Q9Y3P9		P10275	P42684		O43559	P48745
Q7Z6G8	P26010		Q13480	O43639		P23769	Q9BYR8
Q7Z6G8	P05106		P12931	Q13480		Q9BT92	P07954
Q7Z6G8	P05556		Q13480	O75815		Q9BVN2	Q7L273
Q9UBP9	P05106		P16885	Q13480		O60844	Q9UHX1
Q9UBP9	P26010		Q13480	P15498		Q9BYD5	Q5T749
O14924	P05106		Q13480	P29353		O14817	Q5T7P2
Q9UQF2	P05106		P43405	Q13480		Q8N6Y0	P02533
P05106	Q63HR2		Q13480	Q06187		P40937	Q49A26
Q63HR2	P18084		Q13480	P46108		Q52LG2	Q9Y4P9
P26010	Q63HR2		Q9H6Q3	Q13480		Q8N7C3	P56545
Q9NRA8	P06730		Q13480	O14544		O14771	Q9Y5A6
Q9NRA8	Q14974		Q13480	Q96JZ2		P29597	Q9NQX1
Q9NRA8	P55060		O14796	Q13480		O60844	Q12797
Q15370	Q15369		Q13480	Q92569		P60411	P60328
Q15370	P40337		Q13480	P07947		Q96K80	O15496
Q03701	O15350		Q7KZ85	Q13480		Q9NS64	P49638
P04637	Q03701		Q13480	Q9ULZ2		Q52LG2	Q15915
Q03701	O15350		O00459	Q13480		Q5T751	Q5T754
P40424	P14653		P19174	Q13480		P59990	Q3LI66
Q9UBN7	Q96DB2		Q9UKW4	Q13480		Q96PJ5	Q86UW9
O15379	Q969S8		Q13480	P16333		Q96HA8	Q5T754
Q92769	Q969S8		O15357	Q13480		Q9UJY5	Q9BY27
Q9Y618	Q969S8		Q13480	Q92529		Q9NQG5	P20618
Q9Y618	Q13547		Q13480	P06239		P0C853	Q9HBE1
Q92769	Q13547		P07948	Q13480		Q8N6Q1	O95183
Q9UER7	P35659		Q13480	Q9NP31		Q92997	Q17RB8
Q9UER7	P62805		Q13480	O14543		P05362	P60410
Q9UER7	Q92769		P08631	Q13480		Q9H2B2	Q96EQ0
P35659	P62805		Q13480	P42680		Q9UK97	P63208
P35659	Q92769		Q13480	Q08881		Q9Y605	Q8IYE0
P35659	P68431		Q8IZW8	Q13480		Q5JR59	Q96LJ7
Q9Y2A7	Q96F07		Q13480	P07332		P25800	P17028
Q9Y6W5	Q8IZP0		Q13480	Q13882		Q16630	P07947
Q9Y2A7	Q8IZP0		Q8WV28	Q13480		Q6NVU6	P35680
Q8IZP0	Q96F07		Q9HBL0	Q13480		Q0VD86	P11802
Q9Y6W5	Q96F07		P10721	O14544		Q9GZU7	Q6NZ36
Q9Y2A7	Q9Y6W5		P10721	O14796		P15289	O95231
Q8N4C6	Q8IZP0		P78314	P10721		Q8N4B1	Q52LG2
Q8IZP0	P20929		Q9NP31	P10721		Q9BYQ0	P18075
Q8IZP0	Q7L576		Q68CZ2	Q13480		Q96GQ5	Q86VR2
Q8IZP0	P11142		P10721	Q06124		Q9UBY5	P04233
P35222	P12830		P10721	P16885		A8MQ03	Q5T751
P35222	P35221		P10721	Q92569		O75593	Q9BYR6
Q9Y2A7	P63000		P10721	P20936		Q13432	Q49A26
Q8TEW0	Q3V6T2		P10721	P43403		Q96MT4	Q99932
Q8TEW0	P61962		P10721	P07947		Q9Y342	A8MQ03
Q8TEW0	Q04917		P10721	P09769		P50995	Q52LG2
Q8TEW0	Q8ND90		Q9UQQ2	P10721		O75360	P55273
Q8TEW0	Q9UL42		P06239	P10721		O15535	Q14192
Q8TEW0	P41743		Q8N5H7	P10721		U3KQK0	Q6ZUT1
Q8TEW0	Q8NHQ8		P12931	P10721		Q14CN4	P08779
Q8TEW0	Q15334		P10721	P08631		P51668	Q96EP1
Q8TEW0	Q9BYG5		P10721	P42684		Q5TA79	Q8IUC1
Q04917	Q3V6T2		P10721	O14508		Q6N075	Q96Q45
Q04917	Q7L576		P10721	Q68CZ2		Q96D03	Q8WW24
Q04917	P27448		P10721	Q63HR2		Q9H0I2	P14136
Q04917	Q9BYG5		P29353	P10721		P28070	Q9H0R8
Q04917	Q9NPB6		P98077	P10721		Q7L5D6	Q9BW27
Q04917	Q7KZI7		Q96JZ2	P10721		J3KQ12	Q8NHY0
Q04917	P23258		Q8WV28	P10721		Q99697	Q99471
Q04917	Q96L34		P10721	O43639		O43609	P60328
Q04917	Q02241		P10721	O75815		Q9NX52	Q969S0
Q04917	Q92974		P10721	Q92529		Q53HI1	Q8IUN9
Q04917	P41743		Q9ULZ2	P10721		Q96IW7	P43657
Q04917	Q96N67		O60880	P10721		Q9BZW4	Q9BZW4
Q04917	Q96F07		P07948	P10721		B2RXF5	Q9NZD8
Q04917	Q9P0L2		P16333	P10721		Q03989	Q9UPG8
Q04917	P61962		P10721	P07332		O60504	O43189
Q04917	Q8NHQ8		P00519	P10721		Q9H9P5	Q7Z5V6
Q04917	Q9BYG4		P10721	O14543		O95159	Q8IUN9
Q15831	Q02241		P10721	Q9H6Q3		Q96F24	O60341
Q15831	Q9H6T3		P42681	P10721		Q92903	Q9Y385
Q15831	P51532		P10721	Q6S5L8		P49720	O00560
Q15831	P48059		P51451	P10721		Q10588	Q8NFW5
Q15831	Q9C0K7		P10721	Q13882		Q9ULP0	Q6ZPD8
Q15831	P51784		Q9HBL0	P10721		Q13227	Q8WUN7
Q15831	Q92922		Q9UKW4	P10721		Q7L804	Q86YD7
Q15831	Q13451		P42680	P10721		Q9H2G9	Q9UKT9
Q15831	Q9Y376		P08581	P20936		Q99750	O14633
Q15831	P07900		O75791	P10721		Q9BUH8	Q9UJX2
Q15831	Q7RTN6		P10721	Q15464		Q9BSH5	Q7Z3C6
Q15831	Q16543		P10721	P43405		Q96PU5	Q96B67
Q96L34	Q9Y4B5		O75159	P10721		Q8IXL7	P56545
Q96L34	Q93008		P06239	P08581		Q16633	Q96IQ9
Q96L34	Q92614		Q6S5L8	P08581		Q8TBB0	Q63ZY3
Q96L34	P60953		O14796	P08581		Q5TA79	O43609
Q96L34	P30153		P08581	Q96IW2		O60336	O43790
Q96L34	P51532		P27986	P08581		Q96BA8	Q96F15
Q96L34	P62714		O14544	P08581		Q16633	Q96A09
Q96L34	Q9BQG0		P08581	Q9ULZ2		Q96IW7	Q9NR28
Q96L34	Q9UL42		P08581	Q92569		Q15038	O95947
Q96L34	P23258		P08581	Q68CZ2		O75683	P25815
Q96L34	Q96N67		P08581	P29353		P49675	Q6ZPD8
Q96L34	Q8ND90		P08581	P07947		O75558	Q96HB5
Q96L34	P41743		Q15464	P08581		Q9H8Y8	Q01995
Q96L34	O94964		P98077	P08581		P35548	Q96PV6
Q96L34	Q93009		P08581	Q8N5H7		Q86YW7	P60410
Q96L34	Q9H4P4		O00459	P08581		Q96HA8	Q3LI70
Q96L34	Q92974		P08581	P43405		Q96D03	Q96HD9
Q96L34	Q7Z5Y7		P08581	P19174		Q02535	O43559
Q96L34	Q7L576		O43639	P08581		Q52LG2	Q2TAL6
P63104	P27448		P16333	P08581		P0DN76	Q16560
P63104	P61962		P08581	P78314		Q8IUC1	Q6L8G9
P63104	Q96N67		Q9NP31	P08581		Q9HBE1	Q3LI66
P63104	Q7KZI7		Q9H6Q3	P08581		Q9NWZ8	Q16637
P63104	Q8ND90		Q9UKW4	P08581		P55061	Q86V24
P63104	Q8TEW0		O60880	P08581		Q96P53	Q9NS64
P63104	Q7L576		P51451	P08581		Q3SYF9	P49639
P63104	Q96F07		P08581	P43403		A0A0C4DFQ7	Q9H5X1
P63104	Q9BYG4		P08581	Q63HR2		Q5SWW7	Q93062
P63104	Q9UL42		P08581	P16885		Q9P0T4	Q9UPG8
P63104	Q02241		P08581	O75159		Q49AN0	Q3LI70
P63104	P23258		O14543	P08581		A6NH52	P57086
P63104	Q9P0L2		P07948	P08581		Q8NFJ6	Q4LDR2
Q9BYG4	P62258		P42680	P08581		P10827	O75410
Q9BYG4	Q6P1M3		P08581	P08631		Q8IYE0	Q9ULW6
Q9BYG4	Q15334		Q13882	P08581		O95070	Q03111
Q9BYG4	Q05513		P42681	P08581		P61968	Q16348
Q9BYG4	Q8TEW0		P08581	O14508		Q5T7P3	Q5T7P3
Q9BYG4	Q7KZI7		P08581	Q9HBL0		P49761	Q9UBU9
Q9BYG4	Q9BYG5		P08581	P09769		P17152	O43557
Q9BYG5	Q15334		P08581	Q08881		Q3SY00	Q969V4
Q9BYG5	Q9UGM3		P08581	Q92529		Q9NZV7	Q9BT92
Q9BYG5	Q6P1M3		Q14449	P08581		Q9NYZ1	Q9BSR8
Q9BYG5	Q9NPB6		P08581	Q96JZ2		Q9UDX3	Q9NYQ3
Q9NPB6	Q9H6T3		P08581	Q9NRF2		O00560	Q8N2N9
Q9NPB6	Q9Y2Z0		P08581	Q06187		Q5JR59	Q01546
Q9NPB6	Q9NWS0		P08581	Q14451		Q15323	Q13330
Q9NPB6	Q96MX6		P08581	P42684		P49356	P31273
Q9NPB6	Q15334		P08581	P42679		Q9Y5B8	Q92622
Q9NPB6	Q6P1M3		O15524	P08581		Q92922	Q96MT4
Q9NPB6	Q9NUG6		P08581	P46108		Q8IW40	Q16512
P41743	Q9HD67		Q9UQQ2	P08581		O00585	Q5XKR4
P41743	Q13501		O75815	P08581		Q6NT52	Q9BYD5
P41743	Q9Y4G8		O14492	P08581		Q3LI76	Q64LD2
P41743	Q6P1M3		P08581	O15357		Q8WWB5	Q8N402
P41743	Q16543		P08581	P52735		Q9BVN2	P25791
P41743	Q9BPW8		P08581	P07332		O95995	Q15560
P41743	P07900		Q8IZW8	P08581		P07307	Q6ZS10
P41743	O75323		Q9Y6X8	P23511		Q9H0L4	Q12951
P41743	Q15334		Q9Y6X8	Q9Y6X8		Q9H6Q3	P54646
Q8ND90	Q86V59		Q9Y6X8	Q9UKY1		Q9UI12	O15079
Q8ND90	Q8N163		Q03111	P55198		Q58EX7	P53582
Q8ND90	Q9UL42		Q03111	P55197		Q96BA8	Q96F05
Q8ND90	P41743		P42568	P55197		P48059	Q5T749
Q9Y376	Q9C0K7		P42568	P55198		Q15915	Q8IUC1
Q9BYG4	Q96L34		Q03111	P63208		Q9BZE0	Q3LI66
Q15831	Q96L34		Q8TEK3	P63208		Q9UIH9	Q9Y3S2
Q15831	Q8TEW0		Q8TEK3	P55197		P05783	Q5XKE5
Q9BYG5	Q8ND90		P55197	P55198		P60604	Q9Y679
Q9NPB6	Q8ND90		P55197	P63208		Q8WTX9	Q9BYP8
P41743	P63104		P42568	Q9Y4A5		Q9BYS1	O14633
P33151	P29353		P42568	P63208		O95416	O95231
P35968	P29353		Q8TEK3	Q9Y4A5		O43790	Q8IYE0
P33151	P35968		Q8TEK3	P55198		Q7Z3S9	Q9Y4C2
Q9NY61	P10636		Q9Y6A5	Q9UNY4		Q13671	Q86WV8
P19387	P18848		Q9H078	Q9UNY4		Q96SQ5	Q6N022
P15173	P19387		Q15025	Q9UNY4		Q9BZW7	Q86XJ5
O60934	O96017		P10244	Q9UNY4		Q13561	Q96JB2
O43157	P08581		P35222	Q8TEK3		Q9NPE6	Q969E2
P05067	P62993		P35222	P55197		O75360	Q8WW24
P00519	P05067		Q8TEK3	Q71DI3		A0A0C4DFN3	Q8IXL7
P08047	Q9NY61		Q99459	Q9UNY4		Q15645	P78317
P08047	Q13547		O15381	Q9UNY4		O95994	Q16656
P45973	Q9NQS7		Q9UNY4	P09651		Q8N9W6	O43189
Q13153	P63000		Q9UNY4	O95239		O95159	Q8NFW5
P21854	P06127		Q9UNY4	P22626		P55771	Q9UPG8
P56524	Q02078		Q14919	Q9UNY4		O43559	P49639
P56524	Q06413		Q9NPI6	Q9UNY4		Q6ICL7	Q96Q45
Q8IYU2	O75051		Q13162	Q9UNY4		Q9BYQ0	Q6PEX3
Q8IY37	O75051		Q8WUM4	Q9UNY4		O75791	P54646
Q92547	O60343		Q9UNY4	P43243		O15126	Q9NZD8
O60303	O60343		P04626	Q13882		Q9BXL8	O95363
O94916	O60343		P10451	P16070		Q9UJY1	Q8IVT2
Q8NEY1	O60343		Q5SQN1	P51809		Q5TA78	Q5T7P2
Q9UK61	O60343		Q5SQN1	Q9BV40		Q9Y3C8	Q96HA8
Q9HCM1	O60343		P61266	O00161		Q6XD76	O95983
Q9ULJ6	O60343		Q13277	O00161		O60921	Q504U0
O15020	Q9NYQ7		Q9Y2K9	O00161		P49910	Q96K58
Q96SN8	O60343		Q03001	O00161		A5D8V6	Q99932
Q14669	Q9NYQ7		Q5SQN1	O75379		O95994	O75716
Q96RY7	Q9NYQ7		O00161	P51809		Q5T7P2	Q5T751
O60318	Q9NYQ7		Q5SQN1	Q15836		Q9NX04	P78358
Q5T8A7	Q9NYQ7		Q16623	O00161		Q8N8U2	Q68CQ4
O75153	Q9NYQ7		Q86Y82	O95721		Q5T5P2	Q0VD86
Q9UJ04	Q9NYQ7		Q99784	O95721		Q9Y5F1	Q3MJ62
Q9BY12	Q9NYQ7		Q9UKL0	O95721		Q7Z5V6	P47897
Q9H0H5	Q9NYQ7		Q9Y6D6	Q5SQN1		B2RXF5	Q9Y3S2
Q9H254	Q9NYQ7		P63215	O00161		Q96GM5	Q96MT4
Q9BZF9	Q9NYQ7		A8MW92	O00161		O43790	Q92529
Q86XR8	Q96KG7		Q9Y2I9	O00161		Q5SWW7	Q92567
Q14999	Q96KG7		Q16623	O95721		Q99437	Q3MIW9
Q92547	O94985		P09758	O14493		Q9C035	Q3SY00
P56524	Q96KG7		Q07157	P09758		P17020	Q9NVQ4
Q15020	Q96KG7		P09758	O95832		Q14847	O14964
Q8TCU4	Q96KG7		Q92845	Q5SQN1		Q96NM4	Q6IPU0
O43301	Q96KG7		Q9UPN3	Q5SQN1		Q8NAJ2	Q3LI64
A3KMH1	Q96KG7		Q5SQN1	Q13190		P25800	Q6ZN30
A7KAX9	Q96KG7		Q5SQN1	Q86Y82		Q3LI76	Q52LG2
Q86YR7	Q96KG7		P07900	Q07954		O75791	Q9H788
Q9UL54	Q96KG7		P09758	O95471		Q5TA78	Q9BYR6
Q9NZM3	Q96KG7		P61077	P0CG48		Q9Y284	Q8NFW5
Q8TBE0	Q96KG7		P62633	Q99873		Q5T5A8	Q9BYP8
Q5JTZ9	Q96KG7		P27361	P14618		Q13643	Q96NT3
Q9P2E3	Q96KG7		P84243	P14618		Q8TEC5	A5D8V6
Q24JP5	Q96KG7		P06748	P19338		Q96NM4	O43189
Q9BY12	Q96KG7		Q01860	P19338		P53801	Q16585
Q9H0H5	Q96KG7		P68431	P14618		Q5JUK2	P28070
Q86UW7	Q96KG7		Q71DI3	P14618		Q96Q77	Q49A26
A0MZ66	Q96KG7		P29322	P14618		Q8N9N5	P05019
P17096	P08047		P54756	P14618		Q9NVM4	P05198
P17676	P17096		Q8N187	P14618		Q96KE9	Q9Y5B8
Q15223	Q9NQS3		Q9ULI4	P14618		Q3LI76	Q5TA45
Q96NY8	Q15223		Q5T7N3	P14618		Q7Z698	P15622
Q15223	Q15223		P00533	P14618		Q9H6L4	O14964
P62308	P62304		Q8NFH5	P14618		Q2TAC2	Q494U1
P62318	P62308		P14618	Q86WR7		Q07108	P21145
P62304	P62304		Q08495	P14618		Q15323	O15482
P62306	P62304		P14618	Q9Y3Q8		Q9NRY2	Q9BY27
P62314	P62316		Q6ZTU2	P14618		Q06455	Q3LI66
P62316	P62306		P14618	Q9H4Z3		P43378	Q96DZ9
Q13315	P04637		Q155Q3	P14618		P42772	A6ZKI3
P84022	Q9UI36		P23511	P14618		P35548	Q14119
Q9UI36	Q96ST3		O00499	P14618		O43711	P05121
Q9UI36	O75376		P14618	P35711		Q7Z429	Q3LI72
Q9UI36	Q13485		P14618	Q96NM4		Q9UHL9	Q9H8Y8
P12755	Q13485		P51812	P14618		O95238	P25786
P12755	O75376		Q86Z02	P14618		P57075	Q14532
P12755	Q96ST3		O75582	P14618		Q96G42	Q96LM6
O95163	P40425		Q15349	P14618		Q96F24	P24863
P78537	P40425		Q02156	P14618		Q96DZ9	Q96AG4
Q9H7B4	P40425		P54646	P14618		Q6PJG6	Q9H0I2
Q9NXF8	P40425		Q04759	P14618		Q49A26	Q86WQ0
Q96EZ8	P40425		O94806	P14618		Q8N131	Q96EQ0
P42285	P40425		Q96PY6	P14618		Q9HC52	Q96N16
P37198	P40425		Q7KZI7	P14618		Q9HCM9	P20618
Q7L5N1	P40425		Q9HC98	P14618		Q9H0I2	P02533
Q9UQB8	P40425		Q9UBE8	P14618		O14558	Q99958
Q96S38	P40425		P14618	P12955		O60921	Q96HA8
P36578	P40425		O60641	P14618		Q13227	P31943
A6NC98	P40425		Q9P219	P14618		Q96EQ0	Q92820
O75935	P40425		P14618	O76080		Q9BRJ7	P31943
P51965	Q99942		P14618	Q9BTA9		Q8WXG8	Q00994
Q969T4	Q99942		P14618	Q96C92		O15304	P29972
P62837	Q99942		P14618	Q9Y2K5		Q96NS8	P49639
P61077	Q99942		Q9HCS2	P14618		O60336	O43184
Q9Y613	Q99942		O43432	P14618		P10124	Q96EQ0
Q07864	P49842		Q9BTV5	P14618		Q8TDS5	Q86SG6
P62487	P49842		Q96E09	P14618		Q9H8Y8	Q9NTX5
Q15427	P49842		P35226	P14618		Q9Y342	O15393
Q02447	P49842		Q3B7T3	P14618		Q8TF50	Q9NVV9
P78395	P49842		P30304	P14618		P59991	O14633
Q99808	P49842		Q9NQ75	P14618		O95208	Q92567
Q14254	O77932		P14618	P08922		Q5SWW7	P56693
Q8WX92	P18615		P14618	Q04912		P13693	Q49A26
O75376	P18615		P08581	P14618		Q9UJX0	Q8IX06
O95777	Q9Y333		P14618	O43379		A0A0C3SFZ9	Q3LI64
P62310	Q9Y333		P14618	P19793		Q13330	Q99961
Q9UK45	Q9Y333		Q16204	P14618		Q5T4B2	Q9NW38
P62304	Q9Y333		P14618	Q9UHD2		Q9Y6H3	P49639
P62316	Q9Y333		Q8N350	P14618		Q8N2N9	Q8TBK6
Q9H9D4	Q9Y333		Q13237	P14618		Q96CS2	A5D8V6
P31689	Q9Y333		P11362	P14618		Q02930	P78386
O15116	O00299		P14618	Q96PF2		Q9BYQ4	Q9Y342
P13164	O95870		P14618	Q9P286		Q7LBR1	Q8WV92
P09651	O95870		P14618	Q13043		Q5T686	Q5TAB7
Q99942	O95870		Q12851	P14618		Q8TD10	Q16512
Q8TCT9	O95870		Q15139	P14618		Q6L8G9	Q96FE5
Q9BVK8	O95870		P31749	P14618		Q15560	Q96NM4
Q9H0R3	O95870		O96017	P14618		A5D8V6	A1KXE4
Q96KC8	O95870		Q96RR4	P14618		O15496	P29972
O95870	Q9NQ84		O15264	P14618		Q53FD0	Q9GZM8
Q9UKJ0	O95870		O15111	P14618		Q8TDS5	P60328
Q15424	O95870		Q8WVZ9	P14618		Q14525	Q9BVL2
O75391	O95870		P01584	P14618		Q9BYV2	Q5XKE5
P48201	O95870		Q99759	P14618		P57086	Q96BI3
P03901	O95870		P14618	P51003		Q86UV6	Q03989
P19784	P67870		P08651	P14618		O15482	Q9ULS5
P67870	P07948		Q00613	P14618		P61024	Q16560
P68400	P67870		Q14451	P14618		Q96NT3	Q3LI70
P67870	P67870		P09972	P14618		Q8N326	Q9UMW8
P46777	P67870		P14618	Q2QGD7		Q5JUK2	P51687
O43257	P67870		P35611	P14618		P32856	Q9BT17
O95243	P67870		Q14814	P14618		O75791	P00540
P15621	P67870		Q86V15	P14618		Q9H7C4	P14136
P22607	Q9Y4H4		P36507	P14618		Q14524	Q8WW24
O43765	P46379		Q05397	P14618		Q14847	P61968
Q96S82	P46379		Q6NT76	P14618		Q5TA78	P60328
Q9BV68	P46379		Q8TDC3	P14618		Q08AM2	O43557
P09651	P48634		P51813	P14618		Q96BA8	Q9H2S6
P60228	P48634		P16591	P14618		Q9BWX5	Q03989
Q9UHI6	P48634		P52333	P14618		Q6L8G9	Q9BYS1
P02671	P48634		Q13554	P14618		P26678	Q13323
O15460	P48634		P14618	Q06418		Q9NXW9	Q92567
P55345	P48634		P14618	P16234		P27658	O43559
Q10570	P48634		Q16620	P14618		P07307	Q7L5A8
Q9NTJ4	P48634		Q16584	P14618		O15315	Q86UA6
Q16891	P48634		P49840	P14618		Q16633	O75604
P46092	P48634		P14618	Q02763		Q8IZU1	Q5T753
Q14697	P48634		P14618	P17948		Q86WV8	P31273
Q9UNL2	P48634		P22455	P14618		Q96MH2	P49639
Q13099	P48634		P42684	P14618		P31273	Q5T749
Q9UI95	P48634		Q16288	P14618		Q9Y258	Q8N0V1
P52272	P48634		P21709	P14618		P27918	O43741
Q14157	P48634		P07333	P14618		Q13287	Q8NA92
P47897	P48634		P54753	P14618		Q9NYJ8	Q9NPA5
P25788	P48634		P29317	P14618		Q9BYR8	Q9NQL9
P62993	P48634		P14618	Q03403		Q68J44	Q9HAS0
Q07021	P48634		P14618	O14543		P54253	Q92567
Q7L622	O00453		Q15800	P14618		Q96S97	Q9BVX2
Q8WUQ7	O00453		P21802	P14618		Q9GZP9	Q8N0V3
O95670	P36543		Q12866	P14618		P57086	Q6UWW9
O00148	Q13838		P51451	P14618		Q9NU63	P50402
Q13838	Q13838		P00519	P14618		Q8IYX7	P25791
Q9Y3Y2	Q13838		P14618	Q9BRV3		O75031	Q8TBB0
P82979	Q13838		P14618	Q8IZ21		O43561	P47884
Q9H2X6	Q13838		Q15438	P14618		Q658K8	Q49A26
Q9UKY1	Q13838		Q02078	P14618		Q8NEC5	Q3LI66
Q06265	Q13838		P20393	P14618		Q96GM5	Q53HV7
O75928	Q13838		P14618	P10827		Q5VWN6	Q8IYR0
Q13569	Q13838		P43405	P14618		O95954	O14964
P62244	Q13838		P14618	Q15154		Q08AF8	Q8IYD9
Q86V81	Q13838		P14618	P35968		Q96CW1	Q96JC9
Q8WVV9	Q13838		P14618	P35916		Q9BTV4	Q9H7V2
O14745	P51790		P04626	P14618		Q8WYB5	Q86SE8
P51790	Q5T2W1		P14618	P07949		O43711	Q6PJH3
P51790	Q9HD26		P29376	P14618		Q9NZV7	O75604
P13569	Q5T2W1		P10721	P14618		O00167	Q86UW9
P13569	Q9HD26		O60674	P14618		Q96HA8	Q15528
P13569	O14745		P14618	Q8WZ42		O95159	O15393
Q7Z569	P38398		P54760	P14618		Q92824	Q8WW18
P38398	P52292		P22607	P14618		P10599	P12814
P01112	Q7Z569		P14618	O15530		Q96HA8	Q14145
Q7Z569	Q7Z569		P14618	Q9NQU5		P01137	Q8NEC5
Q8IVT5	Q7Z569		Q8IW41	P14618		Q86X59	Q9NZD8
Q7Z569	Q16531		P14618	Q9UL54		Q86X60	P32242
Q16531	Q9UNS2		P14618	Q9BYT3		Q05329	Q6ZPD8
Q96L34	Q71U36		P14618	O00506		Q13643	P49639
Q96L34	P07437		P14618	Q9Y3S1		A8MUP2	Q96M29
P35222	P10275		P53778	P14618		Q5TA77	Q5T751
Q15596	P35222		Q9Y2U5	P14618		A8MV65	O43559
Q15596	P10275		Q16644	P14618		Q5T5P2	Q13882
P23508	Q15653		P49137	P14618		P21145	Q96JQ5
O15111	Q13451		Q9Y243	P14618		Q96CN5	O75360
O60271	P19838		Q02750	P14618		P51687	Q15486
Q6Q0C0	Q99759		Q14164	P14618		Q8IWZ5	O14633
Q6Q0C0	Q6Q0C0		P14618	Q13177		Q8N966	O15165
P34931	P41279		O43781	P14618		Q9BYQ0	Q9BYQ3
P11021	P41279		O14757	P14618		P27469	Q7Z7N9
P38646	P41279		O14920	P14618		Q96A72	P51114
P58107	P41279		Q9Y463	P14618		O43639	Q86UY5
P41279	P41279		Q8N568	P14618		Q2TAL6	Q5TA82
Q05639	P41279		P17252	P17252		Q92504	Q5TCM9
Q9Y265	P41279		Q9Y271	Q9NS75		O95415	O95870
Q08380	P41279		Q9UM73	P14618		Q9NZ81	Q3LI66
Q00610	P41279		Q00987	P23396		Q5TA45	Q96HB5
P11142	P41279		P23396	P04637		Q8IUC1	Q6L8H1
P07437	P41279		P05787	P08670		O14964	Q9NSB4
P17858	P41279		O95477	Q86Y82		Q9NRJ3	P51808
Q00653	P41279		O95477	O75955		O76003	Q6L8G4
P04350	P41279		Q6P3W7	Q13467		Q08117	Q9H9H4
O96019	P41279		Q6P3W7	O14640		P59990	Q5T751
P41279	Q01082		P49711	P03905		Q9H0Q3	Q96Q45
P15924	P41279		Q92841	P49711		Q13064	Q9H2G9
P07900	P41279		P11233	P49711		Q969K7	Q9Y666
Q13748	P41279		P62899	P49711		O95231	P31273
P08238	P41279		Q86WJ1	P49711		Q9H2X0	Q3LI72
P34931	Q04864		Q00341	P49711		Q9H5Z6	Q494R4
P11021	Q04864		Q12888	P04637		Q3LI76	O95416
P11142	Q04864		P43026	Q13253		O14817	Q9BYQ4
P38646	Q04864		O75161	Q68CZ1		Q2WGJ6	P78386
O00221	Q04864		Q68CZ1	Q68CZ1		A8MV65	Q9BYR6
P17066	Q04864		P54257	P42858		Q8WWH4	Q9H1M4
P31943	Q04864		Q13616	Q8ND76		O15496	O43593
Q07021	Q04864		Q9UHV9	O60925		Q0VD86	Q9NZC7
P25963	Q04864		Q5S007	O95394		Q8IUC1	Q8WWZ8
Q15653	Q04864		Q5S007	Q8WUM0		Q13214	Q3LI72
P19838	Q04864		Q5S007	O00203		Q8WU79	Q3LI66
P63261	Q04864		Q5S007	P62333		Q6PI77	Q9P2K3
Q00610	Q04864		P54257	O60229		Q5JUK2	Q03989
Q04864	Q04864		Q5S007	P35232		A0A0C3SFZ9	Q9BQ66
Q9Y2I8	Q04864		Q5S007	P32322		O95971	P10827
P07437	Q04864		Q5S007	P62266		Q8NFV4	Q53EP0
P04350	Q04864		Q5S007	O00159		P27918	Q9UJV3
Q00653	Q04864		Q5S007	Q96T76		Q7Z4V0	Q9UGI0
Q9BZF9	Q04864		Q5S007	P30050		Q13227	O14558
Q13451	Q04864		Q5S007	P57740		Q8WW24	Q03989
P04406	Q04864		Q5S007	Q8NI60		P36508	A0A087WZT3
Q13748	Q04864		Q5S007	P04792		P0DMU9	P0DMU9
P34931	P25963		Q5S007	P61221		O95363	A8MV81
P11021	P25963		Q5S007	P51571		Q96Q35	Q96N21
P11142	P25963		Q5S007	O14579		P52597	Q96A09
Q71UM5	P25963		Q5S007	O15269		P25024	Q9NY35
P05141	P25963		Q5S007	P33778		Q9Y512	Q9BRQ6
P38646	P25963		Q5S007	Q969V3		P62508	O95718
P62829	P25963		Q5S007	P10155		Q8IUC1	Q99932
O00411	P25963		Q5S007	Q9H4L4		Q9NZC7	Q16348
P25205	P25963		Q5S007	P25705		P09234	O00167
P25963	P25963		Q5S007	P53396		Q8N7W2	P30039
P19838	P25963		Q5S007	P25205		Q9H3Y0	Q49A26
P63261	P25963		Q5S007	P01876		Q9H7X3	P60371
P55072	P25963		Q5S007	P14618		Q16637	Q3LI70
Q00610	P25963		Q5S007	Q9P035		Q9H898	Q15633
Q3ZCQ8	P25963		Q5S007	P22090		Q08AM6	P05813
Q9UBC9	P25963		Q5S007	P04637		Q96N21	Q9Y575
Q9UKB1	P25963		Q5S007	Q14739		O14558	Q5JXC2
P07437	P25963		Q5S007	Q96EY7		P47897	Q96PF1
P25963	P04350		Q5S007	Q01813		Q7Z3K3	A1E959
P25963	Q00653		Q5S007	O43795		P59022	Q9NRQ2
Q9H9T3	P25963		Q5S007	O00139		Q99471	Q8N443
P04083	P25963		Q5S007	Q9H9B4		Q96NS8	Q9BQY4
Q13748	P25963		Q5S007	P26641		Q96BA8	P23763
Q12923	P25963		Q5S007	P01834		P0CG20	Q8N720
Q71U36	P25963		Q5S007	Q16401		Q8TBB1	P47897
O95816	Q15653		Q5S007	P39019		O43708	Q9H0C1
P34931	Q15653		Q5S007	Q15393		Q2TAL8	Q49A26
P11021	Q15653		Q5S007	P50914		Q9BYR8	Q9NQ50
P11142	Q15653		Q5S007	Q08AF3		O43765	P50876
P05109	Q15653		Q5S007	Q96TA2		O14817	Q96A25
P38646	Q15653		Q5S007	O00571		O75865	Q0VD86
P03973	Q15653		Q5S007	P13639		P0CG48	Q96CS7
P46940	Q15653		Q5S007	P48643		Q8TDS5	Q7Z3C6
P41252	Q15653		Q5S007	P49411		P13807	Q9H079
P07814	Q15653		Q5S007	Q9Y4W2		Q9BYR7	Q9NZV7
Q15653	Q15653		Q5S007	Q96F07		P11215	Q58DX5
P61626	Q15653		Q5S007	P19367		Q52LG2	Q16134
P63261	Q15653		Q5S007	Q9H936		Q3B820	Q86X02
P55072	Q15653		Q5S007	Q96FV9		Q15154	Q96EZ8
P20226	Q15653		Q5S007	Q9UN37		Q5TA78	P28799
Q3ZCQ8	Q15653		Q5S007	O43196		Q9UBY5	Q96Q45
Q00610	Q15653		Q5S007	O60231		P0DN76	P04264
P18077	Q15653		Q5S007	Q12931		Q8IVP9	Q9Y3S2
P18124	Q15653		Q5S007	Q13200		Q9Y6X1	P04233
Q96A65	Q15653		Q5S007	Q15386		Q9BX59	Q49A26
Q9Y5M8	Q15653		Q5S007	P12004		Q8IWL8	Q13064
P07437	Q15653		Q5S007	P46782		Q9BYQ6	Q9H0I2
B2RTY4	Q15653		Q5S007	P00338		P17028	Q15697
Q00653	Q15653		Q5S007	P84098		P21964	O75783
Q8N163	Q15653		Q5S007	Q16531		Q9Y4H4	Q8WXK1
Q8NHW5	Q15653		Q5S007	O94832		J3KQ12	A2RU14
Q8NI77	Q15653		Q5S007	P23258		O43513	Q9Y376
Q9P1U0	Q15653		Q5S007	P60660		Q9UIK4	Q7Z6B0
Q9H9Y6	Q15653		Q5S007	P09669		Q99471	P55771
Q00839	Q15653		Q5S007	O95168		Q2TAL6	Q8WWY3
Q15653	P0CG47		Q5S007	O43390		O00560	Q9H5H4
P23246	Q15653		Q5S007	P31689		P55040	Q13064
P15924	Q15653		Q5S007	P05976		Q5VZ52	O14929
Q8IWP9	Q15653		Q5S007	Q9Y285		Q86WV8	P29972
P07900	Q15653		Q5S007	P62906		Q8IWZ5	P29972
P19338	Q15653		Q5S007	P60866		Q0VD86	P32320
Q13748	Q15653		Q5S007	P35354		Q969G2	Q96LJ7
P62913	Q15653		Q5S007	Q13435		Q2M2I5	P13647
P62888	Q15653		Q5S007	P23396		Q9BSY4	Q0VD86
P52272	Q15653		Q5S007	P62241		Q8NEC5	Q5T754
P08238	Q15653		Q5S007	P32969		Q8IWZ5	Q6L8G4
Q71U36	Q15653		Q5S007	Q9UNF1		Q9HAQ2	Q9UII2
O95816	O00221		Q5S007	P83731		Q96EZ8	Q6NT76
P28066	O00221		Q5S007	P63261		Q99471	Q8ND83
Q9Y6K9	O00221		Q5S007	O95831		Q8TDS5	Q6NXG1
P34931	O00221		Q5S007	Q7L576		Q96BA8	P21964
P11021	O00221		Q5S007	P11216		Q92734	Q99471
P11142	O00221		Q5S007	Q92558		Q99622	Q49A26
P54136	O00221		Q5S007	Q02978		Q9Y2V7	Q99598
O75170	O00221		Q5S007	P62263		P06753	P67936
P38646	O00221		Q5S007	P26373		P18825	O76011
Q9Y230	O00221		Q5S007	P62280		Q9UHD9	Q7Z3H0
P41252	O00221		Q5S007	P39023		Q8NC69	O95429
P07814	O00221		Q5S007	O75843		Q13227	Q9ULX6
Q07021	O00221		Q5S007	Q5JPE7		Q53H80	Q53H80
Q5H9R7	O00221		Q5S007	P42025		Q96D03	Q03393
P27708	O00221		Q5S007	O60610		Q9ULE3	Q96B97
P19838	O00221		Q5S007	Q9UBF2		O00560	P24592
P55072	O00221		Q5S007	P78347		P04259	Q6A163
Q3ZCQ8	O00221		Q5S007	P61247		Q8IWZ5	Q96NT3
Q00610	O00221		Q5S007	P28340		Q9BVV2	O60504
P07437	O00221		Q5S007	Q8N1G4		Q4VC12	Q92734
P04350	O00221		Q5S007	P43246		Q8NFV4	O75360
Q00653	O00221		Q5S007	P53007		Q8TE85	Q96JC9
Q9BZF9	O00221		Q5S007	Q9P2X0		Q6L8G9	Q86VE0
O75179	O00221		Q5S007	Q13555		Q96E29	Q8N9I5
Q92974	O00221		Q5S007	O00410		P27918	Q96IQ9
P23246	O00221		Q5S007	P09543		Q86XE0	Q9Y5B8
P07900	O00221		Q5S007	Q9Y4W6		P51451	A0A0C4DGF1
P78527	O00221		Q5S007	Q9Y2L1		Q6IN84	Q9UFW8
Q13748	O00221		Q5S007	Q13724		P08727	P12035
P61289	O00221		Q5S007	Q9ULC5		Q9HCN4	Q8IXW5
O00221	O00221		Q5S007	Q14008		P0CI01	Q9BYP8
P08238	O00221		Q5S007	Q14498		Q9HB63	Q5T751
Q9Y6K9	O15111		Q5S007	Q86VI3		A8MV65	Q3LHN2
O15111	O15111		Q5S007	P16615		O14798	Q8WWH4
P52907	O15111		Q5S007	P17844		P61978	Q96PU8
P38646	O15111		Q5S007	Q9NZT1		Q495M9	Q13895
Q05639	O15111		Q5S007	P31942		P35548	P23769
Q15653	O15111		Q5S007	Q5JTV8		Q9H5Z6	Q86UC2
P35580	O15111		Q5S007	Q9H2A2		Q2M2I5	Q14CN4
P63261	O15111		Q5S007	Q9NRZ9		P50222	Q01826
Q00610	O15111		Q5S007	P18440		O14788	Q6UX06
P07437	O15111		Q5S007	Q9Y6W5		P63244	Q96B67
Q7Z406	O15111		Q5S007	Q6ZMR3		O14519	Q9H257
P04350	O15111		Q5S007	P61964		Q96Q45	Q7Z5S9
P35579	O15111		Q5S007	Q96CW1		Q99757	Q8NFW5
P06753	O15111		Q5S007	P05388		Q9C005	Q49A26
P60660	O15111		Q5S007	P62750		P59990	P28799
P08238	O15111		Q5S007	Q9BSD7		Q9H9Y4	Q8NFW5
Q13748	O15111		Q5S007	P13995		Q13643	Q03989
P19105	O15111		Q5S007	P15880		Q96MT4	P53672
O94832	O15111		Q5S007	P62829		Q8IUC2	Q9BZS1
Q9Y6K9	O14920		Q5S007	P49368		P25800	Q9NP66
P34931	O14920		Q5S007	P48047		Q8TAB5	Q6ZMU5
P11021	O14920		Q5S007	Q9Y262		Q7Z698	Q5TCM9
P11142	O14920		Q5S007	O94906		Q8IV08	Q8TBE1
P38646	O14920		Q5S007	Q12769		Q13064	Q9BVG8
P46940	O14920		Q5S007	Q15029		Q8N0U6	Q8IXL7
P07814	O14920		Q5S007	Q6FI13		Q9BVX2	Q86UF1
Q07021	O14920		Q5S007	P62081		Q9Y6H3	O43593
Q92922	O14920		Q5S007	P62913		P36508	Q9UPM6
P61626	O14920		Q5S007	P62244		Q7Z2K6	J3KQ12
P35580	O14920		Q5S007	P07195		Q6PF05	Q9BWG6
P63261	O14920		Q5S007	Q14974		P52597	A5D8V6
Q3ZCQ8	O14920		Q5S007	P42677		P60201	Q9BVX2
Q00610	O14920		Q5S007	Q8IYB5		Q99816	Q9UK41
O14920	O14920		Q5S007	P62249		Q8TBB1	Q8N720
Q9BVA1	O14920		Q5S007	Q92945		Q2HXU8	Q01638
P07437	O14920		Q5S007	P68133		Q9BRU9	O76011
P04350	O14920		Q5S007	Q9Y3Z3		Q9H0D6	Q49AN0
P21333	O14920		Q5S007	P63244		Q6UX27	Q8IUN9
Q00839	O14920		Q5S007	P24941		Q2TAL6	Q9BYE3
P09874	O14920		Q5S007	Q15008		Q64LD2	Q99471
Q13748	O14920		Q5S007	P62891		P08631	Q5T749
P08238	O14920		Q5S007	P62888		P62993	O95994
P11142	Q14164		Q5S007	P49207		Q9GZV7	Q14525
P52732	Q14164		P83881	Q5S007		Q08426	Q9BTD3
P38646	Q14164		P62841	Q5S007		P78337	Q9ULX6
P48643	Q14164		P18621	Q5S007		Q8NFF5	P50570
O43809	Q14164		Q5S007	P62269		Q5W5X9	Q8IZP0
P31943	Q14164		P46100	P45973		Q2NL68	Q8IYE0
Q13813	Q14164		P46100	O60934		Q8HWS3	P33240
P35580	Q14164		P46100	Q92878		Q8IYX1	Q6S8J7
Q9Y265	Q14164		P46100	P49959		Q9NR21	Q969G2
P63261	Q14164		Q5S007	P46778		Q96BA8	P05090
P02786	Q14164		P62277	Q5S007		A1E959	O14964
Q08380	Q14164		P06241	P04626		P09211	Q3LI66
Q00610	Q14164		P40763	P42685		Q9Y4H4	Q8N1L9
Q14164	Q14164		Q9UER7	O60934		Q9NYJ8	P78386
Q12933	Q14164		Q9UER7	Q92878		O75934	O43482
Q9UM54	Q14164		Q9UER7	P49959		Q01433	Q01433
P07437	Q14164		P46100	P12004		Q969R5	Q9Y2M2
Q14164	P17858		Q9Y6K1	Q9Y6K1		Q8N1L9	Q13064
P04350	Q14164		Q16829	P62837		Q2KHT4	Q9H0W8
P35579	Q14164		Q16829	P22314		Q9NVC3	Q8IUN9
Q01082	Q14164		Q16829	O43791		Q8TBB1	Q86YD7
P15924	Q14164		O43791	P60484		P27658	P78381
P06753	Q14164		P60484	P62837		Q9BQC3	Q9HC98
P60660	Q14164		P60484	P22314		Q2WGJ6	Q8NHP1
Q13748	Q14164		P20963	Q86SE5		Q9GZY8	Q9BY50
P08238	Q14164		P20963	Q01844		P01375	Q8IUN9
P26640	Q9Y6K9		P63279	Q07869		O43865	P49910
P19105	Q14164		O75376	Q07869		Q9H0I2	Q8WVL7
P42704	Q9Y6K9		P20963	Q8N2Q7		P01024	P60410
Q08378	Q9Y6K9		P20963	P42704		Q8TBB1	O75569
Q9Y6K9	Q9Y6K9		P20963	Q71UI9		Q494R0	Q86UW9
P34931	Q9Y6K9		P20963	Q6PL18		Q13526	Q9NR12
P11021	Q9Y6K9		P20963	P62805		Q15561	Q9GZV8
Q16643	Q9Y6K9		P20963	Q4ADV7		Q9BYR7	Q9NRY6
P01860	Q9Y6K9		P20963	Q92621		Q9Y6H1	Q8IWZ5
P54136	Q9Y6K9		P20963	Q15269		Q96AQ1	Q96LK0
P52907	Q9Y6K9		P20963	Q08211		Q52LG2	Q9BYR2
Q71UM5	Q9Y6K9		P20963	P26641		P0CG20	Q3LI66
P05141	Q9Y6K9		P20963	P55209		P53365	Q9NPF5
P48047	Q9Y6K9		P20963	Q13609		Q8N7W2	Q63ZY3
P38646	Q9Y6K9		P20963	P63241		Q5TGU0	P26715
O95347	Q9Y6K9		P20963	Q00839		Q92993	O00213
P56192	Q9Y6K9		P20963	O15519		Q96M29	Q53HV7
P46782	Q9Y6K9		P20963	P31943		A0A0C4DGF1	Q7Z6R9
P46783	Q9Y6K9		P20963	O75367		Q96MG2	Q8IWU4
P05387	Q9Y6K9		P20963	P05141		O75360	Q6YFQ2
O14980	Q9Y6K9		P20963	O95433		Q9BYR6	O43741
Q9H9B4	Q9Y6K9		P20963	E9PM64		Q7L273	Q92764
P62829	Q9Y6K9		P20963	A8MXQ7		Q15915	Q3LHN2
O00159	Q9Y6K9		P20963	P12821		Q05516	B2RXF5
P58107	Q9Y6K9		P20963	O00154		Q969G5	P06753
P23396	Q9Y6K9		P20963	P51991		Q8IUC1	Q8NEK8
Q13263	Q9Y6K9		P20963	P82094		Q9NYZ1	Q96LK0
P17066	Q9Y6K9		P20963	B2RXH8		Q9H0E2	Q16656
P60866	Q9Y6K9		P20963	Q63ZY6		P61968	Q9H079
P33176	Q9Y6K9		P20963	F5GX40		Q6PKX4	Q8TCE9
P41252	Q9Y6K9		P20963	Q7L2H7		Q96GG9	Q9H305
P63244	Q9Y6K9		P20963	P84550		O95447	O94868
Q05639	Q9Y6K9		P20963	P06748		Q92993	Q96I34
P43246	Q9Y6K9		P20963	Q8NET4		P57075	Q8TBB1
Q9H853	Q9Y6K9		P20963	P62917		Q9NYB9	P01189
Q9Y6K9	P51398		P20963	Q02878		Q9BVK8	Q9BZJ8
P33993	Q9Y6K9		P20963	P55061		Q03431	Q96NT3
P35580	Q9Y6K9		P20963	Q15366		Q9H5Z6	Q9UBR4
P27708	Q9Y6K9		P20963	Q6IED9		Q52LG2	P23771
P27824	Q9Y6K9		P20963	P27824		Q9H0R3	Q13323
P63261	Q9Y6K9		P20963	Q9BSJ8		Q96GM5	Q00994
Q9BSJ8	Q9Y6K9		P20963	P33993		Q5T7P3	O43610
Q3ZCQ8	Q9Y6K9		P20963	Q14257		P07910	Q8NFW5
Q00610	Q9Y6K9		P20963	P62937		Q0VD86	Q96HA8
P04843	Q9Y6K9		P20963	Q6F5E8		Q9H115	Q6ZPD8
P62263	Q9Y6K9		P20963	P15822		Q8N3Z6	P15622
P08709	Q9Y6K9		P20963	P09493		Q8TAU3	Q8WWB5
P50213	Q9Y6K9		P20963	O00303		Q96Q77	Q16563
Q9BTW9	Q9Y6K9		P20963	Q96SI9		Q07108	O75841
Q14204	Q9Y6K9		P20963	O60884		O15049	Q96LX7
P11142	Q9Y6K9		P20963	B0I1T2		Q8WTX9	P78385
Q9UM54	Q9Y6K9		P20963	P57059		Q9H3R5	P33176
Q01105	Q9Y6K9		P20963	Q8NDP4		Q8IWZ5	Q9H2F3
O75691	Q9Y6K9		P20963	P68133		Q2TAL6	Q9ULM2
P05388	Q9Y6K9		P20963	Q6PKG0		P57075	Q6X4W1
Q9UNM6	Q9Y6K9		P20963	P49407		Q8WXI3	P80188
Q9P2J5	Q9Y6K9		P20963	P04899		Q8IUC2	Q9BVN2
P49327	Q9Y6K9		P20963	Q6WCQ1		Q5TA78	Q8IWZ5
P07437	Q9Y6K9		P20963	Q9Y608		Q6NW29	Q9Y3S2
P01857	Q9Y6K9		P20963	P62424		Q96HJ5	P55061
Q5VYK3	Q9Y6K9		P20963	Q9BQ67		Q8N1E2	O95231
P04350	Q9Y6K9		P20963	P35249		Q8WWB5	Q9UBU9
Q676U5	Q9Y6K9		P20963	Q6ZU52		Q15915	Q99932
Q8NHW5	Q9Y6K9		P20963	B2R5W2		O43474	O14964
Q13557	Q9Y6K9		P20963	Q5W0A0		Q8N9I9	O43639
O60763	Q9Y6K9		P20963	Q99729		Q15699	P02743
P63104	Q9Y6K9		P20963	P62847		Q8IY26	Q96FX9
Q9Y6K9	P21333		P20963	O00763		Q9NYB9	Q9Y448
O95373	Q9Y6K9		P20963	Q9Y623		Q9UER7	Q7Z6G3
Q9NTJ3	Q9Y6K9		P20963	Q96JI7		P13667	P80188
Q9UMW8	Q9Y6K9		P20963	P36873		Q9UPQ8	Q96BA8
Q9HAV4	Q9Y6K9		P20963	P08238		Q9BT92	Q8IYE1
Q92616	Q9Y6K9		P20963	Q96I99		Q2WGJ6	Q99766
P35579	Q9Y6K9		P20963	P28340		Q9Y281	Q9NUX5
Q00839	Q9Y6K9		P20963	O75369		Q96BA8	Q9BXR6
P06576	Q9Y6K9		P20963	P62854		Q8WUI4	Q6ZNG9
Q9NY65	Q9Y6K9		P20963	P51148		Q68G74	P78386
P08670	Q9Y6K9		P20963	O75976		Q9BWX5	P37231
P0CG47	Q9Y6K9		P49407	P04435		Q9C035	P61086
P09874	Q9Y6K9		P25098	P07437		Q8N7W2	O60678
P12236	Q9Y6K9		P20963	P46459		Q8TAU3	Q8WW24
Q8IX12	Q9Y6K9		P20963	Q00610		Q6UXX9	P49639
P53621	Q9Y6K9		P20963	P55072		Q8TBB1	O95214
P36873	Q9Y6K9		Q14683	P46100		Q96QG7	Q7Z3Y8
P62140	Q9Y6K9		Q9UQE7	P46100		P17509	Q9HC98
P22102	Q9Y6K9		Q02548	Q03164		Q9H8W4	Q6IC98
P78527	Q9Y6K9		Q14254	Q9UQV4		Q9GZV7	Q9H0C1
P60660	Q9Y6K9		P05107	P20702		Q9UBV8	Q71SY5
Q16531	Q9Y6K9		Q12955	Q14315		Q58DX5	Q7Z5S9
Q9UIA9	Q9Y6K9		Q15149	Q12955		P56693	O43186
Q13748	Q9Y6K9		P62805	Q04724		Q8IUC2	Q6ZRY4
P62913	Q9Y6K9		P78380	P40227		P49901	Q9BYS1
P61247	Q9Y6K9		Q04724	Q04724		Q9BYR8	Q02930
Q96P70	Q9Y6K9		P15884	Q04724		Q6NVU6	Q96AQ7
P55060	Q9Y6K9		P78380	P17987		Q96LW4	P55273
Q9UHB6	Q9Y6K9		Q15075	P78380		Q6RVD6	Q8WW24
P08238	Q9Y6K9		Q15075	P17987		Q5TA78	Q9BYR3
P19105	Q9Y6K9		P20645	P78380		O14964	P02533
P10809	Q9Y6K9		P78380	P50991		Q8IXM6	A2A2Y4
P62244	Q9Y6K9		P78380	P49368		Q9Y4H4	Q6NVU6
P62249	Q9Y6K9		P78380	Q99832		O15197	Q49A26
P42677	Q9Y6K9		Q92841	P46937		Q8IWZ5	P49901
O94832	Q9Y6K9		P20645	P17987		Q8IZU1	Q8NEA9
Q71U36	Q9Y6K9		Q8WXF3	Q8TDU9		P16150	F8WCM5
P34931	Q92844		P09382	P35968		Q96M89	Q9Y228
P11021	Q92844		P09382	P17948		Q7Z699	Q86YD7
P11142	Q92844		Q9GZV5	Q92841		Q08117	Q9HBE1
Q92844	P54136		Q92841	Q8WYQ5		Q9UFB7	Q9NZQ3
P38646	Q92844		Q12834	P12270		Q2TAP0	Q8TBZ8
P41252	Q92844		P12270	Q9Y6D9		Q9H4L5	P19544
Q15046	Q92844		P08238	P10636		Q5BKX5	P27658
P35527	Q92844		Q12834	Q9Y6D9		Q8IUC2	Q86UR1
Q92844	Q92844		P29466	P29466		O76011	Q7Z6R9
P55209	Q92844		P29466	O14862		Q96LK8	Q96HA8
Q00610	Q92844		Q08379	Q86X10		Q9Y4H4	Q2I0M5
Q9P2J5	Q92844		Q86X10	Q6GYQ0		O43763	Q3LI66
Q00839	Q92844		Q14164	Q9H6S1		Q9HDC5	A0A1B0GTW0
Q9UHD2	Q92844		P29466	Q9ULZ3		Q53FD0	Q8N720
P08779	Q92844		Q9ULZ3	Q9ULZ3		Q8NAJ2	Q9BQY4
Q13748	Q92844		Q86X10	Q71U36		Q8N8Y2	Q6IPU0
O00410	Q92844		Q86X10	P07437		O95995	O00463
P52272	Q92844		P55072	Q96PD7		Q8N4L8	P18825
Q92844	Q92844		Q9UKV5	Q96PD7		Q9BYQ6	Q9BYP8
P04264	Q92844		Q86X10	O43143		Q96FN4	Q8WUE5
O95816	Q13233		Q86X10	Q2PPJ7		Q5T7P3	Q8IUC1
O95831	Q13233		Q86X10	P68104		Q9P055	Q96EC8
P34931	Q13233		Q92786	Q13285		Q9NWQ9	P78358
P50990	Q13233		P41235	Q15466		A5D8V6	O95429
P11021	Q13233		O00482	Q92786		Q8NI60	Q8N138
P11142	Q13233		P10276	P63165		P51164	Q9NQZ6
Q71UM5	Q13233		Q92786	P41235		Q96IV0	Q02548
P05141	Q13233		P06400	Q93009		Q5J8X5	Q96Q45
Q9UL15	Q13233		Q13526	P85298		Q9BYR5	Q96NT3
P38646	Q13233		Q13526	P04049		Q9ULX6	P54646
P56192	Q13233		P41220	Q5S007		Q96GM5	Q5JR12
P05387	Q13233		P06748	Q96GD4		O75822	P61221
Q9Y230	Q13233		O14965	P06748		Q9NWS0	Q86YD7
P48643	Q13233		O43520	Q9NV96		Q9Y215	Q96EQ0
P58107	Q13233		Q969V5	Q92844		O95208	P40222
Q13233	Q13233		P20807	P20807		P09067	Q9BYD5
P17066	Q13233		P62314	P62314		Q9BRT3	O95231
P31689	Q13233		Q9HAW7	Q02156		Q9UKJ5	Q3LI66
A0A0B4J269	Q13233		P98198	Q9NV96		Q96BA8	Q9NUH8
Q05639	Q13233		Q3MIR4	O43520		Q96N21	O60504
P00367	Q13233		Q8TF62	Q9NV96		Q9BYD5	Q02930
P17987	Q13233		Q8TF62	Q3MIR4		Q0VD86	O95967
P51571	Q13233		Q9NTI2	Q9NV96		P0CW19	Q03989
Q15758	Q13233		Q9Y2Q0	Q9NV96		Q2M3R5	Q96Q45
P35580	Q13233		Q3MIR4	P98198		Q96MA6	Q9H0W8
P27708	Q13233		P31749	Q9H4X1		O95208	Q9BVG3
O14654	Q13233		P06493	Q9H4X1		Q8IUC1	Q5TA76
P63261	Q13233		P17931	P30203		P48023	Q8IUC1
P62753	Q13233		P30203	P09382		Q9HAV7	Q9HAV7
P39023	Q13233		Q13740	P17931		Q9NWW5	O15393
P55084	Q13233		P09382	Q13740		P37268	A0A024R644
Q3ZCQ8	Q13233		P50461	Q9Y281		Q96NS8	Q92567
Q08380	Q13233		P50461	P35609		Q13526	Q6P9G9
P62280	Q13233		Q13740	P30203		Q96C00	Q9HC52
P62263	Q13233		P50461	P50461		Q2TAL8	Q14847
P49327	Q13233		P50461	P15173		Q9UL15	Q96GN5
P49368	Q13233		P15172	P50461		Q8N6F1	Q9BVX2
P40227	Q13233		Q9HBB8	Q9BYE9		Q8TBB1	Q9UL46
P57678	Q13233		Q6PIF6	Q9BYE9		Q9Y223	Q3LI64
Q14257	Q13233		Q9Y6N9	Q6PIF6		P57086	Q15697
P18077	Q13233		P12830	P12830		Q04864	Q6UX98
P18124	Q13233		Q9HBB8	Q9BYE9		Q5TA82	Q5T751
Q9BVA1	Q13233		Q9BYE9	Q9HBB8		O43790	Q7Z3Y7
P40939	Q13233		Q9HBB8	Q9Y6N9		Q8N6F8	Q15915
Q9BUF5	Q13233		Q9BYE9	Q9Y6N9		Q7Z6R9	Q3LI70
P50914	Q13233		Q6PIF6	Q9HBB8		Q9Y2Y6	P54709
Q9NZL4	Q13233		P55055	Q86UK0		Q8TBB1	Q9UHB4
Q3ZCM7	Q13233		P55055	O95477		Q92504	Q9H3M0
P07437	Q13233		Q9Y6N9	Q9BYE9		O95994	O95741
P04350	Q13233		Q86UK0	O95477		Q53EP0	Q86XJ1
P42677	Q13233		Q99081	P15923		Q8N6L0	O15155
Q8NHW5	Q13233		Q99081	P84022		P49321	Q9Y294
Q96EY1	Q13233		O75593	P84022		Q8IUC1	P28799
P21333	Q13233		Q99081	O75593		P59990	P49901
Q08211	Q13233		P15923	O75593		O43924	Q5XKR4
Q07020	Q13233		P35222	O95071		P17152	Q13323
P61513	Q13233		P49841	Q9Y6Y0		Q9GZV8	Q9HBE1
P08670	Q13233		O95071	P49841		Q9GZT4	Q49A26
P0CG47	Q13233		P00533	P17936		Q8WXD5	Q96D03
P62805	Q13233		Q92569	Q5SXH7		Q03014	Q3LI66
P62241	Q13233		Q9UQB8	Q13322		Q15560	O00635
P46087	Q13233		Q13322	Q9UKA8		Q9BT25	Q96DA0
P12236	Q13233		P30041	P09211		Q96JS3	O43309
P62701	Q13233		Q04206	Q9UBK2		P02730	Q08AM2
P19338	Q13233		P00533	P78527		Q9Y5B8	Q6P1L6
P62266	Q13233		P78527	P17936		Q12982	Q96LJ7
P42766	Q13233		Q8IZW8	O00746		P09234	Q3LI70
Q16531	Q13233		Q9Y600	Q9NRF2		Q96EQ0	P50876
Q92598	Q13233		O15117	P06241		Q9H5F2	Q7Z3C6
Q13748	Q13233		Q92625	Q92569		Q9H0I2	Q9NZQ3
P26373	Q13233		Q8IZW8	O15460		P36508	Q9H2G9
P52272	Q13233		Q8NEC7	Q8IZW8		O94900	Q13588
P62906	Q13233		Q8IZW8	Q86UA6		P57075	Q9P2Y4
P27635	Q13233		Q8IZW8	P27986		Q9C086	Q9UJV3
P50991	Q13233		Q05397	Q9NP31		Q8N7W2	Q9UH92
P83731	Q13233		Q05397	Q14451		Q9UIA0	Q96ED9
P62306	Q13233		P11277	Q9NP31		Q96SF7	Q86UW9
P08238	Q13233		P11277	P42224		O75934	P80217
Q93008	Q13233		Q7Z7G1	Q13308		O75360	P49639
P46781	Q13233		P29350	Q05397		P0C7W6	Q9Y5F1
P62249	Q13233		O60880	Q05397		Q02363	Q9NW38
Q9H1R3	Q13233		Q8TEW6	Q05397		Q5TA82	P49901
O94832	Q13233		Q96A09	Q9NP31		Q08117	P56545
Q71U36	Q13233		Q8WUD1	P46108		P24863	Q8N443
O60925	Q99759		P07947	Q8TAK6		O75360	Q15038
O95816	Q99759		Q8TE12	P62993		Q6B0K9	P69892
O95831	Q99759		Q9Y3P9	P40763		Q8IYX1	Q49A26
Q9H6T3	Q99759		P46109	Q9H0V1		Q96C86	P52292
Q9Y6K9	Q99759		Q9BVC4	Q8NEU8		Q07108	Q8TB61
Q9Y6U3	Q99759		Q96JC1	P40763		Q2WGJ6	Q96RU7
P34931	Q99759		P29350	Q8TAK6		Q9H8Y8	Q8TAP9
P34932	Q99759		Q8IZQ1	P62993		P20807	Q49A26
P50990	Q99759		Q8TAK6	P49757		P32856	P32856
P62879	Q99759		Q8NEU8	Q8NEZ4		Q5T4B2	Q9BYR6
P11021	Q99759		P16333	Q8TAK6		O95571	Q99757
Q16643	Q99759		Q14451	Q8TAK6		Q9BYR6	Q3LI66
Q9UDY4	Q99759		P20936	Q8TAK6		A0A0C4DGF1	A0A0C4DGF1
Q9NYL9	Q99759		Q8TAK6	P42229		Q96PN8	P55039
Q99759	O15111		P40763	Q6P1L5		H0YB98	P48509
O15212	Q99759		Q13387	Q6P5X5		A8MV65	P60328
P11441	Q99759		Q66PJ3	Q92569		Q2M2I5	Q96ES7
P52907	Q99759		Q5VWN6	P40763		Q49AN0	Q6L8H1
Q71UM5	Q99759		Q5R372	Q8IZQ1		Q6ZT89	Q16637
P05141	Q99759		Q8IZQ1	P40763		Q7L0R7	Q15038
P54652	Q99759		Q8IXK0	P46108		Q9Y272	Q6PEX3
Q9UL15	Q99759		Q13387	Q15389		Q86WV8	O95817
P56192	Q99759		Q32MZ4	Q9NP31		Q70EK8	P46109
Q9ULV4	Q99759		Q8WXH5	Q07912		Q96MT4	Q02930
Q9Y230	Q99759		Q07869	P62993		P56545	Q6ZSJ9
Q9Y2Z0	Q99759		Q5VWN6	P40763		Q9NP55	Q96LI6
P46940	Q99759		Q5SXH7	P62993		Q1A5X7	O14964
P62829	Q99759		Q49A88	Q92569		P25791	Q9H0C1
O00159	Q99759		O15530	O95704		P30040	Q9P0W2
O00165	Q99759		P41240	O15530		Q96D03	O75716
P48643	Q99759		P46108	O14669		P61601	Q96SL4
P58107	Q99759		P40763	O00459		Q9NS18	Q9UKW6
O43175	Q99759		Q07869	Q92569		O95429	Q9BYR2
P23508	Q99759		P49757	P35568		Q96NT3	Q2I0M5
P17066	Q99759		P49757	O43559		Q0VD86	O43639
P31689	Q99759		P49137	P40763		Q2TAL6	P16118
P41252	Q99759		Q92569	Q9Y5E4		Q6NVU6	Q9ULV5
A0A0B4J269	Q99759		Q9NP31	Q9Y575		P60903	Q8WXG8
O43707	Q99759		P46108	Q9Y3I0		Q96LW4	P25786
P31943	Q99759		Q9Y4J8	P40763		Q86TB9	Q9H0C1
O43795	Q99759		O00459	P46108		A6ZKI3	Q96NU1
Q07021	Q99759		A6NJ69	Q13387		Q9BYR7	Q5T749
Q05639	Q99759		A1A4S6	P78314		P25800	Q13895
O43819	Q99759		P62993	Q9Y5E4		Q06587	P61086
Q13813	Q99759		Q8NEU8	Q9UPY8		Q5TA79	Q9BQ66
Q9NQP4	Q99759		Q9UIL1	Q9P104		Q16134	Q9P0T4
P25685	Q99759		Q9ULV8	P46108		P36508	P07498
P25705	Q99759		Q9UIH9	Q9UKG1		P04792	P20618
P43243	Q99759		P40763	Q9Y4J8		Q9BUY5	Q96MH2
P17987	Q99759		P40763	Q9Y2X9		P53672	Q9BVN2
Q99832	Q99759		Q92569	Q9Y2X9		P25800	Q96HA8
Q92734	Q99759		Q9UKG1	Q9Y3I0		Q9BYR8	Q9NRQ2
P35580	Q99759		Q9P289	Q14449		O94868	Q96GS4
P27708	Q99759		Q9NSI6	P40763		Q8IZU1	Q2KHN1
Q9Y265	Q99759		Q9NVE4	P40763		O43482	Q12815
P63261	Q99759		Q9UKG1	Q9NSI6		Q2TAL6	Q8WVR3
O94763	Q99759		Q7Z7G1	Q9UHJ3		P28070	Q7Z6R9
P55072	Q99759		Q9UF11	Q9NP31		Q6UY14	Q9P2W3
Q92600	Q99759		Q9UBX0	P40763		Q8NEC5	Q03989
Q3ZCQ8	Q99759		Q9UBX0	P40763		Q96G42	P0CW19
Q00610	Q99759		P46108	Q9NP31		Q12797	Q8WWY7
O14920	Q99759		Q9NP98	P62993		P32243	Q00526
Q9UNE7	Q99759		P46108	Q9NP31		Q96SI1	Q86UR1
P30154	Q99759		O14543	Q9NP31		Q9GZP9	Q8WV19
P04899	Q99759		Q9NR55	Q9UKG1		P06753	P62195
P47756	Q99759		P46108	Q9NPC6		Q9UGL9	Q5T751
P62873	Q99759		Q9NPB6	Q92569		Q2WGJ6	Q9BSH5
P49327	Q99759		Q9NPB6	P62993		P02730	Q9H2L4
P49368	Q99759		Q9H7E9	Q13387		Q9BS16	O75381
O43592	Q99759		Q9H7T9	P62993		Q5W5X9	Q16637
Q02809	Q99759		Q9H706	P46108		Q96Q45	Q92935
P62136	Q99759		P46108	Q9H706		Q9BWG6	Q99471
P40227	Q99759		P40763	Q9NP31		Q9UI47	Q8NFW5
Q99471	Q99759		Q9UKG1	Q9NP31		P07947	Q96N16
Q9BVA1	Q99759		P40763	Q9NP31		Q16617	P27105
P50502	Q99759		Q96IW2	Q9HC96		Q14919	P25791
Q9BUF5	Q99759		Q9BXM7	Q96JZ2		Q9NZQ3	P09234
P11142	Q99759		Q9BSQ5	Q8TEW6		Q96H20	Q6PJH3
P0CG47	Q99759		Q8WXH5	Q9BXM7		O14964	P78317
Q9Y266	Q99759		Q9H4I2	Q9NP31		Q96MG2	Q9UMX0
Q9UM54	Q99759		Q9H3H1	Q5VZ18		O95822	Q8TB05
P62987	Q99759		Q9BYZ2	Q96JZ2		Q969L2	Q6IN84
P05109	Q99759		Q8WXH5	Q9BYZ2		Q9NQL9	P25791
P30153	Q99759		P46108	Q99645		Q58DX5	Q02747
Q9NWS0	Q99759		Q99504	P46108		P00540	Q9NYA3
P07437	Q99759		Q92569	Q99619		Q9UJX6	P61964
P17858	Q99759		P62993	Q96SW2		Q3LI76	Q6NVU6
Q9BV68	Q99759		Q9BRX2	Q92569		Q9UBV8	Q4G0P3
P04350	Q99759		P62993	Q9BRT2		A0PJX0	Q9BSH4
Q8N163	Q99759		Q5R372	Q9BRT2		Q08AM2	Q96Q45
Q6WCQ1	Q99759		Q99645	P16885		Q96IW7	Q96HJ5
Q14160	Q99759		Q96KP4	P46108		Q96RU7	Q8NEA6
Q9UBK9	Q99759		Q9NP31	Q96IP4		P49069	O00264
Q9BZF9	Q99759		Q96JZ2	P46108		Q8IUC1	Q5T5A8
Q9P0K7	Q99759		P43405	Q96IP4		O14964	P09683
Q9UM73	Q99759		Q96R05	Q8WXH5		Q9H5F2	P49639
Q13509	Q99759		Q96JZ2	Q96R05		Q13671	Q08379
Q96EY1	Q99759		Q96N03	Q9BSQ5		Q8N8X9	Q8N302
P62979	Q99759		Q96R05	Q92569		Q8N4C7	Q9Y3S2
Q9Y2U5	Q99759		Q96DZ7	P40763		Q96CS2	P04264
[truncated: 63,001 more rows]
