# Supplementary material for: Signaling Complexity Measured by Shannon Entropy and Its Application in Personalized Medicine
Source: Front Genet. 2019 Oct 21;10:930. doi: 10.3389/fgene.2019.00930 (PMC6816034; doi:10.3389/fgene.2019.00930)
Supplement: Supplementary file 3 [file Table_3.xls]

## Sheet: STAD
STAD
Patients	8238	8462	5722	6453	6458
N hubs	5	5	5	5	5
Hubs inactivation entropy	2.12519	1.86343	2.208	1.49	2.06264
Entropy for inactivations of random selected n targets	2.48204	2.17436	2.43603	1.89767	2.42699
	2.47141	2.12242	2.44944	1.89767	2.32924
	2.52076	2.24194	2.45793	1.90068	2.37461
	2.38589	2.23593	2.49638	1.89582	2.35541
	2.53175	2.24139	2.50155	1.86215	2.35814
	2.45506	2.19497	2.44814	1.89057	2.33015
	2.43987	2.28379	2.53035	1.82216	2.244
	2.47476	2.21128	2.494	1.90068	2.3209
	2.38714	2.2271	2.51935	1.90124	2.37782
	2.392	2.23058	2.47974	1.89057	2.34493
	2.52563	2.24339	2.52242	1.82042	2.37111
	2.45554	2.21739	2.49951	1.82019	2.30901
	2.43625	2.09489	2.48065	1.82191	2.34573
	2.42387	2.25602	2.44674	1.88383	2.37284
	2.38013	2.21777	2.51585	1.89057	2.39877
	2.48144	2.23091	2.498	1.79617	2.34417
	2.45136	2.23723	2.42035	1.85812	2.3307
	2.49076	2.23767	2.53097	1.89767	2.40153
	2.4212	2.24339	2.42122	1.85317	2.38573
	2.41156	2.23091	2.42928	1.89057	2.39995
	2.44539	2.24666	2.5585	1.79835	2.41525
	2.4477	2.23091	2.45874	1.88217	2.36485
	2.48728	2.17582	2.4275	1.88274	2.29307
	2.48607	2.23745	2.51883	1.83555	2.40076
	2.47141	2.18839	2.4449	1.88807	2.35331
	2.47141	2.22566	2.50503	1.83405	2.37176
	2.47654	2.24173	2.47227	1.88718	2.37126
	2.45478	2.19759	2.49174	1.78795	2.38749
	2.41669	2.26854	2.49047	1.89057	2.37839
	2.4329	2.20528	2.55495	1.91125	2.30861
	2.41187	2.25973	2.52491	1.90698	2.33362
	2.4592	2.22835	2.45142	1.94715	2.38007
	2.47654	2.25779	2.37352	1.88006	2.3479
	2.31045	2.20314	2.49376	1.83052	2.40153
	2.45854	2.21183	2.45381	1.88852	2.3945
	2.45902	2.26854	2.47013	1.89767	2.4102
	2.5117	2.15716	2.50817	1.90197	2.3725
	2.47216	2.25434	2.45556	1.87693	2.23905
	2.27175	2.23124	2.4706	1.88217	2.3146
	2.48081	2.17993	2.46147	1.88739	2.38251
	2.39941	2.12131	2.43314	1.89382	2.32232
	2.46257	2.23091	2.48978	1.81637	2.39995
	2.45096	2.25488	2.47692	1.84418	2.36319
	2.48728	2.26566	2.52968	1.84195	2.37546
	2.48793	2.24606	2.50739	1.93898	2.41439
	2.49838	2.22499	2.45634	1.91087	2.38571
	2.49532	2.24192	2.50538	1.91844	2.31658
	2.48325	2.25616	2.46257	1.77329	2.348
	2.4703	2.20251	2.50104	1.92502	2.36929
	2.4457	2.19352	2.47845	1.80968	2.45065
	2.4086	2.28138	2.4949	1.92502	2.36229
	2.48032	2.25434	2.49488	1.8635	2.35505
	2.47704	2.23091	2.51194	1.83555	2.40603
	2.38605	2.19482	2.5257	1.86887	2.38018
	2.40354	2.17565	2.55139	1.82913	2.32089
	2.48966	2.30233	2.46631	1.88004	2.373
	2.46468	2.25304	2.36886	1.81989	2.34635
	2.46257	2.18334	2.41763	1.84777	2.33701
	2.4477	2.23269	2.39063	1.94715	2.38379
	2.42574	2.23254	2.50843	1.89767	2.36716
	2.47447	2.2075	2.49327	1.8706	2.29806
	2.414	2.28608	2.51935	1.89025	2.28559
	2.43181	2.26538	2.47678	1.86722	2.34425
	2.44539	2.2518	2.46897	1.91125	2.31836
	2.42857	2.11272	2.48326	1.86088	2.30262
	2.34684	2.18177	2.51942	1.87693	2.34103
	2.48966	2.21444	2.48678	1.9044	2.38354
	2.46969	2.28647	2.50789	1.88239	2.32378
	2.47627	2.23006	2.448	1.90068	2.39115
	2.43095	2.25779	2.49572	1.799	2.37137
	2.47374	2.23599	2.43563	1.91087	2.37091
	2.47844	2.2046	2.53372	1.82913	2.40356
	2.48582	2.27321	2.50506	1.89767	2.41159
	2.44007	2.22454	2.50709	1.7881	2.35147
	2.48482	2.25319	2.50383	1.87943	2.42423
	2.44365	2.22935	2.51062	1.91125	2.373
	2.47471	2.23352	2.49771	1.84502	2.3616
	2.45402	2.2118	2.49055	1.87693	2.3352
	2.43607	2.20674	2.46639	1.88239	2.41231
	2.47654	2.29134	2.46958	1.92954	2.35165
	2.42896	2.28608	2.52968	1.88428	2.34425
	2.42061	2.12914	2.4574	1.78395	2.36451
	2.46285	2.23249	2.52683	1.94715	2.35976
	2.47254	2.23376	2.52593	1.87165	2.31164
	2.44197	2.24192	2.512	1.91437	2.32153
	2.45554	2.19292	2.4969	1.88428	2.3506
	2.44371	2.26526	2.53024	1.89057	2.30595
	2.48237	2.2263	2.52284	1.87658	2.37617
	2.46987	2.2431	2.50846	1.82693	2.33002
	2.44554	2.25914	2.46622	1.96753	2.34661
	2.48771	2.24071	2.48674	1.89648	2.37333
	2.43874	2.22437	2.47937	1.92502	2.3817
	2.44471	2.17108	2.54122	1.88004	2.34767
	2.4395	2.17536	2.46823	1.85278	2.32041
	2.45436	2.24243	2.51587	1.92502	2.38379
	2.46857	2.28769	2.39653	1.83406	2.33017
	2.46285	2.26982	2.47935	1.84269	2.38747
	2.45654	2.24257	2.45661	1.91125	2.37839
	2.44819	2.22011	2.51894	1.88239	2.41231
	2.45651	2.25325	2.55293	1.7335	2.38732
	2.48032	2.24339	2.50029	1.85781	2.3645
	2.48389	2.21993	2.48738	1.9044	2.37562
	2.48728	2.16548	2.44656	1.8524	2.3621
	2.461	2.22184	2.51935	1.80517	2.31098
	2.44298	2.24339	2.45002	1.83945	2.37782
	2.44726	2.24339	2.45487	1.91087	2.36175
	2.43705	2.23253	2.50476	1.90168	2.28936
	2.5045	2.24339	2.45393	1.88217	2.4018
	2.49432	2.24815	2.5142	1.87693	2.28365
	2.45442	2.16323	2.55139	1.81117	2.30978
	2.42752	2.20936	2.48751	1.90124	2.41387
	2.50397	2.17618	2.45843	1.92502	2.31615
	2.48966	2.18755	2.48743	1.83318	2.35199
	2.42553	2.16491	2.52841	1.9044	2.30096
	2.49837	2.20204	2.52563	1.79865	2.2769
	2.44695	2.15911	2.46598	1.8658	2.38229
	2.52679	2.20049	2.51942	1.89841	2.33884
	2.40584	2.25934	2.43641	1.81871	2.40309
	2.50441	2.16528	2.48696	1.83555	2.4137
	2.45819	2.30879	2.49901	1.82913	2.37839
	2.42774	2.26572	2.41605	1.87898	2.32632
	2.48974	2.28608	2.49866	1.85854	2.36451
	2.48308	2.20257	2.50764	1.89057	2.32738
	2.42002	2.23683	2.49148	1.89767	2.37026
	2.47393	2.24857	2.45833	1.89726	2.29798
	2.46575	2.17952	2.512	1.89342	2.37563
	2.5165	2.23156	2.48958	1.89057	2.37688
	2.47465	2.21731	2.50856	1.89648	2.27495
	2.42334	2.24192	2.53694	1.83457	2.34855
	2.46872	2.18966	2.50104	1.89767	2.36421
	2.47199	2.23314	2.49286	1.81132	2.36603
	2.46261	2.25914	2.46781	1.85278	2.37293
	2.4193	2.23096	2.49501	1.86031	2.38018
	2.37719	2.17988	2.51399	1.90778	2.41996
	2.44686	2.22748	2.49372	1.9044	2.39327
	2.433	2.25856	2.50854	1.85004	2.33694
	2.49043	2.19067	2.512	1.91087	2.37937
	2.48878	2.23091	2.41239	1.91844	2.34051
	2.41837	2.23233	2.50578	1.88864	2.32421
	2.47089	2.2246	2.50802	1.87303	2.36218
	2.45548	2.25135	2.4654	1.82438	2.40667
	2.48177	2.2361	2.48513	1.91125	2.36471
	2.47141	2.33382	2.40669	1.91644	2.38926
	2.47297	2.23475	2.46116	1.83405	2.35071
	2.42845	2.24736	2.51195	1.84134	2.40625
	2.51798	2.2252	2.52284	1.91125	2.38327
	2.45672	2.23091	2.53359	1.86088	2.3945
	2.37289	2.24666	2.47935	1.92502	2.38379
	2.47844	2.28139	2.42076	1.80094	2.38997
	2.52958	2.23091	2.50802	1.87658	2.32721
	2.45162	2.26425	2.38891	1.88739	2.29181
	2.4677	2.1762	2.4806	1.78123	2.3538
	2.44637	2.25014	2.49488	1.80792	2.38926
	2.43628	2.22782	2.52544	1.88239	2.3945
	2.46695	2.19069	2.49064	1.84915	2.33234
	2.48389	2.22495	2.49117	1.81525	2.35846
	2.41323	2.22011	2.53047	1.89057	2.37284
	2.40415	2.25304	2.49338	1.89841	2.30434
	2.4515	2.22607	2.49754	1.80515	2.3621
	2.46688	2.25045	2.48735	1.85811	2.37267
	2.44944	2.25434	2.5152	1.91125	2.36867
	2.46488	2.24339	2.49069	1.86648	2.37391
	2.48295	2.22679	2.45327	1.85262	2.33598
	2.43581	2.18248	2.48518	1.86742	2.34232
	2.46041	2.1604	2.4897	1.91821	2.41341
	2.49173	2.2388	2.45122	1.89767	2.36821
	2.47447	2.24857	2.50313	1.84842	2.3521
	2.44769	2.24857	2.50854	1.85453	2.37399
	2.48697	2.29184	2.46291	1.91125	2.35363
	2.45442	2.12972	2.5405	1.80896	2.38605
	2.48376	2.25276	2.52968	1.81329	2.38409
	2.45328	2.25779	2.48927	1.87693	2.30316
	2.40543	2.1944	2.51198	1.86685	2.35145
	2.45076	2.28451	2.46197	1.83675	2.38769
	2.45694	2.24339	2.49078	1.8057	2.33882
	2.41853	2.22097	2.5164	1.84801	2.395
	2.45769	2.22598	2.50368	1.84534	2.38379
	2.45698	2.22026	2.45436	1.91125	2.39372
	2.32474	2.20911	2.52973	1.84195	2.35607
	2.48607	2.20687	2.47793	1.83406	2.36829
	2.47471	2.24857	2.49891	1.89025	2.36471
	2.47713	2.19924	2.51894	1.8658	2.34365
	2.43981	2.23254	2.48374	1.87183	2.32955
	2.39639	2.22008	2.49874	1.87658	2.39115
	2.40605	2.17959	2.51159	1.91125	2.41104
	2.42471	2.15417	2.46561	1.85892	2.42599
	2.34939	2.20926	2.45323	1.91078	2.36887
	2.42553	2.22175	2.49069	1.8339	2.34291
	2.46869	2.24025	2.46844	1.89057	2.36471
	2.37577	2.24025	2.48516	1.85192	2.39372
	2.46869	2.20854	2.47249	1.79678	2.39666
	2.47374	2.18145	2.43301	1.86852	2.42304
	2.42445	2.2496	2.53024	1.8444	2.30784
	2.49837	2.25434	2.5127	1.88239	2.38018
	2.45148	2.27331	2.51458	1.82425	2.40463
	2.53494	2.25304	2.42011	1.82122	2.39154
	2.46604	2.20306	2.52968	1.9044	2.29116
	2.46091	2.20274	2.46141	1.74008	2.31942
	2.49181	2.15833	2.38442	1.9044	2.37076
	2.49532	2.18656	2.49368	1.91125	2.37782
	2.46604	2.22437	2.47389	1.77148	2.39966
	2.50276	2.21957	2.48509	1.91528	2.37232
	2.49895	2.18995	2.47166	1.87693	2.37581
	2.37585	2.23695	2.48151	1.90413	2.395
	2.44282	2.22518	2.5405	1.87658	2.31942
	2.50084	2.26425	2.47651	1.87658	2.33069
	2.46185	2.25488	2.52242	1.87943	2.32225
	2.46093	2.25434	2.52425	1.81606	2.38934
	2.47141	2.24243	2.4719	1.84418	2.36319
	2.4343	2.25251	2.50016	1.73963	2.35561
	2.46617	2.22884	2.47969	1.89057	2.41815
	2.44523	2.2375	2.4862	1.86852	2.37999
	2.44701	2.25304	2.42995	1.74323	2.38278
	2.45942	2.10275	2.4645	1.86031	2.3924
	2.42896	2.29651	2.50375	1.89057	2.33875
	2.46604	2.25266	2.49488	1.91125	2.32545
	2.3066	2.27331	2.5407	1.87943	2.41657
	2.45689	2.24791	2.41806	1.87658	2.36564
	2.40994	2.2102	2.49707	1.87693	2.34577
	2.46257	2.23254	2.54477	1.81403	2.36687
	2.47721	2.22423	2.37732	1.83467	2.36062
	2.48083	2.23745	2.48456	1.84799	2.31467
	2.47141	2.25434	2.46517	1.83003	2.41874
	2.46279	2.26735	2.51161	1.87693	2.4137
	2.48529	2.25914	2.47339	1.82995	2.41525
	2.4934	2.22076	2.41389	1.87658	2.38379
	2.41244	2.25434	2.44735	1.9044	2.36864
	2.46091	2.28038	2.51952	1.86508	2.38926
	2.5094	2.22884	2.42168	1.89057	2.32597
	2.47141	2.15329	2.4744	1.78289	2.39794
	2.47374	2.23254	2.49746	1.82216	2.34536
	2.50282	2.15128	2.50661	1.79811	2.30064
	2.48966	2.19749	2.44794	1.90124	2.30959
	2.46637	2.2185	2.512	1.77464	2.33324
	2.49549	2.24817	2.46487	1.84758	2.38652
	2.4639	2.20974	2.51154	1.78287	2.37782
	2.48237	2.25004	2.49331	1.90413	2.38879
	2.45548	2.20037	2.5154	1.91125	2.40855
	2.47254	2.2014	2.45508	1.78791	2.37263
	2.48728	2.26626	2.48205	1.78246	2.39167
	2.44008	2.23122	2.50321	1.92502	2.29553
	2.39074	2.23091	2.45016	1.8426	2.39995
	2.47627	2.2135	2.50306	1.89767	2.38605
	2.44547	2.23091	2.44558	1.84842	2.38007
	2.50195	2.26255	2.50828	1.87658	2.37039
	2.37319	2.2246	2.49729	1.90926	2.32447
	2.50095	2.22598	2.49135	1.87693	2.32639
	2.43573	2.25325	2.50038	1.88038	2.35769
	2.42601	2.26816	2.48869	1.81562	2.32232
	2.41532	2.25973	2.40279	1.92467	2.33423
	2.46869	2.11852	2.54378	1.84617	2.3791
	2.47704	2.24951	2.53569	1.91078	2.34823
	2.421	2.23182	2.50182	1.82438	2.37517
	2.41787	2.25837	2.39902	1.78904	2.35415
	2.4703	2.24731	2.5154	1.85347	2.3424
	2.48771	2.29738	2.51935	1.75086	2.38379
	2.45356	2.26904	2.4754	1.87375	2.39488
	2.43657	2.24272	2.52373	1.78136	2.33835
	2.48974	2.27021	2.50476	1.89767	2.38229
	2.45523	2.2695	2.47902	1.76798	2.34776
	2.48237	2.2357	2.47998	1.94531	2.30787
	2.44216	2.23269	2.44426	1.83119	2.38605
	2.47431	2.22745	2.5177	1.91078	2.37399
	2.36406	2.29738	2.50306	1.87658	2.28698
	2.47714	2.23376	2.52481	1.87324	2.24953
	2.45761	2.27101	2.49758	1.89767	2.3392
	2.45654	2.21628	2.4168	1.79965	2.36402
	2.44222	2.26548	2.5022	1.8794	2.41889
	2.42128	2.26089	2.49396	1.80375	2.31888
	2.42906	2.15217	2.51359	1.89025	2.35221
	2.45865	2.22258	2.48591	1.90413	2.37362
	2.42268	2.29721	2.48949	1.88852	2.37554
	2.40674	2.24118	2.43883	1.91644	2.40321
	2.44433	2.20775	2.5201	1.855	2.42074
	2.45684	2.15507	2.4936	1.86088	2.41996
	2.47629	2.27021	2.52637	1.89382	2.32753
	2.47465	2.20911	2.46483	1.87693	2.39732
	2.38387	2.27638	2.52284	1.87693	2.30893
	2.43212	2.20424	2.55495	1.91125	2.38707
	2.50953	2.23006	2.52184	1.9044	2.40321
	2.51231	2.26743	2.49699	1.84078	2.29565
	2.49605	2.18592	2.48305	1.79678	2.35935
	2.45433	2.25934	2.49611	1.83991	2.34226
	2.46544	2.27	2.46572	1.90124	2.40426
	2.48807	2.26612	2.51935	1.86852	2.36006
	2.4859	2.21637	2.51894	1.81562	2.29276
	2.49065	2.23269	2.53402	1.799	2.38379
	2.48728	2.23091	2.51883	1.82394	2.34296
	2.46877	2.23599	2.50894	1.89057	2.34816
	2.48573	2.22025	2.39252	1.82218	2.38278
	2.47654	2.20538	2.49976	1.90413	2.41354
	2.43074	2.18371	2.51894	1.87303	2.31329
	2.43428	2.21041	2.51935	1.77536	2.36319
	2.46731	2.21412	2.48542	1.89767	2.36643
	2.42116	2.25104	2.54518	1.86648	2.38744
	2.48842	2.22437	2.52968	1.89767	2.35028
	2.43504	2.24951	2.51894	1.85004	2.35468
	2.49173	2.22254	2.47721	1.89025	2.37091
	2.47714	2.21787	2.46515	1.86607	2.34137
	2.41787	2.20273	2.5189	1.89767	2.40877
	2.50001	2.20095	2.53569	1.89057	2.395
	2.5148	2.1533	2.50102	1.90068	2.39467
	2.48519	2.21002	2.494	1.92954	2.3995
	2.49707	2.25973	2.44599	1.82788	2.38926
	2.38678	2.25602	2.49129	1.86648	2.37782
	2.4471	2.21982	2.47068	1.8443	2.35521
	2.49327	2.21957	2.50959	1.88428	2.38926
	2.47216	2.22184	2.47709	1.82867	2.35047
	2.38456	2.27021	2.53035	1.7426	2.38749
	2.48204	2.18484	2.49117	1.84943	2.38325
	2.50397	2.23593	2.459	1.84269	2.36137
	2.47193	2.18953	2.41777	1.78524	2.35753
	2.47254	2.21019	2.52968	1.89767	2.34934
	2.40462	2.21254	2.462	1.89648	2.42074
	2.47704	2.2092	2.48751	1.89648	2.4018
	2.50084	2.21334	2.44689	1.82867	2.41387
	2.47561	2.24339	2.48978	1.88572	2.39372
	2.4626	2.2556	2.4611	1.78654	2.41231
	2.42418	2.21458	2.52284	1.88739	2.42074
	2.47141	2.21993	2.38711	1.79691	2.38379
	2.4478	2.26946	2.49027	1.91087	2.40625
	2.47656	2.1824	2.52964	1.82124	2.33108
	2.49199	2.25146	2.52295	1.85805	2.3854
	2.455	2.29864	2.46745	1.80196	2.39671
	2.48133	2.28138	2.42879	1.86215	2.29047
	2.30046	2.2488	2.51935	1.89057	2.39126
	2.32322	2.23376	2.51523	1.88428	2.3576
	2.41484	2.20603	2.51943	1.7754	2.36513
	2.50323	2.25434	2.54477	1.94401	2.37039
	2.47465	2.26538	2.53376	1.75156	2.35742
	2.48406	2.24192	2.48366	1.88054	2.34093
	2.4041	2.19069	2.49746	1.86685	2.3674
	2.4703	2.25434	2.51894	1.88383	2.27444
	2.43474	2.21183	2.53377	1.89057	2.40603
	2.42327	2.23751	2.44832	1.89767	2.41889
	2.48537	2.24544	2.52481	1.91125	2.34503
	2.38727	2.27469	2.52113	1.73671	2.36402
	2.46257	2.23042	2.3335	1.87171	2.34084
	2.43171	2.23269	2.50854	1.78503	2.34149
	2.48204	2.24666	2.50823	1.84647	2.40669
	2.48547	2.23728	2.53993	1.80175	2.38251
	2.42147	2.24194	2.52611	1.87375	2.38926
	2.22886	2.22767	2.47149	1.87882	2.40306
	2.47141	2.21826	2.48883	1.85812	2.37618
	2.47141	2.17874	2.47506	1.88239	2.39467
	2.52928	2.22	2.51611	1.90068	2.38379
	2.46778	2.19931	2.46526	1.81189	2.30572
	2.40959	2.20504	2.42938	1.88737	2.33559
	2.36535	2.24403	2.47305	1.8426	2.31333
	2.45338	2.2769	2.5041	1.83052	2.3477
	2.45003	2.21627	2.50563	1.86031	2.33324
	2.50095	2.19689	2.51939	1.9044	2.3244
	2.45097	2.23745	2.39282	1.78955	2.33586
	2.51231	2.24192	2.34837	1.93703	2.36319
	2.47721	2.2111	2.52188	1.86346	2.37399
	2.45439	2.20256	2.44761	1.86088	2.38379
	2.50185	2.23072	2.46931	1.9044	2.40306
	2.43275	2.24793	2.55871	1.91125	2.38379
	2.47844	2.2182	2.51324	1.83994	2.32186
	2.40174	2.24192	2.43455	1.88239	2.40248
	2.44197	2.24472	2.49215	1.88004	2.38209
	2.46167	2.24002	2.47947	1.91087	2.30049
	2.44007	2.24735	2.49729	1.89342	2.41097
	2.41035	2.26854	2.44814	1.87319	2.34261
	2.47476	2.24192	2.49435	1.89767	2.32136
	2.43027	2.14423	2.53318	1.89284	2.36042
	2.43096	2.20361	2.45646	1.72297	2.29156
	2.43474	2.25434	2.51657	1.78435	2.35896
	2.442	2.22936	2.51557	1.7466	2.37263
	2.48482	2.24339	2.48935	1.75801	2.38214
	2.42127	2.27746	2.4684	1.8524	2.32862
	2.50031	2.21254	2.47801	1.87387	2.35274
	2.43636	2.23993	2.43504	1.89767	2.38926
	2.47141	2.26904	2.51935	1.88428	2.37487
	2.4515	2.25045	2.51253	1.85278	2.42099
	2.44885	2.18774	2.48641	1.90413	2.38732
	2.28713	2.22598	2.52968	1.82259	2.39084
	2.43993	2.28105	2.5041	1.86031	2.28022
	2.44975	2.27472	2.49069	1.88239	2.32809
	2.43504	2.2394	2.52544	1.82216	2.40474
	2.50397	2.23269	2.47039	1.78813	2.34428
	2.42364	2.23579	2.51796	1.89342	2.34101
	2.453	2.16682	2.45299	1.87545	2.34907
	2.49837	2.1601	2.52968	1.7013	2.30185
	2.41661	2.21619	2.52188	1.69497	2.35923
	2.47465	2.21524	2.49288	1.89767	2.33694
	2.47844	2.24339	2.50071	1.85628	2.37554
	2.436	2.25304	2.49589	1.89767	2.41251
	2.48081	2.20452	2.48669	1.89767	2.32947
	2.47704	2.24192	2.43933	1.79678	2.28991
	2.45003	2.24702	2.49089	1.85567	2.3945
	2.46539	2.22495	2.38647	1.8945	2.35761
	2.50397	2.23091	2.37286	1.85812	2.34916
	2.20556	2.24802	2.47692	1.9044	2.38973
	2.44849	2.24463	2.47866	1.82043	2.37581
	2.41247	2.14587	2.41881	1.89342	2.36579
	2.47561	2.2043	2.49312	1.79774	2.35712
	2.4515	2.25434	2.42013	1.78332	2.35199
	2.4518	2.27216	2.4626	1.90124	2.3463
	2.48974	2.17108	2.52948	1.89566	2.32334
	2.41917	2.24696	2.50845	1.75761	2.39587
	2.44554	2.22876	2.53377	1.92502	2.40954
	2.46457	2.18659	2.46517	1.88004	2.3995
	2.43948	2.22866	2.41497	1.89767	2.35335
	2.46285	2.22281	2.53143	1.91125	2.37688
	2.42418	2.25779	2.49739	1.92502	2.38383
	2.48883	2.23751	2.47559	1.90413	2.34665
	2.49173	2.25488	2.44634	1.88739	2.4011
	2.44101	2.24002	2.47216	1.80389	2.35314
	2.3265	2.16451	2.50765	1.86648	2.39666
	2.4882	2.24857	2.50146	1.84195	2.3442
	2.48974	2.20538	2.51306	1.9044	2.37263
	2.44341	2.21331	2.50925	1.83011	2.3835
	2.47141	2.24339	2.50854	1.84617	2.32429
	2.42489	2.23925	2.50836	1.84842	2.42888
	2.46257	2.23861	2.47145	1.89256	2.39174
	2.48347	2.24156	2.44791	1.89767	2.36451
	2.45495	2.2271	2.53638	1.87943	2.38571
	2.47366	2.2177	2.44405	1.82682	2.35952
	2.44721	2.22297	2.50506	1.78789	2.37214
	2.43167	2.23428	2.49435	1.92467	2.33103
	2.46101	2.24802	2.50828	1.79337	2.3243
	2.50529	2.18174	2.51128	1.79684	2.34103
	2.47374	2.18447	2.45827	1.79295	2.32267
	2.48389	2.10603	2.48818	1.86648	2.36864
	2.52084	2.24835	2.51009	1.80992	2.38229
	2.43097	2.23617	2.50489	1.8631	2.33492
	2.39351	2.25779	2.52285	1.79825	2.31322
	2.44798	2.22285	2.52242	1.86031	2.32036
	2.4637	2.16978	2.50124	1.88739	2.34851
	2.48966	2.22125	2.47685	1.92593	2.395
	2.48389	2.16422	2.48088	1.86852	2.38788
	2.45835	2.25934	2.5142	1.84544	2.34314
	2.45269	2.19265	2.41752	1.87438	2.39353
	2.47141	2.20975	2.51796	1.84943	2.40036
	2.46127	2.24813	2.50476	1.85278	2.36564
	2.42401	2.24852	2.45641	1.93898	2.39456
	2.47476	2.17384	2.52295	1.92502	2.373
	2.45442	2.23376	2.49767	1.88428	2.40954
	2.45736	2.15601	2.47039	1.81491	2.41231
	2.4467	2.2092	2.48253	1.86648	2.38803
	2.46144	2.20253	2.47636	1.87658	2.40625
	2.42387	2.16926	2.53842	1.92502	2.40159
	2.48966	2.26538	2.52968	1.89057	2.39448
	2.44806	2.24732	2.47922	1.90651	2.40076
	2.40346	2.24036	2.50151	1.83143	2.37091
	2.4175	2.27573	2.48222	1.87693	2.28748
	2.50323	2.2135	2.4806	1.86346	2.3657
	2.4698	2.12587	2.51796	1.89057	2.32422
	2.49327	2.22915	2.49149	1.75265	2.38749
	2.42799	2.24192	2.48646	1.86852	2.39563
	2.44197	2.25914	2.46723	1.7227	2.29824
	2.50458	2.12453	2.45072	1.87943	2.34388
	2.44539	2.24192	2.51935	1.85278	2.24502
	2.43751	2.17485	2.48818	1.92502	2.4052
	2.44815	2.19924	2.52544	1.84195	2.31506
	2.46432	2.22111	2.50849	1.84647	2.40582
	2.43781	2.24192	2.46598	1.82216	2.38379
	2.47872	2.26612	2.46804	1.8631	2.35721
	2.50509	2.20256	2.53024	1.84271	2.35753
	2.47139	2.18666	2.36	1.7404	2.39357
	2.51696	2.1546	2.5005	1.8524	2.38379
	2.48748	2.22109	2.52968	1.81562	2.39414
	2.47141	2.26667	2.50894	1.85976	2.36643
	2.46059	2.19526	2.44568	1.83945	2.40076
	2.45613	2.22299	2.48723	1.84101	2.33103
	2.49267	2.24646	2.4672	1.87438	2.30732
	2.45157	2.24858	2.48307	1.85485	2.4069
	2.40734	2.20911	2.48742	1.87303	2.35716
	2.45132	2.23091	2.50367	1.91125	2.3621
	2.45091	2.26667	2.44319	1.83105	2.38278
	2.45368	2.17036	2.44582	1.91844	2.36005
	2.45691	2.3203	2.5154	1.89057	2.19528
	2.45442	2.28647	2.49428	1.93898	2.30947
	2.38897	2.15222	2.49817	1.86324	2.30418
	2.44498	2.29913	2.51585	1.90883	2.27502
	2.48032	2.24071	2.52968	1.73316	2.343
	2.38756	2.25488	2.47194	1.82886	2.40356
	2.42941	2.18402	2.48305	1.75086	2.34432
	2.45397	2.17091	2.41761	1.88739	2.33247
	2.47478	2.25646	2.46302	1.94233	2.34539
	2.49267	2.29184	2.46815	1.89256	2.34812
	2.45766	2.24339	2.48818	1.69909	2.40625
	2.42429	2.23269	2.42127	1.82124	2.41934
	2.46297	2.16677	2.49349	1.86607	2.34084
	2.44606	2.23091	2.50233	1.89087	2.36367
	2.45598	2.2308	2.52745	1.76916	2.35019
	2.49445	2.24406	2.50585	1.92825	2.39728
	2.40328	2.23269	2.49681	1.84134	2.30959
	2.48237	2.24192	2.50959	1.86824	2.36119
	2.44658	2.27021	2.49215	1.69552	2.38573
	2.46257	2.20965	2.47559	1.91125	2.40625
	2.45865	2.24463	2.48275	1.81254	2.3361
	2.41414	2.23404	2.53575	1.87658	2.36006
	2.36052	2.2556	2.46879	1.84534	2.36377
	2.4954	2.17084	2.47638	1.91844	2.3159
	2.47819	2.18155	2.50828	1.88004	2.39225
	2.42359	2.22106	2.51894	1.88428	2.42099
	2.47431	2.18014	2.40354	1.76148	2.39178
	2.47561	2.28002	2.485	1.84503	2.28406
	2.40449	2.2428	2.47926	1.92768	2.41041
	2.47688	2.18816	2.45736	1.80322	2.21132
	2.40144	2.27747	2.47104	1.88239	2.3945
	2.42603	2.27573	2.48707	1.82536	2.38995
	2.4957	2.23765	2.44365	1.8658	2.31782
	2.51071	2.24463	2.51243	1.84842	2.34042
	2.43304	2.24514	2.48723	1.88383	2.37565
	2.48204	2.21622	2.49781	1.85192	2.39218
	2.49679	2.23091	2.5105	1.87375	2.30776
	2.46604	2.24113	2.54122	1.85317	2.41029
	2.48144	2.25304	2.50226	1.88118	2.42304
	2.47271	2.20191	2.48374	1.8327	2.39414
	2.51798	2.26644	2.49754	1.86648	2.28853
	2.46437	2.18108	2.43955	1.85812	2.348
	2.47216	2.17058	2.46515	1.91125	2.27502
	2.44197	2.2496	2.52284	1.88428	2.38251
	2.45596	2.18112	2.52544	1.87693	2.28822
	2.49744	2.26422	2.48768	1.88739	2.38974
	2.48406	2.22106	2.42129	1.74499	2.35696
	2.48237	2.17091	2.5049	1.83105	2.38119
	2.42637	2.27784	2.3748	1.82547	2.42053
	2.3917	2.25973	2.51147	1.88239	2.37111
	2.4738	2.25973	2.47898	1.84777	2.37782
	2.49327	2.17873	2.46893	1.78856	2.38278
	2.50458	2.24666	2.53569	1.91125	2.38018
	2.45581	2.22437	2.41872	1.87165	2.368
	2.45506	2.20317	2.50064	1.82096	2.34938
	2.46274	2.23091	2.49013	1.92338	2.35071
	2.42584	2.27021	2.5189	1.89767	2.37046
	2.37703	2.24385	2.50828	1.80002	2.37387
	2.43829	2.24666	2.48592	1.8963	2.35676
	2.42867	2.20915	2.4811	1.89025	2.39348
	2.47654	2.27746	2.44038	1.89057	2.39413
	2.42221	2.21025	2.52481	1.88807	2.3481
	2.47374	2.25125	2.49556	1.9044	2.40625
	2.41625	2.26444	2.49767	1.83391	2.3621
	2.48299	2.27202	2.46395	1.91087	2.39707
	2.46432	2.24535	2.5142	1.91125	2.39497
	2.45157	2.23599	2.51586	1.89566	2.39256
	2.49071	2.25434	2.48458	1.86606	2.3778
	2.40987	2.21025	2.51894	1.91125	2.3574
	2.48842	2.24817	2.5073	1.81709	2.41525
	2.42867	2.26422	2.47883	1.89057	2.31874
	2.48471	2.24339	2.52683	1.89648	2.39732
	2.45766	2.24339	2.45895	1.78813	2.38144
	2.47431	2.25876	2.48585	1.96753	2.37263
	2.5045	2.23269	2.40851	1.86527	2.38918
	2.23664	2.20015	2.49491	1.90276	2.34822
	2.39019	2.16509	2.51622	1.88383	2.38997
	2.47141	2.25914	2.52285	1.89566	2.41673
	2.51949	2.25434	2.51556	1.84194	2.39338
	2.4817	2.22499	2.53024	1.74834	2.30702
	2.45157	2.25378	2.52294	1.83657	2.39154
	2.44206	2.25319	2.51935	1.92304	2.32516
	2.47844	2.31036	2.39201	1.83045	2.40582
	2.48257	2.23632	2.50377	1.88739	2.39218
	2.43181	2.22805	2.49677	1.85453	2.37782
	2.47606	2.21618	2.54474	1.9253	2.30627
	2.43369	2.20204	2.50102	1.90778	2.35147
	2.437	2.1285	2.44751	1.88004	2.35761
	2.47471	2.23811	2.49362	1.87438	2.32429
	2.49605	2.20502	2.52313	1.91844	2.34197
	2.49199	2.23253	2.47947	1.89025	2.36375
	2.46052	2.21751	2.45403	1.91125	2.34566
	2.45608	2.21019	2.51942	1.83879	2.35479
	2.46544	2.24731	2.47982	1.89767	2.37554
	2.489	2.21714	2.48197	1.77691	2.36834
	2.47627	2.23254	2.47222	1.91125	2.34506
	2.43463	2.24339	2.45516	1.89342	2.34265
	2.46257	2.22185	2.50854	1.88383	2.38007
	2.47844	2.25434	2.50159	1.83406	2.39681
	2.44134	2.28504	2.51105	1.76418	2.38488
	2.46449	2.21562	2.47591	1.89057	2.37491
	2.44101	2.23376	2.5405	1.87693	2.38278
	2.40858	2.21602	2.51658	1.93269	2.39837
	2.41072	2.22011	2.52284	1.86351	2.40608
	2.44197	2.24192	2.47315	1.86852	2.36319
	2.45835	2.24016	2.49714	1.86722	2.28504
	2.50095	2.19438	2.45883	1.75221	2.39154
	2.43679	2.24951	2.44064	1.86685	2.34288
	2.38428	2.27021	2.49327	1.87658	2.37782
	2.44433	2.25304	2.44893	1.90698	2.2494
	2.40449	2.20267	2.50717	1.86648	2.36092
	2.44298	2.25779	2.47077	1.88428	2.36543
	2.44579	2.18526	2.52295	1.85278	2.36564
	2.39408	2.21128	2.43694	1.71159	2.39146
	2.38888	2.16863	2.5213	1.81835	2.32772
	2.43243	2.19924	2.52491	1.86824	2.38389
	2.46604	2.20783	2.51927	1.81525	2.35442
	2.45076	2.21107	2.46761	1.91125	2.36399
	2.47366	2.16784	2.51128	1.82216	2.38918
	2.45599	2.23254	2.46443	1.84445	2.36013
	2.43058	2.25434	2.51991	1.87693	2.40954
	2.41317	2.26059	2.49654	1.81189	2.35575
	2.42365	2.24683	2.5405	1.78637	2.38765
	2.47384	2.23376	2.50501	1.91125	2.3621
	2.42685	2.2261	2.52948	1.91078	2.395
	2.41094	2.26272	2.51855	1.92954	2.40076
	2.46793	2.23172	2.50152	1.93269	2.34197
	2.42885	2.27895	2.43973	1.89057	2.36796
	2.45833	2.26302	2.51935	1.91125	2.36145
	2.45143	2.27489	2.49657	1.91125	2.38833
	2.44258	2.21518	2.512	1.88239	2.36417
	2.48489	2.15768	2.48728	1.84914	2.28736
	2.39674	2.22216	2.54108	1.78706	2.36057
	2.43586	2.22607	2.47145	1.89767	2.37444
	2.45397	2.24339	2.48696	1.87303	2.37032
	2.41464	2.2185	2.49089	1.90698	2.38653
	2.50084	2.22175	2.47703	1.89057	2.38973
	2.4196	2.24192	2.49947	1.77365	2.32714
	2.47844	2.24307	2.44199	1.85672	2.3995
	2.44265	2.29738	2.5189	1.88239	2.35839
	2.46699	2.23091	2.48326	1.8662	2.24647
	2.49526	2.19347	2.4172	1.77301	2.38966
	2.47688	2.21019	2.4514	1.88428	2.38605
	2.48083	2.16925	2.52429	1.84647	2.41079
	2.46432	2.25434	2.52343	1.85709	2.373
	2.24867	2.24817	2.52295	1.88004	2.30006
	2.47476	2.23028	2.55139	1.89726	2.35028
	2.43095	2.22124	2.51243	1.86852	2.37627
	2.36999	2.18159	2.529	1.91125	2.38661
	2.51489	2.13012	2.42812	1.93269	2.42699
	2.50676	2.27202	2.45792	1.89057	2.43404
	2.43865	2.1846	2.51935	1.88807	2.40008
	2.45766	2.21309	2.50145	1.89767	2.3671
	2.47199	2.2419	2.52285	1.8149	2.39681
	2.46257	2.18733	2.53024	1.86031	2.38379
	2.44975	2.16056	2.51894	1.85251	2.40652
	2.48237	2.26904	2.47104	1.83143	2.37091
	2.38889	2.22109	2.49077	1.89648	2.40392
	2.41011	2.24951	2.50263	1.8658	2.30893
	2.49327	2.24339	2.40251	1.9325	2.37487
	2.48728	2.23404	2.50235	1.84915	2.34979
	2.48482	2.2185	2.50124	1.87375	2.35753
	2.46977	2.22076	2.44561	1.81035	2.36726
	2.48237	2.13012	2.3857	1.88239	2.34799
	2.43375	2.2513	2.50594	1.85453	2.35873
	2.46249	2.25434	2.45394	1.79594	2.30205
	2.41745	2.2051	2.5405	1.85695	2.41996
	2.45608	2.19648	2.52194	1.8635	2.40442
	2.50915	2.1319	2.50578	1.89057	2.39158
	2.37861	2.19116	2.47484	1.89767	2.27779
	2.47627	2.30879	2.51942	1.87375	2.33206
	2.41527	2.23922	2.5142	1.88383	2.40311
	2.43369	2.23091	2.51894	1.87387	2.40667
	2.51789	2.24192	2.45964	1.8524	2.30046
	2.43687	2.13506	2.51152	1.8945	2.39154
	2.48966	2.26538	2.50368	1.9044	2.37782
	2.44701	2.22625	2.53507	1.7644	2.34548
	2.45591	2.25304	2.49804	1.87165	2.336
	2.44365	2.23254	2.50064	1.92502	2.40085
	2.41643	2.14407	2.47877	1.83052	2.34251
	2.42002	2.24339	2.48839	1.83405	2.38459
	2.46877	2.16189	2.48307	1.81835	2.38433
	2.4175	2.18112	2.45512	1.89057	2.348
	2.47704	2.24722	2.47284	1.84758	2.30296
	2.4462	2.23404	2.47877	1.81637	2.41104
	2.47844	2.22664	2.52481	1.88383	2.38394
	2.45211	2.29521	2.44645	1.77482	2.34333
	2.46731	2.21449	2.40672	1.81525	2.35199
	2.41272	2.21938	2.52672	1.8706	2.36319
	2.45608	2.19656	2.50218	1.86088	2.30877
	2.40174	2.22884	2.5049	1.89342	2.38028
	2.43124	2.26414	2.45629	1.85976	2.38784
	2.43987	2.21764	2.49494	1.91125	2.40593
	2.45807	2.24793	2.50152	1.83175	2.37636
	2.43945	2.21524	2.45006	1.91087	2.33101
	2.44038	2.23102	2.54402	1.87375	2.37778
	2.47471	2.23279	2.4475	1.91125	2.37773
	2.50323	2.14265	2.45839	1.88852	2.32767
	2.45493	2.18817	2.51152	1.91844	2.41798
	2.47141	2.25266	2.5405	1.84784	2.38278
	2.49267	2.25501	2.44558	1.83391	2.27475
	2.47141	2.25304	2.48334	1.8662	2.31978
	2.48295	2.21876	2.50306	1.91844	2.3361
	2.48966	2.20538	2.46921	1.8662	2.34288
	2.40858	2.17608	2.43962	1.87303	2.3816
	2.48144	2.23593	2.51259	1.87186	2.3671
	2.42366	2.22664	2.46342	1.89057	2.33499
	2.50842	2.20267	2.51894	1.89767	2.38496
	2.46469	2.25802	2.52637	1.90976	2.35634
	2.42229	2.23072	2.29488	1.93898	2.37707
	2.49267	2.30698	2.46869	1.85892	2.41525
	2.53175	2.25602	2.49804	1.87658	2.36071
	2.46197	2.24373	2.4276	1.89342	2.37491
	2.47714	2.2513	2.44138	1.92502	2.35839
	2.48607	2.22	2.52194	1.92502	2.37697
	2.41496	2.23642	2.50843	1.89767	2.3298
	2.39029	2.25304	2.46232	1.83869	2.31276
	2.47374	2.21371	2.44143	1.89057	2.39814
	2.41787	2.24192	2.43339	1.8714	2.34988
	2.4562	2.25446	2.50828	1.79971	2.395
	2.45829	2.22705	2.43441	1.87375	2.36481
	2.44377	2.22925	2.51507	1.84678	2.36652
	2.46512	2.20953	2.44117	1.91125	2.37673
	2.49267	2.18052	2.42201	1.82886	2.39651
	2.46587	2.19183	2.41088	1.87228	2.34661
	2.3902	2.22791	2.47258	1.7644	2.38795
	2.43195	2.20631	2.43965	1.85485	2.36619
	2.45654	2.24192	2.52188	1.82693	2.37444
	2.44755	2.23279	2.53273	1.88239	2.42074
	2.37511	2.20911	2.50854	1.82216	2.4137
	2.42799	2.22175	2.5073	1.90197	2.37362
	2.45295	2.18214	2.3956	1.85266	2.41525
	2.48966	2.2367	2.48574	1.82019	2.37627
	2.42054	2.20037	2.50854	1.80992	2.41663
	2.47561	2.22	2.41769	1.86088	2.38926
	2.48308	2.20909	2.51894	1.88038	2.38926
	2.49173	2.20256	2.52284	1.83628	2.3853
	2.472	2.20681	2.51894	1.83775	2.40183
	2.4677	2.19905	2.48224	1.88428	2.41704
	2.48966	2.26538	2.43697	1.84307	2.35721
	2.48221	2.20808	2.48302	1.83932	2.39194
	2.30494	2.25914	2.512	1.9044	2.40877
	2.51329	2.29893	2.46265	1.8665	2.25737
	2.42685	2.23824	2.45091	1.83476	2.37214
	2.26368	2.21992	2.49479	1.89767	2.35887
	2.396	2.24373	2.48437	1.85812	2.38732
	2.48482	2.11674	2.48978	1.93269	2.37776
	2.48237	2.23956	2.46691	1.87693	2.41562
	2.39967	2.25434	2.50455	1.77093	2.38103
	2.43139	2.19294	2.51042	1.8278	2.37782
	2.32169	2.20505	2.49328	1.81089	2.37374
	2.49071	2.22175	2.51894	1.89057	2.3241
	2.39941	2.21997	2.48246	1.8579	2.35716
	2.41595	2.15585	2.51894	1.76839	2.3392
	2.48935	2.26508	2.50276	1.89582	2.39136
	2.47139	2.26444	2.48269	1.86809	2.37615
	2.44532	2.22628	2.49008	1.83929	2.32301
	2.46763	2.19924	2.50925	1.85004	2.29934
	2.4467	2.23204	2.53989	1.86852	2.38379
	2.45442	2.24002	2.53318	1.88428	2.36347
	2.45461	2.21136	2.52892	1.87309	2.39558
	2.46343	2.17131	2.49361	1.91672	2.39904
	2.48183	2.23679	2.4728	1.91844	2.33385
	2.45368	2.17993	2.50843	1.87438	2.30974
	2.44917	2.15236	2.49372	1.88004	2.35051
	2.51084	2.25938	2.45415	1.91844	2.38571
	2.48728	2.25434	2.50846	1.79452	2.38379
	2.43463	2.23093	2.47272	1.88038	2.35758
	2.46977	2.21027	2.46706	1.76553	2.3945
	2.46604	2.1701	2.49221	1.81489	2.29097
	2.39854	2.25819	2.512	1.86852	2.37263
	2.43581	2.27472	2.53402	1.86116	2.37076
	2.49532	2.22483	2.44074	1.91844	2.35331
	2.47141	2.27653	2.49771	1.75292	2.38442
	2.47654	2.20214	2.46588	1.75519	2.34627
	2.43369	2.18451	2.47584	1.86088	2.33517
	2.47465	2.24002	2.53447	1.89342	2.39928
	2.40807	2.28138	2.48184	1.84307	2.35855
	2.42396	2.23706	2.53723	1.9044	2.38806
	2.42199	2.12688	2.45336	1.85004	2.3478
	2.3841	2.22871	2.51499	1.88428	2.41387
	2.50095	2.22216	2.4973	1.83682	2.38208
	2.46432	2.20426	2.52968	1.89057	2.38104
	2.47248	2.24339	2.36264	1.88648	2.32622
	2.49837	2.19085	2.46263	1.92502	2.35935
	2.47366	2.24686	2.49876	1.84496	2.2917
	2.40454	2.21622	2.53318	1.83396	2.38543
	2.47923	2.22486	2.47845	1.79101	2.37284
	2.45865	2.25434	2.4129	1.86088	2.31948
	2.45593	2.23091	2.48839	1.9044	2.3945
	2.49837	2.24339	2.49148	1.83879	2.38379
	2.47627	2.23254	2.4323	1.83011	2.32041
	2.42061	2.21731	2.41366	1.91125	2.33973
	2.44047	2.24817	2.47648	1.87693	2.38007
	2.46356	2.22936	2.49424	1.85748	2.37068
	2.53235	2.25081	2.4322	1.89397	2.37898
	2.44939	2.23254	2.50575	1.93801	2.39919
	2.43949	2.20344	2.53575	1.82259	2.35502
	2.41923	2.25856	2.4707	1.80579	2.3507
	2.50676	2.20434	2.52187	1.89057	2.38736
	2.46285	2.21412	2.45378	1.82519	2.3684
	2.4703	2.18164	2.45667	1.85485	2.32765
	2.48489	2.24722	2.50894	1.8554	2.32593
	2.46776	2.21581	2.4183	1.88739	2.32769
	2.44909	2.24642	2.44689	1.7653	2.36643
	2.46617	2.24956	2.5213	1.88739	2.34714
	2.438	2.24058	2.50506	1.83406	2.33574
	2.47297	2.23376	2.45653	1.88428	2.34739
	2.40685	2.28353	2.4906	1.91125	2.37487
	2.47366	2.19179	2.46517	1.76847	2.39174
	2.41323	2.25276	2.49729	1.86527	2.29951
	2.47447	2.23771	2.53318	1.86852	2.36643
	2.45072	2.22728	2.51396	1.9044	2.36409
	2.48376	2.22943	2.51	1.89767	2.36579
	2.45981	2.27101	2.54592	1.83427	2.35696
	2.48032	2.19949	2.39614	1.88428	2.38278
	2.41187	2.25779	2.51935	1.82693	2.37133
	2.46365	2.16323	2.49028	1.79684	2.38379
	2.27886	2.20316	2.45964	1.83405	2.34863
	2.49541	2.21623	2.46441	1.88118	2.3663
	2.47271	2.24192	2.48339	1.79986	2.39707
	2.49267	2.21577	2.53149	1.9044	2.37782
	2.49837	2.21719	2.4949	1.88294	2.37565
	2.44084	2.23352	2.48516	1.89342	2.35696
	2.48144	2.23514	2.55871	1.8794	2.3945
	2.49267	2.20135	2.47176	1.81199	2.4063
	2.45453	2.27001	2.3957	1.84963	2.395
	2.46472	2.1824	2.47957	1.88864	2.34432
	2.47121	2.25434	2.47591	1.82818	2.33977
	2.47366	2.25304	2.46441	1.92023	2.35207
	2.44832	2.25125	2.38303	1.81964	2.37069
	2.43274	2.19917	2.44435	1.8121	2.35421
	2.46197	2.23347	2.51152	1.8631	2.32122
	2.39764	2.25779	2.47467	1.9044	2.37782
	2.49267	2.25434	2.5213	1.9044	2.37804
	2.46091	2.2267	2.50854	1.87693	2.39732
	2.49076	2.26538	2.51622	1.91844	2.39811
	2.42584	2.28038	2.44751	1.86852	2.3719
	2.44308	2.25434	2.52968	1.87693	2.3173
	2.47627	2.21993	2.48697	1.86722	2.38926
	2.46494	2.20264	2.44506	1.87375	2.42599
	2.46763	2.21957	2.4754	1.88239	2.36421
	2.48966	2.21617	2.45706	1.9044	2.34907
	2.37485	2.25251	2.52187	1.85278	2.30579
	2.48748	2.23091	2.48429	1.87381	2.34186
	2.47872	2.2102	2.53402	1.9044	2.38571
	2.43586	2.26904	2.47776	1.86295	2.4029
	2.48389	2.26904	2.47959	1.88739	2.28283
	2.47254	2.24002	2.54944	1.78359	2.34888
	2.49837	2.21524	2.50495	1.85262	2.35959
	2.4637	2.25125	2.512	1.83555	2.31945
	2.40532	2.27367	2.53318	1.84903	2.37778
	2.4515	2.25359	2.47858	1.8554	2.37782
	2.45747	2.25166	2.50116	1.85976	2.31728
	2.47141	2.23376	2.50719	1.80087	2.30149
	2.45978	2.20674	2.55304	1.92502	2.398
	2.45613	2.27367	2.51883	1.90197	2.35904
	2.41187	2.2311	2.47362	1.89057	2.31559
	2.4343	2.23401	2.50854	1.84781	2.37996
	2.48728	2.24696	2.47921	1.77464	2.40377
	2.45156	2.26538	2.47079	1.89057	2.38815
	2.38937	2.20506	2.51038	1.86852	2.35131
	2.47561	2.23803	2.50364	1.85278	2.36513
	2.45442	2.19762	2.43323	1.88217	2.3403
	2.44377	2.27895	2.42942	1.84647	2.38379
	2.40674	2.25354	2.46673	1.75384	2.42365
	2.45263	2.21237	2.39815	1.85782	2.37782
	2.45142	2.23359	2.46517	1.8296	2.37076
	2.46191	2.21374	2.49754	1.80183	2.3403
	2.41787	2.22106	2.50527	1.83991	2.35226
	2.40213	2.18769	2.51105	1.8357	2.38543
	2.47844	2.22674	2.48197	1.84758	2.35976
	2.44728	2.24227	2.53024	1.84647	2.38251
	2.41299	2.1883	2.5405	1.89057	2.35896
	2.45865	2.23513	2.54122	1.87693	2.32232
	2.47844	2.23011	2.43335	1.81976	2.3152
	2.45922	2.22132	2.50769	1.90068	2.32016
	2.48237	2.22008	2.51894	1.77189	2.37877
	2.46052	2.26545	2.52968	1.848	2.33258
	2.48966	2.23332	2.47852	1.8579	2.32718
	2.45076	2.22198	2.4709	1.84502	2.38926
	2.44412	2.2185	2.45887	1.77538	2.37622
	2.47141	2.24835	2.47066	1.82431	2.33103
	2.47844	2.25434	2.51523	1.89726	2.33177
	2.47727	2.15894	2.51935	1.88739	2.24226
	2.42774	2.15719	2.49263	1.89057	2.33209
	2.42443	2.2143	2.52365	1.88383	2.36494
	2.45334	2.18981	2.48778	1.90413	2.33937
	2.45648	2.21777	2.43432	1.749	2.37622
	2.47627	2.25973	2.51513	1.86852	2.38108
	2.47384	2.23122	2.51935	1.87693	2.32079
	2.50084	2.25304	2.47972	1.90413	2.36323
	2.4153	2.18856	2.38345	1.81637	2.33117
	2.46969	2.24339	2.49	1.91125	2.42099
	2.46832	2.2141	2.51883	1.88718	2.39488
	2.42985	2.23871	2.50578	1.87545	2.33418
	2.48204	2.25434	2.51513	1.73874	2.33868
	2.43058	2.2033	2.46858	1.88038	2.34288
	2.46041	2.27507	2.50193	1.86685	2.37615
	2.4467	2.24914	2.46882	1.89726	2.35147
	2.34894	2.23599	2.48888	1.89726	2.4011
	2.44245	2.25434	2.48201	1.92075	2.31426
	2.47271	2.2092	2.55397	1.85278	2.37707
	2.51595	2.212	2.40201	1.92467	2.41096
	2.45295	2.26538	2.53318	1.86153	2.34812
	2.48728	2.20854	2.54848	1.88004	2.36367
	2.40959	2.24879	2.52425	1.89284	2.32607
	2.42489	2.18689	2.49374	1.89648	2.40463
	2.45674	2.18349	2.50769	1.84134	2.37091
	2.48032	2.2135	2.52968	1.94886	2.38769
	2.52041	2.20156	2.47777	1.84333	2.35331
	2.48482	2.19069	2.47508	1.84634	2.32699
	2.45694	2.23684	2.51894	1.8945	2.35989
	2.45442	2.2375	2.42078	1.83431	2.30077
	2.47872	2.29134	2.47645	1.78987	2.39732
	2.45037	2.28556	2.42607	1.86985	2.30254
	2.46544	2.24002	2.49078	1.87882	2.409
	2.42024	2.23091	2.51054	1.93898	2.37263
	2.47648	2.17729	2.32083	1.88383	2.35578
	2.5068	2.28608	2.53638	1.79998	2.34197
	2.49744	2.21522	2.47656	1.90124	2.39919
	2.48966	2.24339	2.52965	1.89057	2.37382
	2.45018	2.26425	2.53672	1.86031	2.38379
	2.41279	2.2339	2.46764	1.91125	2.37076
	2.47254	2.24002	2.47322	1.89122	2.38433
	2.47378	2.20476	2.5405	1.89057	2.41621
	2.46785	2.25602	2.52968	1.88864	2.35433
	2.49549	2.22175	2.49501	1.9044	2.37618
	2.47786	2.19802	2.512	1.86855	2.36821
	2.50692	2.22654	2.48026	1.86116	2.34685
	2.48966	2.2605	2.48251	1.82763	2.38926
	2.48728	2.2267	2.53638	1.83073	2.3851
	2.41687	2.22163	2.51608	1.87693	2.26629
	2.41317	2.20645	2.5155	1.87658	2.31917
	2.45691	2.24666	2.46787	1.89648	2.37782
	2.45916	2.11903	2.51125	1.88239	2.3809
	2.43087	2.20317	2.48692	1.85892	2.36137
	2.46158	2.27489	2.53808	1.91844	2.27418
	2.40629	2.2087	2.42523	1.85635	2.39573
	2.5094	2.20924	2.53507	1.8662	2.38327
	2.50458	2.21804	2.50854	1.91644	2.33141
	2.48974	2.26479	2.54122	1.89767	2.3826
	2.43925	2.25434	2.45316	1.80896	2.35716
	2.48325	2.21136	2.41564	1.86852	2.34971
	2.40685	2.21527	2.45401	1.86246	2.391
	2.46091	2.24835	2.55139	1.86481	2.38995
	2.46575	2.22739	2.47937	1.91844	2.33097
	2.38714	2.24357	2.51	1.86852	2.36013
	2.45127	2.27367	2.47584	1.84398	2.33947
	2.42365	2.22495	2.49328	1.80068	2.35268
	2.51595	2.21986	2.42654	1.9044	2.37152
	2.47408	2.19696	2.48196	1.89057	2.35944
	2.45312	2.25304	2.54655	1.79678	2.37581
	2.21349	2.22915	2.44742	1.77482	2.30723
	2.48315	2.23347	2.46561	1.88864	2.37094
	2.46995	2.18717	2.4144	1.80992	2.36644
	2.43867	2.24212	2.50378	1.85854	2.32638
	2.43987	2.2025	2.51519	1.90698	2.36367
	2.43948	2.24192	2.52242	1.88739	2.30739
	2.46052	2.21957	2.45839	1.90124	2.34641
	2.39787	2.22999	2.51942	1.84418	2.34939
	2.44945	2.25914	2.43407	1.86648	2.36089
	2.42661	2.19672	2.43591	1.91125	2.37444
	2.49327	2.28038	2.52619	1.88428	2.32658
	2.46265	2.24852	2.47567	1.75221	2.395
	2.44153	2.25488	2.5142	1.90276	2.34425
	2.49605	2.20687	2.53569	1.87165	2.40599
	2.50692	2.24192	2.45543	1.93898	2.41235
	2.49199	2.18024	2.47394	1.8933	2.38605
	2.40797	2.26322	2.50181	1.87693	2.31927
	2.5148	2.20681	2.47145	1.86231	2.34493
	2.45442	2.24927	2.50828	1.8794	2.37565
	2.44974	2.23091	2.4709	1.8607	2.41343
	2.49327	2.22598	2.53024	1.89767	2.38962
	2.43225	2.23624	2.52196	1.87693	2.38918
	2.47141	2.18238	2.46643	1.82893	2.3898
	2.45428	2.26018	2.48159	1.84496	2.42865
	2.48966	2.23376	2.48652	1.88038	2.39488
	2.44832	2.14097	2.46274	1.87137	2.35959
	2.47254	2.26904	2.5405	1.87658	2.34548
	2.47654	2.24373	2.52213	1.89767	2.33428
	2.3621	2.23314	2.4994	1.87303	2.35369
	2.48482	2.22813	2.43589	1.84003	2.32495
	2.43369	2.2513	2.51461	1.84728	2.32811
	2.46432	2.22966	2.46476	1.86088	2.37371
	2.48188	2.24471	2.48052	1.83106	2.36814
	2.3585	2.23953	2.51	1.85165	2.37263
	2.49076	2.21144	2.5416	1.8607	2.36145
	2.4054	2.25251	2.52187	1.75176	2.39497
	2.48697	2.16359	2.44454	1.90698	2.27797
	2.4698	2.23811	2.51194	1.81329	2.39032
	2.49458	2.23376	2.54402	1.85262	2.26372
	2.51534	2.2526	2.40891	1.8444	2.40452
	2.44741	2.21458	2.50124	1.81329	2.38942
	2.46257	2.22596	2.55495	1.84852	2.34602
	2.45269	2.27367	2.35318	1.88718	2.37263
	2.44798	2.24192	2.50224	1.79547	2.33002
	2.44975	2.23296	2.50854	1.90413	2.35561
	2.45269	2.23269	2.5189	1.87016	2.38816
	2.47654	2.23102	2.44822	1.85004	2.34884
	2.46041	2.25778	2.50157	1.92502	2.41753
	2.43866	2.21957	2.46451	1.92502	2.30922
	2.45865	2.22008	2.50157	1.90124	2.38973
	2.46052	2.23745	2.47719	1.83673	2.4018
	2.45996	2.20317	2.43352	1.69822	2.27553
	2.48125	2.23202	2.46028	1.87658	2.28125
	2.43181	2.24192	2.52544	1.85266	2.35339
	2.48575	2.23404	2.48456	1.91437	2.34331
	2.4254	2.24021	2.49566	1.88208	2.39309
	2.49632	2.21254	2.45996	1.90068	2.32006
	2.45654	2.18044	2.48777	1.79562	2.35199
	2.50095	2.22011	2.49435	1.87438	2.38208
	2.44153	2.26904	2.50573	1.90413	2.26296
	2.43551	2.22076	2.48591	1.78576	2.40076
	2.43776	2.24002	2.44314	1.82561	2.37263
	2.42471	2.25304	2.50476	1.84777	2.42699
	2.47758	2.2014	2.51368	1.89767	2.36512
	2.48477	2.21731	2.47327	1.81556	2.38379
	2.48308	2.24339	2.41606	1.83919	2.38926
	2.46052	2.22216	2.52343	1.82844	2.2892
	2.42752	2.24192	2.49315	1.87207	2.36218
	2.45684	2.21349	2.51461	1.88004	2.37487
	2.44206	2.24339	2.44083	1.8386	2.33493
	2.45591	2.2185	2.50185	1.89726	2.32536
	2.46191	2.24815	2.50333	1.91125	2.37674
	2.47844	2.21927	2.48469	1.83646	2.39154
	2.40596	2.24357	2.43234	1.86648	2.27792
	2.43866	2.18125	2.43906	1.85453	2.36218

## Sheet: LUAD
LUAD
Patients	2662	2666	4512	4632	5932
N hubs	5	5	5	5	5
Hubs inactivation entropy	2.21416	2.16696	1.85746	2.10638	2.23217
Entropy for inactivations of random selected n targets	2.51871	2.50427	2.25259	2.32183	2.46936
	2.50724	2.52179	2.24474	2.38657	2.38911
	2.48443	2.49955	2.24657	2.44342	2.47607
	2.45597	2.50988	2.24767	2.3327	2.46478
	2.49254	2.50189	2.1507	2.42554	2.48123
	2.50732	2.47643	2.25939	2.38254	2.36722
	2.48091	2.42695	2.27221	2.44733	2.42565
	2.48545	2.52597	2.27221	2.35229	2.48607
	2.46898	2.53281	2.22389	2.3891	2.45141
	2.50544	2.51326	2.16361	2.40533	2.47966
	2.52808	2.52911	2.27825	2.41175	2.47176
	2.42675	2.47535	2.26602	2.383	2.49703
	2.44628	2.53289	2.26537	2.46144	2.49825
	2.4945	2.46579	2.18946	2.25534	2.45218
	2.44991	2.45416	2.13957	2.45648	2.44766
	2.49876	2.4998	2.25749	2.41667	2.48172
	2.46978	2.44656	2.27825	2.3978	2.49157
	2.49988	2.48788	2.19217	2.31278	2.46404
	2.549	2.48239	2.29123	2.36767	2.45044
	2.50101	2.52379	2.27384	2.40541	2.46947
	2.43297	2.52607	2.21985	2.42473	2.47013
	2.49688	2.52152	2.20605	2.38231	2.44143
	2.44365	2.51003	2.27825	2.41192	2.49258
	2.48218	2.52192	2.26147	2.40989	2.48116
	2.4556	2.44482	2.29123	2.42057	2.41652
	2.47824	2.48932	2.13633	2.43668	2.46217
	2.43177	2.55271	2.2607	2.4212	2.45625
	2.48336	2.52879	2.28708	2.41423	2.49361
	2.46794	2.49383	2.14949	2.41423	2.47144
	2.51216	2.51167	2.19675	2.41316	2.41192
	2.50939	2.51793	2.21684	2.35421	2.48833
	2.52701	2.53967	2.2607	2.34204	2.47962
	2.50751	2.52296	2.24767	2.4061	2.50481
	2.50011	2.48155	2.27541	2.41699	2.51135
	2.45116	2.49459	2.27921	2.46568	2.47176
	2.50399	2.53525	2.21239	2.39625	2.48325
	2.49628	2.49128	2.23996	2.41086	2.44868
	2.46032	2.47139	2.22061	2.37409	2.42572
	2.51791	2.5015	2.25013	2.35028	2.49508
	2.48016	2.53527	2.25293	2.41423	2.51094
	2.40422	2.51808	2.18039	2.44342	2.44406
	2.50803	2.54018	2.23637	2.40263	2.50609
	2.50528	2.50617	2.27825	2.32176	2.44136
	2.50627	2.45769	2.10586	2.33154	2.49307
	2.47877	2.51087	2.24511	2.31818	2.4542
	2.52343	2.52433	2.26602	2.4201	2.47843
	2.48735	2.54068	2.16163	2.43258	2.48125
	2.49837	2.51784	2.18442	2.35777	2.46907
	2.51303	2.53159	2.26534	2.33768	2.4603
	2.50939	2.50805	2.17167	2.35647	2.40602
	2.45094	2.47161	2.26537	2.37809	2.45355
	2.50874	2.52701	2.10498	2.3915	2.45361
	2.47195	2.5146	2.17241	2.39338	2.49925
	2.54096	2.45369	2.22118	2.38934	2.42302
	2.51916	2.53302	2.27492	2.4423	2.44223
	2.41884	2.5093	2.18386	2.41663	2.43517
	2.41784	2.52041	2.22662	2.39403	2.42942
	2.47916	2.54018	2.21693	2.40637	2.4641
	2.53155	2.47072	2.27221	2.34207	2.47144
	2.54199	2.5282	2.26837	2.39988	2.47072
	2.43365	2.47012	2.27492	2.36307	2.45585
	2.50479	2.5047	2.28512	2.3664	2.44584
	2.49903	2.489	2.22632	2.42913	2.42428
	2.47882	2.44834	2.05878	2.41667	2.44725
	2.54096	2.49588	2.24767	2.27987	2.46451
	2.53439	2.5116	2.14245	2.3792	2.49234
	2.476	2.55927	2.26602	2.43446	2.41649
	2.52854	2.48214	2.26602	2.41663	2.44466
	2.5218	2.45939	2.19613	2.31801	2.44788
	2.49864	2.47974	2.26602	2.40734	2.47082
	2.51077	2.55467	2.19536	2.4201	2.45075
	2.52233	2.531	2.21062	2.39403	2.47015
	2.48718	2.49331	2.20209	2.37282	2.52662
	2.46668	2.47211	2.20402	2.35422	2.44746
	2.5456	2.52904	2.13751	2.40167	2.47144
	2.51153	2.50151	2.25356	2.35785	2.44497
	2.48336	2.39383	2.19097	2.39221	2.47305
	2.46128	2.51063	2.21477	2.37879	2.44235
	2.48499	2.4643	2.29123	2.41667	2.48156
	2.50087	2.49425	2.16108	2.44264	2.51545
	2.51155	2.50298	2.26837	2.3841	2.48629
	2.47746	2.43317	2.25293	2.30338	2.45197
	2.52635	2.50226	2.27384	2.359	2.4191
	2.50267	2.4761	2.22329	2.4201	2.43966
	2.47118	2.53998	2.27825	2.42922	2.48781
	2.48039	2.5133	2.17556	2.3894	2.46902
	2.53955	2.51872	2.20804	2.24317	2.4901
	2.43491	2.50971	2.2772	2.35388	2.44681
	2.45572	2.48743	2.22503	2.40951	2.4702
	2.51564	2.44678	2.28708	2.43446	2.49036
	2.50513	2.48464	2.28708	2.45648	2.48991
	2.44109	2.47283	2.1381	2.40332	2.42546
	2.51645	2.45777	2.23446	2.39302	2.44424
	2.49904	2.46844	2.18276	2.37557	2.44026
	2.5158	2.5231	2.08345	2.38939	2.49231
	2.45046	2.45292	2.17597	2.41092	2.47604
	2.51303	2.51457	2.21836	2.38204	2.40183
	2.51696	2.5033	2.25995	2.37487	2.47371
	2.43303	2.49666	2.30431	2.42227	2.43278
	2.49254	2.50251	2.28873	2.42913	2.45675
	2.52112	2.50002	2.17928	2.32567	2.51672
	2.45511	2.52833	2.19774	2.41973	2.41942
	2.48174	2.49454	2.27825	2.35158	2.49026
	2.49567	2.47968	2.22782	2.42913	2.47371
	2.45854	2.52111	2.24269	2.34143	2.51672
	2.50939	2.47528	2.28708	2.42422	2.47387
	2.50221	2.51438	2.26537	2.37282	2.45923
	2.48185	2.4844	2.28512	2.40963	2.48664
	2.49533	2.45071	2.24767	2.44182	2.48212
	2.5421	2.51676	2.12953	2.39394	2.44686
	2.4169	2.55235	2.23942	2.41815	2.45215
	2.42452	2.45631	2.25498	2.42422	2.48044
	2.45709	2.53137	2.26602	2.3276	2.48323
	2.42749	2.49097	2.18562	2.39002	2.45489
	2.46684	2.50556	2.26537	2.38074	2.45012
	2.504	2.33754	2.24498	2.39711	2.46467
	2.50247	2.52421	2.21913	2.32496	2.4604
	2.46654	2.47175	2.25268	2.32664	2.41228
	2.51646	2.42861	2.18276	2.41	2.39996
	2.46824	2.47675	2.30431	2.40415	2.46512
	2.4844	2.50407	2.29251	2.40802	2.46906
	2.47649	2.532	2.25293	2.37476	2.47743
	2.48181	2.47373	2.21836	2.38308	2.47256
	2.51871	2.53016	2.22946	2.40654	2.44483
	2.51645	2.46792	2.24172	2.41525	2.43618
	2.52329	2.5209	2.21188	2.32528	2.44211
	2.49993	2.51957	2.24767	2.43143	2.46386
	2.51077	2.51204	2.24456	2.39711	2.45027
	2.47882	2.51872	2.23083	2.44201	2.50271
	2.51001	2.51278	2.1715	2.40951	2.46761
	2.51507	2.46941	2.17712	2.42227	2.44667
	2.46958	2.5548	2.25318	2.38349	2.50368
	2.4276	2.49112	2.26147	2.35615	2.49692
	2.49067	2.50692	2.24498	2.38262	2.45167
	2.4803	2.51052	2.12109	2.42499	2.45718
	2.4581	2.55373	2.24084	2.40459	2.4294
	2.51303	2.55423	2.21302	2.38986	2.48597
	2.50942	2.54068	2.16915	2.33835	2.43476
	2.48103	2.44975	2.27077	2.38233	2.41607
	2.44053	2.47625	2.24453	2.37869	2.44089
	2.48263	2.51031	2.26534	2.4237	2.50179
	2.51303	2.51846	2.26537	2.41598	2.39933
	2.43562	2.45814	2.27978	2.3732	2.47144
	2.45568	2.49276	2.22598	2.3962	2.50179
	2.47627	2.53919	2.18297	2.41423	2.42614
	2.44254	2.52379	2.22256	2.3442	2.38306
	2.52051	2.56353	2.20591	2.40037	2.43145
	2.52353	2.45426	2.24224	2.42227	2.43701
	2.50355	2.50762	2.26147	2.42005	2.46201
	2.50003	2.47732	2.20426	2.42581	2.40404
	2.44639	2.49128	2.18039	2.41192	2.47493
	2.50627	2.57607	2.24502	2.37383	2.42106
	2.46392	2.50661	2.29123	2.21638	2.39251
	2.47285	2.51026	2.19153	2.40631	2.49785
	2.47289	2.52074	2.26606	2.39071	2.46834
	2.4215	2.5166	2.27825	2.39449	2.48321
	2.48494	2.49454	2.25995	2.40415	2.46584
	2.4401	2.49214	2.29251	2.42227	2.46244
	2.4962	2.44728	2.26837	2.42422	2.42738
	2.44994	2.531	2.1671	2.35746	2.50737
	2.49988	2.4551	2.25259	2.42913	2.48813
	2.43783	2.44949	2.25939	2.39643	2.49761
	2.38799	2.48449	2.25356	2.37408	2.48845
	2.50832	2.54608	2.27927	2.33639	2.49157
	2.47493	2.53815	2.19951	2.4132	2.4641
	2.50709	2.39715	2.19174	2.34962	2.48104
	2.50751	2.39946	2.26602	2.37806	2.47639
	2.49455	2.48639	2.23899	2.41112	2.48607
	2.49935	2.47244	2.27384	2.42554	2.47778
	2.53604	2.50915	2.25259	2.43446	2.46055
	2.51796	2.48688	2.08761	2.40582	2.43393
	2.50151	2.44372	2.19506	2.41025	2.47248
	2.49904	2.46212	2.18946	2.3914	2.48403
	2.49756	2.52905	2.29251	2.37688	2.45519
	2.51153	2.51553	2.19174	2.41667	2.46703
	2.47755	2.40774	2.19115	2.2771	2.48366
	2.49131	2.53114	2.22962	2.41544	2.47511
	2.49311	2.47368	2.10621	2.40853	2.49339
	2.45939	2.53564	2.26545	2.4132	2.44467
	2.41761	2.50016	2.22077	2.42554	2.41651
	2.49264	2.4648	2.14095	2.3519	2.47305
	2.49855	2.51805	2.18276	2.37391	2.45533
	2.50513	2.53252	2.2772	2.40512	2.51918
	2.50531	2.51715	2.14898	2.42763	2.47581
	2.50804	2.45689	2.18443	2.41667	2.44454
	2.50627	2.51713	2.19115	2.25881	2.48131
	2.50847	2.47813	2.16129	2.4201	2.48675
	2.50627	2.4998	2.21161	2.40909	2.47927
	2.44734	2.43721	2.22265	2.42911	2.4663
	2.50893	2.52808	2.21684	2.3563	2.44251
	2.49874	2.50788	2.26602	2.4181	2.46324
	2.51712	2.40275	2.20201	2.40567	2.45491
	2.43374	2.53972	2.27921	2.40248	2.49273
	2.51916	2.47382	2.24269	2.4234	2.47627
	2.52112	2.44878	2.17759	2.42554	2.49653
	2.46729	2.51481	2.24172	2.37098	2.47917
	2.44335	2.48574	2.25356	2.38793	2.40261
	2.48863	2.50193	2.25293	2.37277	2.48667
	2.50261	2.52565	2.21693	2.36419	2.51216
	2.51564	2.49115	2.25293	2.42554	2.44913
	2.50184	2.49805	2.26537	2.2704	2.51474
	2.44295	2.5178	2.27921	2.39723	2.46896
	2.4671	2.49955	2.22109	2.3717	2.49571
	2.45148	2.45663	2.10948	2.39344	2.48831
	2.52321	2.43482	2.23168	2.41724	2.49149
	2.50173	2.46728	2.25467	2.42227	2.45733
	2.49851	2.52651	2.22962	2.40469	2.5189
	2.442	2.53482	2.27492	2.41544	2.50088
	2.50689	2.46165	2.24798	2.34597	2.45162
	2.46957	2.48746	2.22122	2.41283	2.48442
	2.50038	2.52616	2.17991	2.4234	2.40572
	2.53439	2.52895	2.25713	2.31867	2.48927
	2.43584	2.51749	2.24798	2.44462	2.47783
	2.51692	2.51777	2.18545	2.41259	2.47889
	2.49588	2.41755	2.22425	2.39338	2.47371
	2.42832	2.48706	2.1635	2.38014	2.47156
	2.51913	2.45158	2.26602	2.3967	2.49925
	2.51698	2.48813	2.25233	2.40327	2.45861
	2.50782	2.47415	2.21954	2.39847	2.49736
	2.49455	2.50297	2.24269	2.41696	2.48843
	2.52243	2.44966	2.2077	2.42913	2.46501
	2.50267	2.49927	2.2607	2.42913	2.47551
	2.45211	2.45018	2.22882	2.39195	2.43461
	2.40736	2.51256	2.16711	2.38472	2.47971
	2.54561	2.48796	2.23905	2.39098	2.46685
	2.47375	2.52263	2.23992	2.42943	2.42865
	2.4848	2.46096	2.25939	2.37707	2.46178
	2.49268	2.53281	2.25293	2.4237	2.48314
	2.50496	2.50661	2.21062	2.39906	2.42652
	2.55073	2.52212	2.26602	2.38207	2.51672
	2.51871	2.50327	2.14749	2.41192	2.45385
	2.51807	2.52185	2.21319	2.42259	2.47819
	2.51077	2.47231	2.16949	2.41667	2.44906
	2.49688	2.43972	2.25264	2.38065	2.52129
	2.45862	2.54509	2.22962	2.40742	2.47517
	2.46929	2.46885	2.22967	2.35759	2.42703
	2.50065	2.52379	2.21955	2.40359	2.4723
	2.5139	2.46659	2.23188	2.38415	2.48287
	2.51571	2.47612	2.16795	2.42982	2.50504
	2.49231	2.51222	2.23996	2.44201	2.45793
	2.522	2.41085	2.25939	2.40773	2.4662
	2.52368	2.50399	2.29123	2.39666	2.42713
	2.49096	2.51171	2.26661	2.32864	2.49221
	2.53422	2.428	2.21424	2.3917	2.41722
	2.51938	2.52461	2.29251	2.39643	2.43963
	2.50508	2.51846	2.25804	2.39283	2.39029
	2.54838	2.51474	2.2123	2.41533	2.42697
	2.50149	2.54004	2.19603	2.38189	2.45292
	2.51252	2.52463	2.25293	2.41447	2.47132
	2.53236	2.45018	2.25614	2.35941	2.47073
	2.49147	2.50146	2.25293	2.42554	2.51216
	2.49924	2.49016	2.22662	2.34597	2.48937
	2.48466	2.50866	2.22662	2.4068	2.49733
	2.4417	2.51582	2.26537	2.40398	2.46349
	2.51885	2.53385	2.15175	2.40727	2.49273
	2.49455	2.50403	2.28437	2.41683	2.47839
	2.51594	2.53785	2.26163	2.42323	2.4209
	2.4369	2.54436	2.158	2.42483	2.49277
	2.48045	2.53303	2.2077	2.40426	2.49009
	2.47662	2.40141	2.26661	2.41667	2.4793
	2.48477	2.42199	2.26537	2.4132	2.48152
	2.5161	2.4739	2.17699	2.37345	2.47585
	2.48077	2.45808	2.23996	2.44576	2.47907
	2.52112	2.50253	2.23228	2.441	2.49459
	2.51252	2.5101	2.23773	2.37806	2.48187
	2.51641	2.49024	2.27221	2.39891	2.46654
	2.47846	2.49471	2.25498	2.37814	2.45583
	2.45224	2.3907	2.26147	2.39809	2.48131
	2.47212	2.52437	2.24813	2.38931	2.42476
	2.5087	2.45076	2.17718	2.40327	2.46896
	2.45708	2.51981	2.20571	2.41056	2.47368
	2.4919	2.47954	2.22425	2.37178	2.40116
	2.40935	2.47094	2.16628	2.41602	2.43467
	2.50322	2.54695	2.24474	2.36224	2.45711
	2.50011	2.52796	2.25293	2.39708	2.47566
	2.53153	2.5008	2.2406	2.42851	2.39734
	2.48121	2.39485	2.29251	2.40146	2.46941
	2.49533	2.42124	2.26739	2.41589	2.49693
	2.54428	2.52464	2.2607	2.43821	2.49139
	2.52028	2.46423	2.22962	2.39517	2.44462
	2.46393	2.43669	2.26163	2.40968	2.47889
	2.50969	2.41412	2.27921	2.40316	2.41095
	2.51303	2.4685	2.15314	2.4234	2.49028
	2.4687	2.43892	2.26537	2.39188	2.47268
	2.5167	2.50385	2.24172	2.34241	2.46891
	2.46098	2.48186	2.18755	2.40654	2.38086
	2.5327	2.48964	2.18655	2.3857	2.52796
	2.48615	2.57104	2.18574	2.36244	2.48748
	2.50572	2.44803	2.29123	2.39988	2.45036
	2.50513	2.48094	2.18297	2.40654	2.38822
	2.52353	2.49481	2.27221	2.35687	2.41809
	2.5352	2.44081	2.18512	2.38724	2.47089
	2.51571	2.52631	2.10334	2.42057	2.45168
	2.51804	2.50758	2.27825	2.38952	2.49965
	2.53069	2.53577	2.27978	2.4234	2.4054
	2.52726	2.5296	2.23224	2.42554	2.50619
	2.51279	2.50966	2.27927	2.43008	2.5077
	2.39817	2.42812	2.21836	2.42622	2.50496
	2.47689	2.49091	2.2577	2.37074	2.47372
	2.50177	2.45581	2.14749	2.43446	2.48323
	2.49012	2.45198	2.25939	2.40631	2.45645
	2.50097	2.49055	2.27384	2.40627	2.42645
	2.4717	2.51805	2.23916	2.40144	2.42785
	2.50028	2.53785	2.28342	2.44264	2.46309
	2.48546	2.54211	2.27221	2.42913	2.46014
	2.49283	2.43275	2.20591	2.40595	2.50543
	2.52563	2.51325	2.18946	2.36665	2.44374
	2.51164	2.4844	2.26147	2.42554	2.39459
	2.50002	2.43151	2.15003	2.37898	2.45185
	2.51052	2.51365	2.26606	2.4186	2.50175
	2.55866	2.52288	2.15073	2.44182	2.46396
	2.51571	2.53326	2.23335	2.42242	2.49408
	2.50939	2.49801	2.24798	2.40076	2.4356
	2.55189	2.46919	2.20712	2.2432	2.4599
	2.3933	2.531	2.29251	2.4186	2.45666
	2.49664	2.52379	2.15977	2.3276	2.47144
	2.47835	2.51392	2.23184	2.42227	2.47176
	2.39718	2.51572	2.158	2.36743	2.4465
	2.49837	2.50378	2.27825	2.42422	2.48622
	2.51469	2.51274	2.26537	2.39283	2.44235
	2.48691	2.45263	2.16125	2.3475	2.46138
	2.55388	2.49301	2.20584	2.38814	2.49264
	2.53943	2.51323	2.27921	2.37822	2.42037
	2.44234	2.52611	2.23224	2.38204	2.47907
	2.44303	2.5133	2.21955	2.3841	2.42173
	2.49475	2.45768	2.2512	2.41054	2.4556
	2.49851	2.52069	2.17594	2.41313	2.49635
	2.46122	2.47594	2.26602	2.37258	2.48985
	2.48208	2.49968	2.2346	2.38349	2.4209
	2.46337	2.51911	2.18415	2.39867	2.48561
	2.49682	2.5072	2.24269	2.35913	2.49703
	2.49909	2.54175	2.21247	2.41667	2.45506
	2.49191	2.5052	2.21731	2.34705	2.48937
	2.52026	2.47651	2.22214	2.41667	2.46657
	2.50832	2.47559	2.17558	2.37707	2.48453
	2.46059	2.47106	2.22584	2.37806	2.37723
	2.49688	2.44095	2.19506	2.43821	2.47585
	2.50011	2.52187	2.26606	2.41426	2.48379
	2.55323	2.49511	2.24421	2.39803	2.46966
	2.48386	2.54514	2.29251	2.3935	2.46833
	2.48424	2.51477	2.23348	2.40332	2.46346
	2.49484	2.48961	1.96757	2.40629	2.45797
	2.5327	2.54593	2.12402	2.40255	2.48429
	2.5097	2.51278	2.21266	2.39819	2.49475
	2.51077	2.50168	2.27384	2.39747	2.48089
	2.49904	2.47238	2.25471	2.42049	2.46906
	2.47392	2.48698	2.26147	2.44342	2.44477
	2.49384	2.47893	2.25939	2.35966	2.47576
	2.4556	2.45974	2.21083	2.41316	2.49361
	2.48772	2.46535	2.21333	2.39504	2.36315
	2.51458	2.50617	2.26602	2.38123	2.47927
	2.47662	2.48942	2.23446	2.40451	2.46866
	2.45392	2.47769	2.1991	2.43509	2.43433
	2.52026	2.46448	2.25268	2.35711	2.38731
	2.52547	2.46179	2.25293	2.43258	2.49508
	2.50009	2.50617	2.19527	2.42348	2.45962
	2.47526	2.5036	2.23996	2.38317	2.47204
	2.46152	2.53093	2.2607	2.42943	2.497
	2.43516	2.5019	2.26602	2.4085	2.42505
	2.44546	2.46584	2.20498	2.40492	2.42815
	2.50378	2.42336	2.23176	2.41552	2.46294
	2.49476	2.48681	2.14558	2.32981	2.47308
	2.45753	2.39196	2.25259	2.39873	2.47724
	2.49533	2.52583	2.28512	2.32948	2.4647
	2.48313	2.48191	2.27957	2.21601	2.45051
	2.40181	2.47434	2.24456	2.29904	2.48116
	2.49002	2.48473	2.23224	2.41365	2.46522
	2.48883	2.48522	2.28512	2.42911	2.39718
	2.50595	2.49454	2.1948	2.42844	2.48086
	2.45086	2.51425	2.29123	2.4234	2.49557
	2.51712	2.54404	2.1859	2.37037	2.42728
	2.44701	2.50711	2.21424	2.39123	2.46329
	2.4751	2.49196	2.20386	2.41376	2.49736
	2.46041	2.38698	2.21073	2.3571	2.49925
	2.52951	2.49645	2.25293	2.36471	2.50134
	2.47792	2.5052	2.1715	2.41525	2.4018
	2.51139	2.48277	2.20006	2.36174	2.43874
	2.48251	2.54747	2.26837	2.43446	2.45339
	2.49855	2.46038	2.23897	2.40251	2.50625
	2.49484	2.4753	2.26602	2.41649	2.49289
	2.51712	2.49101	2.24432	2.39287	2.42197
	2.44107	2.49245	2.26537	2.36476	2.47082
	2.47383	2.48449	2.2382	2.39287	2.4852
	2.53236	2.51636	2.17222	2.42913	2.41042
	2.48798	2.47389	2.27524	2.40426	2.45583
	2.5161	2.56167	2.23942	2.35777	2.46729
	2.5352	2.51272	2.22389	2.31721	2.48833
	2.43424	2.48863	2.25293	2.38593	2.42429
	2.47742	2.4727	2.23348	2.41469	2.47248
	2.50614	2.48298	2.25356	2.36853	2.48116
	2.51633	2.49451	2.22846	2.34432	2.45656
	2.48027	2.49062	2.22389	2.36688	2.48937
	2.42829	2.48643	2.30591	2.41506	2.44089
	2.49688	2.46843	2.18643	2.40727	2.44839
	2.49982	2.53406	2.27825	2.42554	2.44461
	2.52547	2.54378	2.12454	2.41863	2.49237
	2.40807	2.47655	2.16108	2.41863	2.44208
	2.47599	2.51882	2.28849	2.37384	2.46655
	2.48383	2.44822	2.17258	2.41724	2.4018
	2.48311	2.50796	2.25233	2.28061	2.47372
	2.4672	2.45875	2.20182	2.37198	2.47574
	2.49384	2.53424	2.1784	2.42913	2.48877
	2.51105	2.52369	2.23184	2.32753	2.4619
	2.38654	2.49153	2.23348	2.3857	2.50407
	2.49563	2.45686	2.17524	2.38507	2.42946
	2.52612	2.56497	2.24473	2.42242	2.48403
	2.53471	2.49677	2.22475	2.34143	2.4922
	2.50164	2.51987	2.24798	2.35401	2.46394
	2.40666	2.47333	2.18946	2.40167	2.46654
	2.51795	2.55365	2.14769	2.38763	2.45816
	2.46623	2.48535	2.22329	2.39716	2.40501
	2.49455	2.51305	2.25498	2.40637	2.46886
	2.47618	2.49561	2.19617	2.39217	2.47579
	2.40561	2.51063	2.23958	2.41102	2.46665
	2.46873	2.43552	2.24767	2.41192	2.50058
	2.43252	2.51167	2.27825	2.41533	2.47512
	2.48445	2.47948	2.20056	2.38593	2.42454
	2.51074	2.51872	2.19937	2.42554	2.47725
	2.53748	2.4581	2.23266	2.3755	2.47371
	2.48518	2.47959	2.21836	2.37705	2.43235
	2.52232	2.48293	2.18512	2.36513	2.52352
	2.46122	2.50653	2.25939	2.34081	2.49504
	2.51034	2.49045	2.25259	2.40968	2.46341
	2.45954	2.53919	2.21188	2.34491	2.43402
	2.53644	2.4267	2.26537	2.39927	2.46031
	2.45338	2.42229	2.25498	2.3962	2.50727
	2.49288	2.51749	2.2314	2.42554	2.47174
	2.50267	2.54674	2.22393	2.43446	2.45792
	2.55189	2.51477	2.20182	2.37722	2.46199
	2.43956	2.4197	2.26147	2.41086	2.44288
	2.48074	2.47535	2.23835	2.41426	2.38427
	2.46085	2.50532	2.22662	2.41602	2.38613
	2.50038	2.531	2.27384	2.43372	2.42354
	2.4998	2.50827	2.25293	2.40631	2.4776
	2.47282	2.41764	2.17991	2.41316	2.49627
	2.53821	2.50195	2.18922	2.42554	2.46942
	2.47844	2.51614	2.19937	2.42742	2.42031
	2.45969	2.53785	2.22662	2.4149	2.47698
	2.50844	2.47283	2.23526	2.37614	2.44058
	2.52808	2.4993	2.27921	2.33093	2.48164
	2.45719	2.47004	2.21737	2.40968	2.47089
	2.49631	2.51222	2.25822	2.35559	2.4422
	2.50953	2.52036	2.2772	2.37913	2.48962
	2.49709	2.48298	2.17378	2.38964	2.50244
	2.51507	2.53749	2.24767	2.43143	2.48613
	2.50011	2.45773	2.26602	2.40409	2.40766
	2.47219	2.46239	2.26602	2.36711	2.43555
	2.52988	2.47507	2.15345	2.40799	2.44606
	2.45243	2.48834	2.24215	2.38463	2.44699
	2.48103	2.48796	2.27221	2.40297	2.43548
	2.45523	2.51457	2.2089	2.38937	2.42867
	2.50858	2.45231	2.23996	2.41863	2.47369
	2.49688	2.50758	2.20447	2.42389	2.48937
	2.51506	2.48039	2.24813	2.4211	2.45585
	2.48526	2.52534	2.18079	2.41533	2.45874
	2.48268	2.53734	2.13751	2.41724	2.46213
	2.53821	2.49846	2.21477	2.18107	2.43564
	2.49795	2.46767	2.26661	2.35333	2.51305
	2.45065	2.52121	2.23168	2.39012	2.40398
	2.50523	2.42711	2.23942	2.42049	2.44742
	2.43775	2.531	2.23446	2.42763	2.42252
	2.45528	2.47873	2.2131	2.39643	2.44267
	2.51269	2.47636	2.15532	2.36739	2.4566
	2.45159	2.51031	2.22962	2.37483	2.48017
	2.50649	2.49974	2.2772	2.44733	2.51425
	2.41437	2.50441	2.23188	2.40186	2.43792
	2.53297	2.5224	2.27825	2.43949	2.49155
	2.50221	2.48688	2.06892	2.41908	2.52315
	2.4176	2.48094	2.25293	2.39118	2.43807
	2.46716	2.53198	2.23671	2.38254	2.48152
	2.51571	2.39769	2.20142	2.3962	2.48743
	2.48615	2.49554	2.21293	2.31938	2.50055
	2.46879	2.46627	2.27825	2.39747	2.46385
	2.50202	2.50914	2.2607	2.35966	2.43214
	2.48917	2.51274	2.24453	2.41376	2.4701
	2.52082	2.45284	2.23996	2.38917	2.47627
	2.50177	2.42047	2.24767	2.38793	2.47796
	2.42211	2.54182	2.22173	2.40451	2.46642
	2.53572	2.50585	2.13061	2.35545	2.48839
	2.50561	2.51694	2.28708	2.38522	2.40875
	2.51453	2.51468	2.23188	2.20119	2.48576
	2.50499	2.501	2.24813	2.31259	2.4495
	2.51102	2.5146	2.07673	2.44302	2.47096
	2.50105	2.53736	2.23942	2.34613	2.43705
	2.42727	2.47853	2.27384	2.36882	2.47236
	2.52026	2.45407	2.22389	2.43446	2.49272
	2.52419	2.54017	2.26602	2.41533	2.46032
	2.49455	2.49368	2.2607	2.35079	2.46615
	2.54165	2.5015	2.24813	2.37535	2.40681
	2.53502	2.50806	2.23637	2.38917	2.48768
	2.47275	2.46984	2.24813	2.40605	2.40706
	2.43718	2.49162	2.26147	2.3774	2.4942
	2.49455	2.53972	2.08885	2.42415	2.44652
	2.50345	2.39312	2.26661	2.43695	2.42949
	2.51899	2.49555	2.24798	2.40297	2.40582
	2.50211	2.44341	2.21483	2.36165	2.42051
	2.42261	2.49852	2.26602	2.4234	2.48031
	2.46923	2.51278	2.25498	2.3383	2.49279
	2.51941	2.42758	2.23228	2.41602	2.45442
	2.42223	2.50343	2.23348	2.44733	2.51216
	2.50426	2.50556	2.18004	2.4201	2.45692
	2.51216	2.52152	2.30591	2.4201	2.43648
	2.51545	2.4996	2.26537	2.41062	2.46393
	2.49564	2.49328	2.23996	2.41316	2.48454
	2.48836	2.42105	2.23228	2.38386	2.47114
	2.48585	2.52598	2.17037	2.38946	2.44545
	2.53989	2.53992	2.24813	2.39275	2.43203
	2.48964	2.49739	2.20418	2.40015	2.44429
	2.47796	2.51247	2.18626	2.44733	2.46657
	2.48198	2.51462	2.21815	2.41794	2.49504
	2.44251	2.51356	2.2079	2.38964	2.48055
	2.4707	2.52379	2.23348	2.40654	2.45939
	2.50173	2.4976	2.23491	2.34453	2.48551
	2.50627	2.47995	2.25268	2.3857	2.40083
	2.47382	2.51392	2.23942	2.3857	2.46252
	2.51735	2.46096	2.17759	2.33784	2.4191
	2.49522	2.531	2.19113	2.40144	2.44251
	2.47891	2.49331	2.24456	2.41863	2.47262
	2.46597	2.52087	2.26602	2.36593	2.47387
	2.4415	2.51278	2.27825	2.4109	2.39639
	2.47829	2.49542	2.24432	2.34339	2.47508
	2.48135	2.50774	2.17517	2.377	2.4627
	2.48937	2.49824	2.19519	2.36152	2.48045
	2.48477	2.53298	2.25783	2.40963	2.45264
	2.46473	2.50298	2.1813	2.40186	2.42509
	2.51871	2.50963	2.27384	2.41667	2.45965
	2.44079	2.52379	2.19534	2.4186	2.44771
	2.48481	2.45773	2.13882	2.34748	2.43259
	2.44141	2.4745	2.23526	2.36883	2.42646
	2.48002	2.49527	2.25259	2.40376	2.47176
	2.5041	2.47469	2.21229	2.3082	2.46463
	2.47361	2.52796	2.17763	2.38015	2.44494
	2.45323	2.4998	2.25233	2.40857	2.49703
	2.50627	2.50431	2.20591	2.40605	2.48927
	2.49481	2.54921	2.26537	2.4006	2.48937
	2.5115	2.51102	2.26537	2.41525	2.48458
	2.5314	2.41955	2.23139	2.38254	2.45764
	2.50969	2.46439	2.20213	2.37906	2.45569
	2.48002	2.5178	2.28512	2.31252	2.48262
	2.53698	2.4329	2.21693	2.45241	2.48798
	2.45695	2.39667	2.18608	2.39165	2.47371
	2.47514	2.43132	2.2555	2.37518	2.46409
	2.50627	2.48486	2.26147	2.40627	2.44751
	2.48045	2.48706	2.07872	2.37105	2.47905
	2.5005	2.51173	2.21247	2.31373	2.43202
	2.49052	2.45342	2.20637	2.40779	2.49925
	2.50392	2.5301	2.23671	2.36611	2.50179
	2.47642	2.53259	2.16276	2.35413	2.45625
	2.53519	2.51274	2.14155	2.37553	2.48607
	2.49588	2.5409	2.14987	2.40584	2.48613
	2.51871	2.41198	2.29304	2.4011	2.4688
	2.51077	2.56167	2.22425	2.29038	2.4682
	2.50939	2.48937	2.27957	2.39675	2.51546
	2.50803	2.44669	2.26163	2.44364	2.50998
	2.50443	2.50879	2.25259	2.3797	2.45739
	2.46391	2.46608	2.2607	2.40925	2.45959
	2.54793	2.52598	2.29304	2.41863	2.46486
	2.51818	2.4917	2.1635	2.34241	2.49157
	2.50507	2.52309	2.21459	2.42242	2.47024
	2.45492	2.50301	2.17557	2.3719	2.46262
	2.47662	2.39132	2.26606	2.44733	2.50179
	2.50682	2.53455	2.25259	2.3812	2.47804
	2.5182	2.5512	2.29251	2.41332	2.47371
	2.51871	2.54292	2.26537	2.40814	2.51052
	2.52186	2.50819	2.1635	2.39414	2.43461
	2.50939	2.42292	2.08626	2.42288	2.4793
	2.52328	2.52693	2.23835	2.41863	2.50553
	2.49103	2.50002	2.05394	2.39403	2.45101
	2.44749	2.51345	2.17167	2.43293	2.477
	2.53171	2.54308	2.20498	2.43446	2.46394
	2.43138	2.50532	2.24798	2.42236	2.48198
	2.4424	2.50564	2.24657	2.41357	2.48546
	2.49099	2.52096	2.1762	2.31458	2.46956
	2.50229	2.5045	2.22648	2.34849	2.46347
	2.49934	2.47506	2.2481	2.38816	2.47685
	2.46542	2.51064	2.26837	2.40528	2.39432
	2.50097	2.45861	2.1715	2.4234	2.44105
	2.43533	2.56009	2.23446	2.42328	2.45929
	2.46732	2.48562	2.24228	2.41806	2.47484
	2.51164	2.50971	2.2406	2.42554	2.41356
	2.52457	2.5294	2.24767	2.40008	2.45829
	2.51634	2.4791	2.26958	2.23853	2.4822
	2.45408	2.49218	2.27825	2.39338	2.46462
	2.4825	2.4748	2.24813	2.39988	2.48262
	2.49709	2.46876	2.29813	2.42	2.50413
	2.52486	2.41932	2.27825	2.40968	2.43403
	2.49306	2.44117	2.18889	2.41735	2.47144
	2.48403	2.531	2.26537	2.34915	2.50637
	2.54579	2.46515	2.2382	2.39826	2.48054
	2.49993	2.46353	2.09744	2.38599	2.46191
	2.50202	2.51205	2.09433	2.42554	2.48314
	2.51155	2.49681	2.27825	2.37909	2.50058
	2.47492	2.56269	2.27384	2.39626	2.46859
	2.484	2.51154	2.22962	2.41219	2.45256
	2.5139	2.52269	2.23491	2.39129	2.49629
	2.45572	2.45462	2.26437	2.36656	2.50325
	2.48299	2.50153	2.25293	2.34612	2.47286
	2.51476	2.47023	2.1991	2.26695	2.46734
	2.46959	2.47218	2.23941	2.29958	2.45625
	2.47871	2.52075	2.28437	2.43324	2.49909
	2.48181	2.49107	2.26147	2.2702	2.47432
	2.4305	2.54539	2.24687	2.42913	2.51551
	2.5327	2.5432	2.28708	2.42554	2.4794
	2.49039	2.48832	2.22044	2.36907	2.49289
	2.51334	2.35252	2.26606	2.35827	2.47072
	2.50028	2.50447	2.2607	2.37095	2.47197
	2.50874	2.53306	2.11246	2.39363	2.46896
	2.46241	2.46856	2.23491	2.41254	2.47783
	2.49904	2.53001	2.23388	2.34597	2.41608
	2.46887	2.52187	2.27221	2.42227	2.4498
	2.53439	2.47527	2.21651	2.40212	2.45442
	2.49574	2.53281	2.04392	2.39037	2.4723
	2.4176	2.46495	2.25318	2.4201	2.49069
	2.51593	2.51921	2.23644	2.41893	2.46299
	2.48259	2.49035	2.26147	2.38196	2.50232
	2.47929	2.47089	2.26606	2.39978	2.44979
	2.45113	2.47832	2.23996	2.31902	2.48607
	2.44523	2.49677	2.26537	2.40117	2.47282
	2.50698	2.37605	2.2481	2.44064	2.46165
	2.51337	2.44995	2.25293	2.36656	2.46711
	2.44783	2.55109	2.27221	2.44601	2.41275
	2.50939	2.50725	2.23671	2.35609	2.50234
	2.52519	2.42944	2.25233	2.4201	2.4062
	2.48117	2.46028	2.24895	2.37706	2.45758
	2.50595	2.46022	2.24372	2.36224	2.47271
	2.51807	2.41618	2.22983	2.4234	2.41716
	2.53143	2.49668	2.24813	2.3894	2.43915
	2.51507	2.53306	2.21073	2.39331	2.48675
	2.49246	2.47231	2.25614	2.40968	2.52504
	2.49163	2.52196	2.30431	2.39152	2.4544
	2.51254	2.48577	2.26602	2.38254	2.46145
	2.45844	2.51572	2.24798	2.42913	2.4522
	2.45833	2.51662	2.27492	2.40951	2.48622
	2.47352	2.51079	2.23224	2.37437	2.44914
	2.4707	2.50738	2.21241	2.42844	2.48682
	2.46411	2.52792	2.13599	2.41175	2.47512
	2.49033	2.53607	2.1991	2.42913	2.46487
	2.40179	2.5349	2.27221	2.41121	2.42835
	2.45156	2.50006	2.23188	2.36113	2.48937
	2.49364	2.48682	2.23637	2.41423	2.51132
	2.50942	2.45705	2.23188	2.4132	2.47096
	2.48276	2.52065	2.27221	2.43446	2.48287
	2.36947	2.49024	2.20605	2.39983	2.44974
	2.48787	2.41389	2.25293	2.36287	2.45509
	2.49795	2.4925	2.22962	2.42554	2.45189
	2.47091	2.5019	2.24421	2.29439	2.50179
	2.52486	2.51676	2.19356	2.42483	2.48876
	2.50762	2.45111	2.15414	2.37288	2.46906
	2.48445	2.45907	2.25356	2.41525	2.44253
	2.48128	2.51155	2.25335	2.30144	2.46385
	2.5327	2.4372	2.24789	2.37106	2.38304
	2.41171	2.50253	2.16515	2.40395	2.40511
	2.50615	2.50063	2.28512	2.38724	2.48951
	2.51469	2.51389	2.25939	2.38591	2.48691
	2.48141	2.45873	2.21161	2.40968	2.44934
	2.50981	2.51167	2.1859	2.28449	2.43478
	2.49795	2.45095	2.25939	2.44342	2.48937
	2.45098	2.56322	2.27492	2.40144	2.4565
	2.47544	2.47491	2.24667	2.44342	2.44573
	2.53784	2.47124	2.24432	2.3995	2.47578
	2.48163	2.52379	2.2577	2.41065	2.47022
	2.45589	2.45042	2.25318	2.39095	2.48521
	2.54747	2.4019	2.21244	2.40688	2.47757
	2.48969	2.43395	2.22475	2.40008	2.47682
	2.47595	2.52596	2.21161	2.41168	2.44537
	2.45753	2.50539	2.23996	2.40144	2.50175
	2.48975	2.5209	2.21319	2.35787	2.38456
	2.50261	2.4737	2.10638	2.37535	2.47372
	2.52399	2.52904	2.21319	2.40041	2.48403
	2.51002	2.55904	2.23914	2.41588	2.46138
	2.4743	2.50936	2.24663	2.40122	2.4745
	2.50074	2.52598	2.26606	2.42554	2.47844
	2.47849	2.56167	2.17981	2.38753	2.47372
	2.51376	2.51676	2.10311	2.28141	2.50359
	2.48632	2.52966	2.23176	2.402	2.46051
	2.48806	2.48676	2.21882	2.43258	2.45032
	2.46497	2.41874	2.18946	2.33537	2.48688
	2.50508	2.49741	2.24813	2.36971	2.47081
	2.46091	2.49849	2.22662	2.3942	2.50048
	2.50939	2.51457	2.27384	2.39283	2.45573
	2.51916	2.48946	2.1826	2.35752	2.49415
	2.53821	2.47822	2.23996	2.24999	2.49756
	2.51505	2.50365	2.27221	2.4201	2.50648
	2.47589	2.49659	2.24813	2.35836	2.45427
	2.49935	2.45137	2.25356	2.43446	2.50473
	2.52629	2.531	2.27384	2.40447	2.47582
	2.40954	2.49525	2.16711	2.42236	2.45396
	2.511	2.50091	2.26537	2.38956	2.49741
	2.476	2.52288	2.21293	2.35345	2.41757
	2.53311	2.48536	2.27384	2.42389	2.44986
	2.51052	2.47871	2.19839	2.38139	2.43851
	2.40492	2.49542	2.15879	2.41192	2.42475
	2.50871	2.5146	2.2577	2.42913	2.45886
	2.41651	2.52855	2.21185	2.29535	2.41711
	2.50969	2.48484	2.27921	2.41787	2.42746
	2.51871	2.53488	2.17688	2.43446	2.48962
	2.52202	2.49525	2.21967	2.43814	2.455
	2.49376	2.53306	2.22992	2.42913	2.50407
	2.46125	2.53919	2.24657	2.41	2.49264
	2.43187	2.52041	2.27384	2.323	2.49838
	2.5053	2.46351	2.2371	2.42601	2.44547
	2.51346	2.50298	2.2607	2.42913	2.49796
	2.47877	2.51697	2.18073	2.40516	2.46011
	2.45717	2.49537	2.25268	2.35752	2.45547
	2.52026	2.48248	2.1605	2.43446	2.5011
	2.46965	2.42661	2.23425	2.38866	2.44699
	2.4912	2.42952	2.28708	2.24293	2.49504
	2.47111	2.55858	2.22337	2.35026	2.44761
	2.45866	2.52751	2.27921	2.38575	2.4826
	2.48756	2.49577	2.25268	2.41724	2.45793
	2.42352	2.44921	2.25259	2.40076	2.45736
	2.52328	2.50846	2.18039	2.42057	2.49887
	2.54199	2.44704	2.17108	2.3949	2.46486
	2.49605	2.44633	2.27978	2.41192	2.41773
	2.41329	2.48537	2.2772	2.37551	2.44025
	2.4741	2.50929	2.25259	2.35559	2.46555
	2.49334	2.55247	2.23524	2.43233	2.46296
	2.50261	2.48822	2.26537	2.42773	2.46703
	2.52214	2.46495	2.23644	2.40316	2.45018
	2.52392	2.48213	2.1762	2.4295	2.45255
	2.53599	2.48945	2.26537	2.3541	2.46609
	2.46638	2.50386	2.24172	2.37091	2.48017
	2.51871	2.52417	2.21188	2.38376	2.45854
	2.48944	2.50657	2.30042	2.41092	2.48064
	2.45513	2.50589	2.20707	2.31501	2.48908
	2.48758	2.44065	2.25939	2.36566	2.50349
	2.46428	2.48073	2.17556	2.37005	2.44483
	2.48999	2.49347	2.23369	2.43258	2.48532
	2.46481	2.463	2.25268	2.36882	2.48155
	2.49759	2.49664	2.26537	2.41863	2.48403
	2.50392	2.54503	2.12834	2.40122	2.48607
	2.5459	2.42879	2.29123	2.38763	2.50187
	2.5161	2.48791	2.2772	2.384	2.47897
	2.5097	2.49342	2.26672	2.35387	2.49321
	2.50261	2.512	2.17998	2.35651	2.43192
	2.50011	2.53553	2.23942	2.41475	2.47425
	2.53594	2.53967	2.19731	2.34725	2.37795
	2.49292	2.51031	2.18952	2.35413	2.42523
	2.46417	2.52014	2.29251	2.40892	2.47238
	2.51871	2.43445	2.20543	2.39933	2.49959
	2.41202	2.45179	2.20181	2.34826	2.52219
	2.46767	2.52401	2.27634	2.34607	2.47971
	2.48631	2.44313	2.21073	2.42415	2.47082
	2.45917	2.5227	2.1948	2.37291	2.47425
	2.48105	2.47397	2.24663	2.33263	2.49289
	2.48883	2.50333	2.19827	2.38747	2.44454
	2.52328	2.51586	2.24474	2.41967	2.4538
	2.52389	2.36179	2.19502	2.42589	2.47135
	2.50737	2.51872	2.23026	2.35672	2.40543
	2.52329	2.53673	2.24962	2.36483	2.44647
	2.52214	2.53518	2.26537	2.41426	2.44581
	2.48674	2.46332	2.20557	2.41077	2.47716
	2.49796	2.51981	2.21247	2.37828	2.45625
	2.53502	2.52187	2.15763	2.43258	2.42649
	2.52118	2.50159	2.19603	2.42913	2.48074
	2.4692	2.49879	2.2607	2.42626	2.50407
	2.44129	2.48689	2.21684	2.41667	2.50628
	2.36139	2.50377	2.28187	2.42554	2.40695
	2.48556	2.48069	2.24511	2.42045	2.46896
	2.51707	2.49257	2.25614	2.36892	2.38726
	2.48073	2.4428	2.25356	2.4234	2.45236
	2.47614	2.4998	2.14007	2.32596	2.4316
	2.48091	2.46533	2.25467	2.41	2.45703
	2.49283	2.44633	2.20695	2.4201	2.47867
	2.51571	2.45294	2.19829	2.35345	2.47866
	2.48627	2.514	2.26534	2.42498	2.48675
	2.45459	2.51777	2.14397	2.39258	2.45325
	2.51636	2.52138	2.25939	2.39321	2.46419
	2.52519	2.50447	2.17734	2.31181	2.48045
	2.48618	2.51225	2.24667	2.3856	2.46627
	2.5	2.51865	2.21386	2.42763	2.48831
	2.48683	2.50684	2.13246	2.42851	2.41579
	2.48706	2.48934	2.25783	2.35746	2.46477
	2.53155	2.4739	2.21846	2.43398	2.45226
	2.509	2.48946	2.17598	2.39043	2.457
	2.49366	2.46088	2.18853	2.41667	2.49548
	2.51164	2.48185	2.23321	2.44342	2.41358
	2.51571	2.51502	2.31386	2.41192	2.4703
	2.46175	2.48403	2.22598	2.43446	2.44069
	2.49512	2.51586	2.26537	2.37675	2.47268
	2.46918	2.51305	2.20558	2.38763	2.49028
	2.38804	2.55393	2.30591	2.35929	2.45572
	2.47824	2.4135	2.24224	2.43821	2.49703
	2.53155	2.41025	2.23188	2.42554	2.48866
	2.48545	2.49692	2.19159	2.42754	2.38284
	2.47792	2.52369	2.25293	2.42526	2.46272
	2.49726	2.48431	2.27825	2.40401	2.44454
	2.50448	2.50447	2.25259	2.41024	2.51216
	2.52905	2.49852	2.16912	2.39459	2.35796
	2.46855	2.51598	2.26537	2.39251	2.47433
	2.49132	2.46993	2.15175	2.39711	2.49073
	2.49299	2.53681	2.20719	2.37707	2.49026
	2.49133	2.49849	2.23413	2.43833	2.48607
	2.47112	2.4603	2.15807	2.42913	2.49925
	2.50893	2.51364	2.20543	2.41699	2.45949
	2.47383	2.49079	2.20402	2.39822	2.497
	2.45188	2.4692	2.23446	2.39571	2.44961
	2.51216	2.45466	2.24432	2.41525	2.40463
	2.51254	2.51759	2.22061	2.40951	2.45763
	2.49533	2.51614	2.28512	2.40999	2.49393
	2.51744	2.54176	2.27221	2.44342	2.43912
	2.54708	2.51501	2.22662	2.41426	2.45587
	2.53132	2.50657	2.26147	2.38852	2.48486
	2.48681	2.48751	2.21543	2.44064	2.42064
	2.47164	2.46173	2.19268	2.39095	2.40658
	2.47932	2.50547	2.1293	2.41734	2.48831
	2.51303	2.49566	2.19686	2.37318	2.4899
	2.50011	2.50093	2.20584	2.43446	2.42646
	2.49311	2.47675	2.1932	2.32083	2.4784
	2.50858	2.50313	2.25268	2.40215	2.39262
	2.46177	2.51676	2.24474	2.41552	2.48043
	2.41727	2.4927	2.2607	2.41724	2.48116
	2.52563	2.50547	2.26147	2.39941	2.45791
	2.49128	2.54579	2.27221	2.42554	2.46983
	2.47792	2.43557	2.21684	2.33032	2.46986
	2.49459	2.39745	2.10002	2.38145	2.49741
	2.4313	2.53474	2.06587	2.41316	2.48064
	2.50939	2.46	2.18415	2.41349	2.50179
	2.51871	2.49032	2.24502	2.33408	2.46129
	2.5163	2.50661	2.15778	2.40146	2.43531
	2.43903	2.50757	2.25259	2.3891	2.4442
	2.50267	2.47464	2.23637	2.4071	2.45923
	2.41683	2.53241	2.23224	2.42072	2.46097
	2.3908	2.46096	2.25293	2.39129	2.46136
	2.49784	2.49036	2.27825	2.41146	2.48948
	2.50939	2.5088	2.18443	2.39062	2.40495
	2.50177	2.48318	2.27492	2.44064	2.46694
	2.51164	2.54068	2.26837	2.40727	2.49033
	2.51458	2.46034	2.23942	2.3507	2.40909
	2.49379	2.49331	2.25293	2.42922	2.43385
	2.45029	2.47104	2.23362	2.4089	2.497
	2.48849	2.5148	2.16334	2.43821	2.47512
	2.50683	2.51704	2.18639	2.36389	2.46705
	2.5402	2.4434	2.2607	2.31726	2.44125
	2.45528	2.50047	2.26147	2.38228	2.48835
	2.51204	2.46942	2.24474	2.33278	2.47942
	2.37622	2.52263	2.16544	2.38599	2.37888
	2.50852	2.47753	2.27384	2.3363	2.47843
	2.53105	2.45513	2.24798	2.37209	2.47701
	2.52979	2.4811	2.23266	2.41423	2.42728
	2.50689	2.50174	2.2481	2.37945	2.4922
	2.49844	2.51636	2.26602	2.37124	2.49786
	2.48578	2.53349	2.28931	2.42851	2.48552
	2.52329	2.512	2.13681	2.33296	2.45504
	2.50528	2.4714	2.25259	2.4273	2.45325
	2.43063	2.51138	2.25939	2.40516	2.44563
	2.49688	2.46473	2.14527	2.42554	2.50831
	2.48245	2.46773	2.1991	2.37096	2.36935
	2.4796	2.50702	2.22662	2.3679	2.42885
	2.48032	2.52187	2.21266	2.37347	2.4604
	2.51243	2.47342	2.23491	2.3336	2.44906
	2.51006	2.49345	2.23637	2.38918	2.49732
	2.53748	2.44815	2.18946	2.43143	2.50813
	2.44902	2.51771	2.17769	2.39694	2.44964
	2.46734	2.52904	2.19519	2.40968	2.45724
	2.4886	2.5494	2.24204	2.42842	2.4776
	2.43499	2.48548	2.16553	2.36281	2.45662
	2.5151	2.44778	2.20995	2.37535	2.49755
	2.53236	2.49166	2.20558	2.41533	2.41477
	2.50613	2.46254	2.26661	2.38793	2.48184
	2.4799	2.50119	2.23671	2.39319	2.46778
	2.52457	2.4402	2.30218	2.40973	2.4826
	2.48868	2.5054	2.22662	2.42793	2.48754
	2.48046	2.49276	2.26147	2.37288	2.51333
	2.45108	2.52453	2.16601	2.39488	2.41757
	2.49786	2.44888	2.26537	2.32121	2.49155
	2.45307	2.51063	2.17823	2.3511	2.46866
	2.50029	2.49852	2.21551	2.3801	2.47065
	2.53165	2.56128	2.16515	2.38816	2.50399
	2.54692	2.43515	2.2607	2.41667	2.47054
	2.45407	2.51063	2.22077	2.38927	2.46721
	2.51871	2.47928	2.23139	2.38358	2.40427
	2.49455	2.52157	2.24813	2.39414	2.46467
	2.44826	2.45348	2.1991	2.37095	2.40115
	2.50221	2.44494	2.28512	2.33871	2.44828
	2.51366	2.52357	2.20696	2.38142	2.48021
	2.40408	2.48545	2.24474	2.42057	2.49873
	2.49942	2.41284	2.23989	2.41893	2.44371
	2.43682	2.54426	2.2346	2.42554	2.40308
	2.4945	2.42867	2.23941	2.4273	2.4852
	2.50632	2.52017	2.26537	2.35219	2.43888
	2.52368	2.5494	2.17639	2.40529	2.45268
	2.49802	2.531	2.23835	2.43143	2.45548
	2.5167	2.50403	2.1826	2.41667	2.48414
	2.50456	2.48337	2.24474	2.24921	2.43635
	2.49344	2.47232	2.25093	2.41885	2.47502
	2.47234	2.44159	2.23835	2.36304	2.44805
	2.52514	2.54462	2.22685	2.38635	2.3696
	2.45166	2.45631	2.18062	2.39608	2.47825
	2.4084	2.51387	2.23835	2.26111	2.41502
	2.48189	2.53423	2.25259	2.42473	2.45825
	2.5028	2.53637	2.1671	2.42913	2.48453
	2.52606	2.49851	2.27978	2.4237	2.47808
	2.54216	2.38419	2.22648	2.36603	2.4371
	2.51617	2.5494	2.21083	2.36767	2.4772
	2.48682	2.52507	2.22111	2.4195	2.47843
	2.50572	2.51063	2.13957	2.43258	2.45466
	2.47001	2.50674	2.15825	2.42554	2.46269
	2.45753	2.42332	2.22389	2.40605	2.4143
	2.45928	2.52598	2.27221	2.36943	2.45711
	2.45317	2.45549	2.24555	2.40857	2.50989
	2.44544	2.42411	2.12067	2.33339	2.46593
	2.45027	2.52549	2.23491	2.41254	2.46533
	2.47966	2.51491	2.28342	2.36167	2.45695
	2.46289	2.48265	2.24789	2.33636	2.4376
	2.41611	2.54997	2.25268	2.41941	2.49703
	2.52865	2.48877	2.23941	2.43446	2.47089
	2.48968	2.51949	2.2079	2.33978	2.48206
	2.50568	2.51676	2.15016	2.39195	2.45936
	2.51506	2.5133	2.2125	2.40742	2.47069
	2.48679	2.53337	2.2314	2.4234	2.43551
	2.42832	2.53117	2.21185	2.43446	2.51222
	2.50074	2.49596	2.2607	2.41443	2.5179
	2.44898	2.43036	2.26537	2.32898	2.4927
	2.47141	2.50027	2.29304	2.43668	2.48607
	2.45879	2.5227	2.17385	2.40424	2.4344
	2.48222	2.52305	2.17557	2.43258	2.46906
	2.50207	2.53831	2.1569	2.38946	2.47256
	2.46577	2.50767	2.22389	2.38195	2.50989
	2.49103	2.49879	2.28512	2.41112	2.45082
	2.48923	2.42387	2.21456	2.41282	2.47148
	2.4617	2.52243	2.24813	2.39483	2.36629
	2.52066	2.50267	2.23916	2.43446	2.48396
	2.52281	2.48747	2.24767	2.35104	2.48793
	2.48526	2.54567	2.21247	2.42943	2.5189
	2.45478	2.50369	2.18512	2.4011	2.48743
	2.51902	2.45256	2.26606	2.41667	2.51441
	2.45584	2.50289	2.2314	2.3961	2.49339
	2.38404	2.50233	2.20696	2.39365	2.4544
	2.49664	2.52719	2.25356	2.40167	2.47413
	2.51846	2.49882	2.26537	2.42128	2.52707
	2.47296	2.49085	2.10768	2.38948	2.43752
	2.47489	2.54997	2.24813	2.41056	2.44789
	2.49326	2.51063	2.27384	2.40951	2.47082
	2.48537	2.4937	2.12644	2.39906	2.44542
	2.50751	2.5231	2.24959	2.41609	2.42797
	2.48478	2.51676	2.23942	2.43821	2.45854
	2.51571	2.49439	2.22587	2.40541	2.46074
	2.46093	2.46159	2.23228	2.39902	2.37463
	2.49303	2.42661	2.27825	2.36656	2.45046
	2.52606	2.48283	2.24909	2.39095	2.47222
	2.50531	2.47499	2.15091	2.42554	2.3624
	2.46411	2.49602	2.14536	2.40951	2.47063
	2.47904	2.50713	2.16731	2.46144	2.43747
	2.50392	2.54843	2.23942	2.41667	2.4806
	2.42158	2.5047	2.17108	2.39382	2.50397
	2.45917	2.54235	2.26602	2.38761	2.36189
	2.41161	2.52647	2.19937	2.39482	2.41406
	2.5139	2.54699	2.15982	2.39396	2.43535
	2.47418	2.52788	2.20804	2.3496	2.5016
	2.47255	2.50253	2.26537	2.38048	2.4951
	2.44123	2.5094	2.23176	2.42554	2.41582
	2.51366	2.48535	2.27921	2.41859	2.38364
	2.47544	2.53406	2.29738	2.37439	2.47441
	2.49616	2.53052	2.20712	2.37095	2.47441
	2.52796	2.46591	2.22732	2.3885	2.46654
	2.47794	2.45926	2.20431	2.40625	2.48403
	2.45964	2.4872	2.21073	2.43446	2.51853
	2.51164	2.50859	2.2607	2.39038	2.45482
	2.50071	2.48763	2.24767	2.42125	2.48453
	2.45606	2.47506	2.25939	2.38021	2.42155
	2.53576	2.47956	2.27921	2.41525	2.47176
	2.45906	2.51373	2.24474	2.43205	2.44175
	2.44667	2.52598	2.11459	2.41423	2.48193
	2.52214	2.51937	2.22559	2.36235	2.44612
	2.50408	2.52087	2.19686	2.42922	2.4865
	2.3802	2.51614	2.27384	2.4234	2.48054
	2.49688	2.47188	2.13412	2.38964	2.47355
	2.48585	2.40591	2.07752	2.4234	2.49082
	2.50858	2.50253	2.21188	2.42227	2.47176
	2.51443	2.5088	2.2406	2.41678	2.51647
	2.4802	2.48896	2.23491	2.41426	2.48738
	2.42883	2.38764	2.13034	2.44733	2.44597
	2.41493	2.48409	2.17594	2.41797	2.47103
	2.49175	2.49897	2.25471	2.43821	2.50397
	2.51576	2.49661	2.24667	2.43258	2.48937
	2.5437	2.51063	2.27921	2.41724	2.49026
	2.52112	2.51618	2.26661	2.42034	2.48355
	2.47635	2.52184	2.1408	2.34307	2.49289
	2.47748	2.4998	2.25586	2.40829	2.4223
	2.52214	2.52518	2.18241	2.41894	2.47371
	2.48778	2.54017	2.23444	2.31812	2.4457
	2.45848	2.46183	2.26537	2.40076	2.46385
	2.49205	2.4773	2.18241	2.38454	2.42621
	2.54285	2.48845	2.23996	2.40332	2.48246
	2.44479	2.49203	2.27921	2.39791	2.46486
	2.5352	2.47803	2.25498	2.39552	2.43888
	2.46926	2.46232	2.25335	2.40395	2.50752
	2.51164	2.5015	2.21867	2.38866	2.42021
	2.48445	2.46849	2.22598	2.33459	2.47176
	2.45151	2.51274	2.18821	2.44182	2.47372
	2.50953	2.49739	2.20497	2.44655	2.47979
	2.42249	2.51585	2.27957	2.43143	2.46582
	2.4691	2.4693	2.25293	2.37274	2.43635
	2.40854	2.54268	2.25293	2.42554	2.44926
	2.51169	2.4984	2.23637	2.4066	2.46367
	2.51871	2.46736	2.23413	2.4201	2.45166
	2.48848	2.50547	2.26537	2.40654	2.50296
	2.45661	2.48966	2.23348	2.40487	2.45729
	2.50772	2.47396	2.26602	2.4201	2.51132

## Sheet: LUSC
LUSC
Patients	3394	4080	5471	5478	6647
N hubs	5	5	5	5	5
Hubs inactivation entropy	2.09694	2.17958	2.43784	2.17603	1.90769
Entropy for inactivations of random selected n targets	2.37222	2.43416	2.60605	2.41836	2.13151
	2.38731	2.44654	2.61988	2.43211	2.16295
	2.35209	2.42739	2.60043	2.36412	2.17634
	2.36446	2.42845	2.59725	2.40174	2.16293
	2.38426	2.45721	2.55181	2.40636	2.17553
	2.3907	2.43737	2.60584	2.40356	2.13756
	2.37563	2.43397	2.62261	2.47825	2.16252
	2.37953	2.38173	2.54638	2.38506	2.17296
	2.35283	2.43015	2.58913	2.36536	2.16343
	2.39757	2.43005	2.55108	2.35643	2.15243
	2.35316	2.43227	2.60773	2.36198	2.12592
	2.3698	2.41731	2.57953	2.41193	2.13311
	2.35194	2.38551	2.61301	2.44528	2.12526
	2.39783	2.44072	2.58008	2.38713	2.13894
	2.41758	2.44248	2.60503	2.38948	2.14699
	2.38235	2.43848	2.6009	2.42199	2.12831
	2.35632	2.42958	2.56269	2.46725	2.14469
	2.38206	2.43841	2.58731	2.42232	2.15834
	2.39558	2.44178	2.62924	2.42847	2.14001
	2.33884	2.41087	2.59358	2.4196	2.15786
	2.35437	2.46308	2.5745	2.36617	2.14689
	2.3647	2.43302	2.59606	2.42664	2.15668
	2.34436	2.43424	2.6053	2.43656	2.15243
	2.35142	2.44656	2.54225	2.46068	2.13809
	2.3883	2.42442	2.56946	2.387	2.10897
	2.36784	2.36931	2.58261	2.41037	2.13023
	2.38033	2.42315	2.59144	2.38748	2.09198
	2.40525	2.41348	2.55301	2.41657	2.14845
	2.40641	2.43167	2.57692	2.43907	2.09712
	2.37995	2.406	2.6069	2.40009	2.16761
	2.36131	2.37032	2.55756	2.36123	2.149
	2.37124	2.41843	2.58459	2.41621	2.10434
	2.35937	2.45094	2.53579	2.38886	2.15029
	2.33839	2.45151	2.58129	2.41955	2.15563
	2.35716	2.42119	2.57736	2.39657	2.12201
	2.37589	2.41486	2.57719	2.37359	2.16869
	2.38217	2.45306	2.60849	2.40983	2.13466
	2.36498	2.41608	2.57809	2.44853	2.14365
	2.37118	2.46382	2.60662	2.3909	2.16407
	2.38848	2.43539	2.60761	2.45326	2.14956
	2.35825	2.42229	2.56611	2.38847	2.13961
	2.38488	2.42389	2.59013	2.37365	2.17034
	2.33598	2.45228	2.58538	2.35949	2.17005
	2.34478	2.44274	2.55946	2.3832	2.12486
	2.34723	2.41307	2.60197	2.39982	2.16383
	2.36488	2.41255	2.61339	2.43167	2.14226
	2.36844	2.44584	2.55517	2.37856	2.14288
	2.38266	2.44762	2.61414	2.41407	2.16
	2.34592	2.43867	2.56565	2.38381	2.17933
	2.40999	2.4268	2.57001	2.39536	2.14533
	2.39284	2.42308	2.60491	2.41008	2.17107
	2.37193	2.4524	2.55776	2.39623	2.14498
	2.3834	2.44605	2.60023	2.4355	2.16443
	2.4055	2.46153	2.60298	2.40658	2.14883
	2.38926	2.44937	2.59112	2.38226	2.14351
	2.32398	2.41544	2.59892	2.32747	2.16443
	2.36978	2.45208	2.58694	2.38336	2.13689
	2.37531	2.45361	2.58425	2.33219	2.15969
	2.3182	2.41844	2.60056	2.39357	2.16273
	2.38278	2.44973	2.61183	2.42136	2.15131
	2.40218	2.44445	2.62771	2.37214	2.11724
	2.38646	2.42978	2.5958	2.40036	2.14187
	2.38626	2.43432	2.59882	2.39023	2.17066
	2.36871	2.46926	2.52253	2.42571	2.16302
	2.3661	2.31063	2.57663	2.38746	2.11349
	2.36791	2.42182	2.58534	2.40773	2.15254
	2.38566	2.46215	2.60491	2.34856	2.10071
	2.36776	2.43632	2.52627	2.4313	2.16638
	2.37028	2.44707	2.57548	2.41378	2.16756
	2.2722	2.43428	2.59948	2.3924	2.12203
	2.36382	2.39137	2.59608	2.39824	2.08888
	2.29134	2.42021	2.5692	2.41343	2.14044
	2.35855	2.45634	2.60417	2.38246	2.16432
	2.36313	2.41976	2.5898	2.42435	2.14803
	2.38105	2.45345	2.56997	2.42925	2.15976
	2.3747	2.45495	2.58931	2.38281	2.17762
	2.37613	2.42315	2.56741	2.41193	2.19459
	2.3534	2.43508	2.54026	2.39549	2.13766
	2.37201	2.4414	2.59309	2.37419	2.10955
	2.38381	2.46379	2.58819	2.40983	2.08981
	2.3662	2.46004	2.56429	2.4188	2.18404
	2.38381	2.42981	2.5422	2.42614	2.13597
	2.36372	2.45002	2.60668	2.41971	2.15369
	2.36754	2.4258	2.60792	2.46725	2.13382
	2.38874	2.42399	2.59326	2.37798	2.18232
	2.38427	2.44132	2.598	2.42725	2.16407
	2.35032	2.44013	2.59292	2.39133	2.13632
	2.34597	2.45215	2.58012	2.40158	2.16656
	2.40672	2.43912	2.5946	2.3409	2.15791
	2.36363	2.41822	2.59417	2.4449	2.14628
	2.38179	2.34872	2.59079	2.405	2.16638
	2.38651	2.43145	2.59394	2.41019	2.1715
	2.37567	2.47024	2.55245	2.38906	2.16231
	2.36802	2.45265	2.59974	2.41971	2.14717
	2.39152	2.44458	2.60736	2.37266	2.17656
	2.36501	2.44478	2.56864	2.38097	2.16407
	2.38365	2.44722	2.60644	2.43965	2.1736
	2.3623	2.4031	2.591	2.43332	2.14828
	2.32178	2.43691	2.56735	2.38955	2.08538
	2.3907	2.44341	2.57173	2.37371	2.14653
	2.37472	2.44353	2.5894	2.36088	2.1774
	2.34166	2.44028	2.51361	2.39514	2.17005
	2.37564	2.42314	2.61363	2.39579	2.16619
	2.40241	2.44508	2.59062	2.41853	2.16407
	2.40303	2.4074	2.55663	2.3841	2.12605
	2.3428	2.43207	2.60905	2.43545	2.19897
	2.39443	2.4208	2.589	2.36031	2.12828
	2.39445	2.40879	2.58767	2.37543	2.15109
	2.37614	2.46408	2.55543	2.36881	2.1867
	2.37667	2.47328	2.60759	2.38808	2.14783
	2.37957	2.44478	2.61369	2.41162	2.10558
	2.32296	2.44228	2.59543	2.38734	2.15544
	2.40999	2.42501	2.56611	2.40265	2.14845
	2.37417	2.42443	2.57067	2.37514	2.16638
	2.37953	2.42795	2.61952	2.3845	2.10943
	2.39113	2.4071	2.58857	2.42552	2.17004
	2.37572	2.46926	2.56721	2.42606	2.15072
	2.33814	2.40507	2.59344	2.39499	2.12822
	2.37921	2.45797	2.62347	2.37109	2.17026
	2.40641	2.45573	2.6058	2.41479	2.17171
	2.37959	2.4258	2.59236	2.39564	2.1149
	2.39788	2.41856	2.53564	2.37278	2.17768
	2.28441	2.43968	2.59107	2.38498	2.13186
	2.38716	2.46252	2.57535	2.41657	2.14783
	2.4055	2.40736	2.58272	2.38581	2.12319
	2.377	2.47433	2.5753	2.42249	2.15287
	2.38215	2.42364	2.60047	2.35239	2.14966
	2.40622	2.4751	2.58507	2.38654	2.14513
	2.39094	2.48317	2.58052	2.42711	2.16273
	2.41484	2.40716	2.60632	2.42103	2.16128
	2.31581	2.43988	2.55186	2.45524	2.17897
	2.37306	2.42581	2.57224	2.41411	2.11804
	2.38711	2.43136	2.58455	2.32997	2.14659
	2.35895	2.423	2.59392	2.40551	2.17431
	2.34915	2.45186	2.58732	2.40019	2.15668
	2.3423	2.39373	2.57477	2.44244	2.15377
	2.35489	2.43274	2.59733	2.3787	2.16128
	2.40999	2.45075	2.61029	2.42551	2.1413
	2.40549	2.29949	2.60897	2.34444	2.16407
	2.39268	2.41961	2.5613	2.44005	2.17212
	2.34883	2.43918	2.56688	2.41687	2.13311
	2.33472	2.41508	2.55552	2.42812	2.14617
	2.39447	2.43812	2.58852	2.37609	2.07534
	2.40622	2.42441	2.56737	2.40983	2.05143
	2.37381	2.38034	2.59801	2.42613	2.15668
	2.38288	2.40832	2.61516	2.40258	2.15718
	2.38033	2.42496	2.6027	2.46643	2.16619
	2.41107	2.45788	2.63003	2.42199	2.17005
	2.36675	2.43763	2.59258	2.36228	2.16273
	2.41319	2.38996	2.60323	2.41071	2.17151
	2.38029	2.435	2.61727	2.37554	2.164
	2.38545	2.41589	2.60415	2.41657	2.15184
	2.40549	2.39462	2.55203	2.36982	2.16407
	2.33713	2.43218	2.59544	2.36935	2.1644
	2.37067	2.42201	2.57088	2.37052	2.1418
	2.3893	2.45471	2.61933	2.41537	2.16128
	2.35583	2.46694	2.59428	2.40424	2.15845
	2.38266	2.45186	2.52715	2.40193	2.14927
	2.39794	2.4095	2.60498	2.38097	2.10207
	2.33112	2.42475	2.58298	2.39321	2.17005
	2.32127	2.42026	2.59664	2.35498	2.10258
	2.3196	2.47159	2.60023	2.40478	2.15704
	2.3657	2.42669	2.5719	2.28473	2.14144
	2.39154	2.40532	2.58194	2.38388	2.17363
	2.41388	2.43582	2.60191	2.34657	2.15032
	2.40193	2.4402	2.59746	2.37126	2.12611
	2.40999	2.48317	2.58101	2.39014	2.1585
	2.40648	2.43105	2.59701	2.39756	2.137
	2.3182	2.44069	2.56945	2.35424	2.15264
	2.34902	2.37577	2.56943	2.35651	2.15791
	2.33617	2.43455	2.58086	2.40826	2.16527
	2.33748	2.42845	2.5824	2.42433	2.16846
	2.39622	2.42286	2.59702	2.33263	2.17028
	2.33901	2.4426	2.61355	2.39247	2.1774
	2.34589	2.43657	2.60415	2.39435	2.12319
	2.3664	2.42893	2.62685	2.39053	2.0698
	2.37236	2.46617	2.59373	2.43039	2.15288
	2.38215	2.44116	2.58438	2.39515	2.16794
	2.38644	2.45041	2.58935	2.39585	2.16005
	2.35241	2.44876	2.61325	2.41497	2.17005
	2.38368	2.44142	2.55722	2.40258	2.18398
	2.41183	2.41132	2.59552	2.38528	2.15778
	2.41324	2.45563	2.5669	2.40831	2.15778
	2.3881	2.4585	2.60045	2.34896	2.12799
	2.34734	2.44333	2.56522	2.34508	2.15643
	2.3588	2.4574	2.45806	2.405	2.13473
	2.39228	2.42906	2.57938	2.40223	2.10722
	2.37609	2.45797	2.59548	2.36697	2.15503
	2.38978	2.45041	2.6003	2.44051	2.13132
	2.35677	2.38765	2.54256	2.41194	2.16526
	2.39521	2.44478	2.55212	2.36645	2.14747
	2.37983	2.42332	2.54593	2.43875	2.12154
	2.38526	2.39236	2.60386	2.42932	2.14186
	2.35409	2.44707	2.58769	2.3969	2.13553
	2.37327	2.45972	2.59983	2.40159	2.1439
	2.39627	2.42747	2.59733	2.41917	2.16299
	2.36565	2.425	2.60485	2.39339	2.16594
	2.39251	2.44166	2.55438	2.37712	2.15242
	2.31836	2.42337	2.5883	2.39554	2.15969
	2.37991	2.45824	2.59453	2.38453	2.17767
	2.38101	2.4676	2.48772	2.41621	2.18101
	2.3946	2.40327	2.58596	2.41731	2.1164
	2.39006	2.44835	2.60701	2.4268	2.17082
	2.37073	2.43581	2.58788	2.38024	2.14144
	2.39612	2.43631	2.58779	2.41698	2.16078
	2.40537	2.42377	2.60633	2.33545	2.11641
	2.39031	2.43491	2.59222	2.39183	2.13681
	2.35146	2.40727	2.56218	2.42221	2.18232
	2.36826	2.42034	2.58425	2.3445	2.1497
	2.34495	2.45744	2.60138	2.45128	2.10123
	2.37847	2.4437	2.53989	2.47005	2.16187
	2.32932	2.41787	2.62553	2.38566	2.16407
	2.3834	2.45105	2.58385	2.41955	2.13809
	2.34227	2.4732	2.57891	2.38615	2.17959
	2.38644	2.4499	2.60931	2.38116	2.1232
	2.31846	2.40961	2.58811	2.34402	2.16273
	2.38668	2.45456	2.58583	2.33995	2.16273
	2.40379	2.43677	2.59805	2.43396	2.13469
	2.39862	2.41244	2.58177	2.37429	2.10202
	2.36964	2.43581	2.60057	2.41479	2.13491
	2.39392	2.4732	2.57766	2.40095	2.13885
	2.34487	2.44239	2.58836	2.38645	2.16273
	2.33387	2.46995	2.59532	2.41146	2.14893
	2.4131	2.44294	2.56884	2.38528	2.18251
	2.39794	2.4645	2.60931	2.42199	2.15352
	2.36454	2.41929	2.5812	2.37624	2.14812
	2.39031	2.42697	2.58119	2.41665	2.16246
	2.34915	2.4391	2.57287	2.3482	2.10835
	2.37548	2.44351	2.54698	2.31695	2.1232
	2.35536	2.4645	2.56036	2.38911	2.17506
	2.36231	2.40834	2.58232	2.40508	2.18995
	2.34906	2.40874	2.62519	2.38287	2.15675
	2.34994	2.43453	2.58107	2.43965	2.19223
	2.36627	2.34802	2.61351	2.3661	2.19305
	2.37615	2.41568	2.5823	2.34255	2.14845
	2.36225	2.45319	2.62391	2.38133	2.1317
	2.34592	2.33806	2.60558	2.38777	2.1192
	2.33624	2.43947	2.56181	2.37009	2.11339
	2.37606	2.43018	2.58807	2.4118	2.14418
	2.39437	2.46229	2.6055	2.35533	2.09753
	2.36536	2.39509	2.58046	2.42112	2.17579
	2.37953	2.34491	2.58639	2.40983	2.12386
	2.3387	2.42768	2.56171	2.40721	2.16527
	2.37376	2.40526	2.61946	2.36761	2.1482
	2.32734	2.44124	2.5865	2.40012	2.14044
	2.40295	2.31886	2.57439	2.41657	2.13386
	2.3721	2.43396	2.58905	2.40258	2.15544
	2.4037	2.43846	2.56281	2.40392	2.17005
	2.36089	2.45184	2.56576	2.41971	2.17663
	2.39788	2.42669	2.5834	2.37599	2.17363
	2.39048	2.4456	2.61058	2.41004	2.13441
	2.39888	2.41244	2.61463	2.35366	2.16002
	2.33169	2.40059	2.6179	2.42199	2.12104
	2.32036	2.41645	2.59074	2.42199	2.12018
	2.36258	2.42875	2.58698	2.39802	2.21147
	2.37519	2.39961	2.61805	2.32711	2.13467
	2.36022	2.42725	2.56508	2.38887	2.15275
	2.35656	2.43744	2.58591	2.2805	2.11139
	2.40581	2.4216	2.60132	2.39861	2.16302
	2.36225	2.43106	2.5737	2.40561	2.17004
	2.36397	2.42396	2.61221	2.37573	2.12761
	2.36154	2.40903	2.57345	2.37598	2.09701
	2.36521	2.4034	2.59639	2.39199	2.10642
	2.28875	2.41957	2.61072	2.40336	2.11909
	2.37923	2.39016	2.59164	2.38599	2.14194
	2.33231	2.39339	2.59627	2.37109	2.13827
	2.39943	2.42133	2.58034	2.38568	2.17492
	2.38698	2.44478	2.57921	2.39996	2.14464
	2.39747	2.44981	2.58986	2.40558	2.15951
	2.34055	2.37809	2.60776	2.43803	2.11295
	2.39189	2.46215	2.54811	2.39437	2.15544
	2.36189	2.42941	2.58632	2.39243	2.09771
	2.30524	2.44806	2.56914	2.39289	2.11104
	2.33791	2.44465	2.609	2.41037	2.15291
	2.34356	2.44221	2.59819	2.37013	2.14765
	2.3634	2.44843	2.57989	2.43211	2.10558
	2.39028	2.44553	2.5775	2.33269	2.14997
	2.34725	2.40816	2.5456	2.40505	2.14515
	2.34405	2.42548	2.54337	2.3808	2.1598
	2.39941	2.41299	2.5728	2.39176	2.1485
	2.40242	2.43781	2.5776	2.32708	2.06147
	2.34517	2.42192	2.58161	2.42224	2.16619
	2.38623	2.47506	2.57861	2.36602	2.15392
	2.38521	2.3656	2.59235	2.4204	2.13386
	2.37613	2.45568	2.60503	2.39045	2.14194
	2.38084	2.40715	2.5828	2.39799	2.17005
	2.37737	2.43427	2.59229	2.30979	2.09612
	2.36991	2.47903	2.57914	2.40812	2.17473
	2.36776	2.45407	2.599	2.38158	2.1715
	2.41022	2.4467	2.59165	2.39609	2.15588
	2.35267	2.45186	2.57447	2.40955	2.1467
	2.39256	2.43441	2.57487	2.42199	2.16156
	2.40563	2.4161	2.60413	2.37827	2.14846
	2.33239	2.44901	2.55813	2.43433	2.16218
	2.35915	2.41684	2.51109	2.39305	2.11734
	2.36091	2.46675	2.58673	2.40725	2.13469
	2.36346	2.41413	2.57975	2.42955	2.1438
	2.38052	2.4503	2.56254	2.37044	2.16541
	2.35113	2.33699	2.50346	2.45609	2.12656
	2.38687	2.42636	2.59736	2.35764	2.14803
	2.3978	2.42932	2.60133	2.41133	2.17281
	2.39373	2.45397	2.57221	2.39004	2.13248
	2.40633	2.40526	2.6201	2.38561	2.15421
	2.36372	2.37423	2.58629	2.36279	2.13744
	2.38668	2.42321	2.61132	2.40927	2.16106
	2.41757	2.40739	2.57117	2.4124	2.12275
	2.36616	2.45919	2.59999	2.44032	2.20387
	2.37005	2.425	2.60692	2.39386	2.12653
	2.36186	2.47256	2.5908	2.41836	2.15396
	2.41379	2.3835	2.57662	2.41586	2.13065
	2.3582	2.40548	2.59846	2.37859	2.17768
	2.37694	2.3839	2.60112	2.43704	2.15544
	2.37848	2.42716	2.58896	2.34538	2.08253
	2.37909	2.41911	2.60931	2.38948	2.16128
	2.41955	2.47256	2.5872	2.45089	2.12505
	2.37235	2.43714	2.59983	2.39305	2.13591
	2.37908	2.44726	2.60782	2.44984	2.04494
	2.4134	2.44602	2.62872	2.42276	2.11893
	2.35068	2.45363	2.59042	2.42667	2.11013
	2.3459	2.44087	2.59493	2.39982	2.12765
	2.41955	2.3882	2.59197	2.34354	2.0714
	2.40205	2.45481	2.59316	2.31466	2.16897
	2.32162	2.42797	2.61294	2.42249	2.15491
	2.41324	2.45709	2.61427	2.37692	2.158
	2.37911	2.41696	2.60714	2.37762	2.17918
	2.29659	2.44762	2.57472	2.38238	2.0981
	2.33909	2.41965	2.60469	2.39506	2.12152
	2.35076	2.40861	2.59801	2.39818	2.13132
	2.38377	2.41301	2.59838	2.37677	2.17226
	2.3487	2.32729	2.59562	2.40654	2.14749
	2.40031	2.43343	2.57938	2.35551	2.16061
	2.41535	2.45241	2.58133	2.39667	2.17897
	2.35027	2.31061	2.61946	2.37201	2.18231
	2.35426	2.43815	2.59545	2.37243	2.18523
	2.39211	2.41863	2.59393	2.38841	2.18648
	2.42079	2.4509	2.60806	2.34014	2.04889
	2.37505	2.41885	2.61736	2.36472	2.12031
	2.32814	2.28799	2.56181	2.42239	2.16273
	2.39859	2.4126	2.61363	2.43039	2.11162
	2.37159	2.43169	2.60126	2.38528	2.16633
	2.37063	2.40094	2.60381	2.45379	2.14783
	2.40183	2.44563	2.58781	2.35738	2.14079
	2.37249	2.45897	2.58953	2.41424	2.18398
	2.38698	2.404	2.6028	2.39741	2.14757
	2.38047	2.436	2.5815	2.40831	2.14997
	2.31745	2.41687	2.6201	2.43871	2.18975
	2.40563	2.38325	2.59964	2.39091	2.1485
	2.36677	2.447	2.57759	2.39243	2.14638
	2.36566	2.44892	2.58461	2.45518	2.14689
	2.36185	2.42863	2.58266	2.38165	2.18509
	2.38962	2.45186	2.57038	2.37749	2.17032
	2.3919	2.45287	2.59785	2.3723	2.16407
	2.37593	2.42055	2.60092	2.40083	2.15483
	2.37696	2.39456	2.57888	2.45223	2.1438
	2.33402	2.44105	2.62112	2.41763	2.14878
	2.35158	2.41683	2.56165	2.33068	2.16179
	2.35669	2.44819	2.62323	2.36505	2.14901
	2.38683	2.44596	2.59751	2.41338	2.16299
	2.34546	2.44825	2.58102	2.38485	2.1715
	2.38068	2.43915	2.55478	2.40386	2.15969
	2.40549	2.45978	2.59384	2.44229	2.13285
	2.39949	2.42456	2.63197	2.4225	2.15528
	2.40205	2.42642	2.61041	2.38381	2.16427
	2.36494	2.43264	2.58011	2.42756	2.15648
	2.33199	2.37997	2.56706	2.35812	2.15778
	2.38978	2.4515	2.60711	2.38663	2.16302
	2.38801	2.43827	2.56909	2.41073	2.02411
	2.36115	2.45999	2.58796	2.29224	2.11669
	2.36992	2.44042	2.57211	2.40431	2.13278
	2.34664	2.47159	2.58885	2.37288	2.14788
	2.35882	2.42287	2.53623	2.41971	2.15243
	2.38686	2.45251	2.58424	2.37742	2.13081
	2.4131	2.43596	2.6145	2.36095	2.12412
	2.40549	2.45346	2.60371	2.38618	2.16407
	2.329	2.41904	2.56945	2.39321	2.16252
	2.37467	2.43243	2.59563	2.4234	2.15668
	2.41784	2.45091	2.54937	2.39204	2.16407
	2.34585	2.42011	2.59652	2.35651	2.14897
	2.39381	2.40346	2.54105	2.43315	2.17194
	2.36213	2.4337	2.5899	2.28848	2.12182
	2.37169	2.44634	2.60386	2.37412	2.13766
	2.3662	2.41821	2.5802	2.40118	2.17936
	2.37305	2.45239	2.56434	2.42789	2.13472
	2.391	2.45903	2.58737	2.40562	2.089
	2.35156	2.4341	2.57804	2.42646	2.16407
	2.39788	2.42897	2.54409	2.45731	2.14418
	2.40117	2.43727	2.5718	2.36338	2.06058
	2.38759	2.42989	2.60381	2.34534	2.12583
	2.38298	2.4499	2.59084	2.40152	2.08599
	2.39788	2.43705	2.53912	2.42199	2.15116
	2.38214	2.42844	2.58807	2.40587	2.15547
	2.40196	2.44968	2.6237	2.36075	2.13441
	2.32651	2.42681	2.57659	2.34895	2.15688
	2.39942	2.44414	2.59046	2.34054	2.09564
	2.391	2.37768	2.61298	2.41193	2.16231
	2.39189	2.38932	2.58579	2.35762	2.13081
	2.38266	2.42397	2.59258	2.43729	2.15544
	2.3919	2.42643	2.58917	2.49816	2.17005
	2.37383	2.41353	2.59768	2.43431	2.15483
	2.37942	2.43254	2.60991	2.40496	2.17874
	2.39256	2.39575	2.59846	2.40115	2.14044
	2.37634	2.44478	2.57827	2.39228	2.14099
	2.37497	2.4372	2.62645	2.40152	2.08099
	2.36502	2.46436	2.59304	2.42966	2.13385
	2.33093	2.43921	2.60386	2.45785	2.12504
	2.40196	2.43571	2.59705	2.42978	2.17918
	2.34664	2.45501	2.59588	2.41971	2.1601
	2.39857	2.45676	2.60587	2.4072	2.13914
	2.36695	2.41067	2.60701	2.33712	2.1657
	2.39758	2.45424	2.56872	2.39165	2.17005
	2.39031	2.46382	2.5865	2.43182	2.12662
	2.36902	2.43987	2.56818	2.4299	2.14989
	2.368	2.45041	2.5957	2.39704	2.14448
	2.36573	2.44602	2.56403	2.39925	2.1774
	2.40236	2.46686	2.59548	2.37755	2.14659
	2.31318	2.47486	2.58436	2.43537	2.15148
	2.371	2.45186	2.60709	2.38491	2.16761
	2.379	2.43824	2.61861	2.41429	2.16156
	2.37118	2.41672	2.60616	2.3966	2.17467
	2.37162	2.41376	2.61984	2.37965	2.15671
	2.38723	2.43396	2.60386	2.3525	2.12975
	2.36649	2.45361	2.59915	2.42358	2.15648
	2.37671	2.44355	2.59062	2.42459	2.1582
	2.37906	2.43219	2.61679	2.42229	2.1179
	2.34225	2.45082	2.58643	2.4201	2.15544
	2.3992	2.39117	2.58977	2.34533	2.16846
	2.38379	2.42855	2.61763	2.41657	2.15582
	2.36736	2.40496	2.61531	2.42673	2.16128
	2.36448	2.35812	2.58015	2.41165	2.19139
	2.37965	2.43226	2.59245	2.34615	2.15243
	2.33512	2.44113	2.52583	2.50931	2.17055
	2.39249	2.45739	2.55964	2.41738	2.17171
	2.34368	2.40017	2.61964	2.40572	2.13668
	2.39006	2.46462	2.59268	2.40236	2.16794
	2.36023	2.444	2.58148	2.39321	2.15668
	2.3758	2.43674	2.54946	2.39792	2.05498
	2.36403	2.44177	2.56963	2.38429	2.10064
	2.39475	2.44106	2.60386	2.4271	2.16469
	2.36339	2.45407	2.56219	2.39221	2.13273
	2.36926	2.39266	2.57364	2.41586	2.11471
	2.38382	2.42006	2.59191	2.4261	2.10567
	2.37906	2.40257	2.59957	2.41863	2.17504
	2.36931	2.44498	2.61824	2.36767	2.13191
	2.40148	2.44866	2.61697	2.35778	2.16128
	2.39381	2.44501	2.59057	2.42806	2.133
	2.40563	2.41832	2.60055	2.39875	2.17107
	2.38461	2.45626	2.57903	2.43225	2.11683
	2.34321	2.39666	2.58019	2.44754	2.09328
	2.36885	2.40883	2.56505	2.43915	2.14144
	2.37995	2.38253	2.60965	2.37111	2.14408
	2.37911	2.45522	2.59652	2.40089	2.14637
	2.38052	2.42136	2.58709	2.37991	2.13023
	2.39788	2.41813	2.59246	2.34887	2.15032
	2.34591	2.47506	2.59339	2.37111	2.16273
	2.3834	2.41151	2.60398	2.36691	2.17897
	2.38265	2.39853	2.62396	2.40135	2.17028
	2.39132	2.4486	2.60031	2.41133	2.17196
	2.3836	2.44924	2.56875	2.38491	2.16761
	2.38705	2.43724	2.57265	2.4381	2.15668
	2.34959	2.44593	2.59595	2.42366	2.10671
	2.3603	2.41685	2.62315	2.39875	2.16273
	2.38734	2.40571	2.56281	2.39982	2.15503
	2.36495	2.44023	2.59918	2.40561	2.15527
	2.40545	2.4088	2.57273	2.3428	2.15544
	2.3823	2.45041	2.6142	2.43547	2.13726
	2.41026	2.44433	2.53384	2.40983	2.17937
	2.38668	2.419	2.5522	2.37799	2.09961
	2.37142	2.46131	2.59939	2.38857	2.14021
	2.33523	2.43383	2.5921	2.36492	2.15878
	2.3789	2.45186	2.57755	2.39312	2.18541
	2.39028	2.41549	2.58965	2.37087	2.08888
	2.32547	2.43491	2.60295	2.42511	2.10676
	2.38278	2.44872	2.58534	2.4127	2.16273
	2.38647	2.45676	2.58439	2.46877	2.12018
	2.37724	2.42657	2.59151	2.3807	2.18168
	2.40143	2.42534	2.57287	2.36248	2.1642
	2.40549	2.41403	2.59296	2.43965	2.16273
	2.38156	2.44876	2.57049	2.37777	2.14884
	2.28869	2.41861	2.59832	2.41094	2.17176
	2.35409	2.40061	2.6157	2.42435	2.12095
	2.38203	2.43485	2.56457	2.42966	2.15704
	2.37921	2.45268	2.5758	2.37333	2.13677
	2.37096	2.44728	2.54842	2.44107	2.17097
	2.36566	2.43668	2.57079	2.41507	2.1585
	2.35285	2.43851	2.55218	2.39382	2.11914
	2.33445	2.4676	2.61256	2.35376	2.1774
	2.41319	2.44023	2.59146	2.35522	2.10826
	2.39857	2.43651	2.61666	2.39943	2.19722
	2.36403	2.44395	2.5971	2.40258	2.15424
	2.39031	2.3815	2.58904	2.29875	2.1195
	2.40549	2.31851	2.57135	2.41816	2.17171
	2.39895	2.45824	2.57218	2.42247	2.12522
	2.3464	2.44605	2.59336	2.40135	2.17663
	2.40563	2.43621	2.58637	2.4213	2.12913
	2.38648	2.41802	2.5841	2.35279	2.14995
	2.39241	2.41339	2.58881	2.36587	2.10799
	2.37572	2.42603	2.58796	2.33483	2.16252
	2.39573	2.43725	2.56428	2.35314	2.15535
	2.33501	2.44537	2.57629	2.38886	2.14784
	2.39102	2.44602	2.56439	2.42469	2.16619
	2.24535	2.44783	2.53928	2.41762	2.11306
	2.39028	2.40171	2.5655	2.36857	2.1445
	2.38208	2.4053	2.58079	2.3523	2.16273
	2.378	2.3826	2.50694	2.44111	2.14379
	2.38642	2.41424	2.587	2.38862	2.09906
	2.35013	2.43743	2.5379	2.41302	2.1853
	2.36035	2.41056	2.58491	2.42199	2.13853
	2.36903	2.45186	2.61697	2.42804	2.15544
	2.37652	2.33789	2.60907	2.41434	2.15951
	2.39036	2.46881	2.59974	2.34502	2.17171
	2.34589	2.42531	2.59967	2.37109	2.15897
	2.40545	2.43463	2.53634	2.4001	2.06801
	2.37235	2.42647	2.63477	2.35954	2.13924
	2.37291	2.45652	2.59399	2.42711	2.15855
	2.42107	2.42124	2.59646	2.40629	2.15547
	2.38697	2.35566	2.60117	2.34298	2.1774
	2.41486	2.40578	2.55316	2.41492	2.1155
	2.37079	2.45138	2.56759	2.35892	2.18232
	2.38947	2.435	2.60782	2.41651	2.1497
	2.37142	2.43286	2.59915	2.37278	2.10092
	2.37084	2.4194	2.62595	2.40098	2.1774
	2.40452	2.42209	2.59113	2.38397	2.10642
	2.32378	2.4075	2.55755	2.39531	2.12182
	2.36778	2.44814	2.60247	2.43039	2.1774
	2.32245	2.38359	2.5625	2.40193	2.16887
	2.40078	2.42808	2.55565	2.42712	2.16541
	2.35598	2.41005	2.58415	2.41387	2.1601
	2.38291	2.38593	2.58973	2.39405	2.17005
	2.35925	2.4494	2.57091	2.3985	2.16319
	2.326	2.46928	2.60193	2.3857	2.15951
	2.3932	2.41187	2.57768	2.39166	2.15178
	2.36112	2.44191	2.61697	2.43039	2.13491
	2.40569	2.44204	2.58438	2.37314	2.16952
	2.36813	2.40687	2.60976	2.43865	2.19153
	2.37889	2.44279	2.60302	2.40863	2.13489
	2.37995	2.44799	2.57727	2.36416	2.14637
	2.37792	2.42548	2.62237	2.41971	2.14602
	2.36424	2.3967	2.57122	2.41193	2.14464
	2.35025	2.39513	2.59292	2.41216	2.1848
	2.3788	2.42621	2.61164	2.44288	2.13157
	2.38017	2.43301	2.52083	2.42667	2.14923
	2.32487	2.4265	2.5951	2.38203	2.15597
	2.3851	2.43452	2.59594	2.4	2.15032
	2.38396	2.46149	2.57897	2.38824	2.13488
	2.36926	2.39209	2.60843	2.36929	2.11041
	2.36126	2.4056	2.62645	2.37252	2.10413
	2.36543	2.42434	2.58232	2.38498	2.16273
	2.37215	2.45203	2.58425	2.38962	2.12937
	2.36441	2.43987	2.58195	2.41479	2.08175
	2.3747	2.43343	2.50567	2.43613	2.14659
	2.35285	2.46864	2.5693	2.38785	2.13076
	2.39991	2.43262	2.59734	2.38494	2.14521
	2.39862	2.40669	2.58733	2.41376	2.16589
	2.36306	2.41419	2.61235	2.36119	2.15392
	2.35086	2.4596	2.59287	2.34866	2.14995
	2.35432	2.44007	2.60773	2.4263	2.16252
	2.38411	2.40509	2.55085	2.39243	2.16715
	2.39447	2.40856	2.62054	2.37448	2.16128
	2.39825	2.46683	2.58528	2.46399	2.16156
	2.34028	2.41146	2.61594	2.41193	2.17907
	2.37888	2.39403	2.53927	2.4624	2.15582
	2.35068	2.41263	2.59386	2.37109	2.13809
	2.33894	2.41546	2.54828	2.38835	2.15266
	2.33732	2.44221	2.5779	2.33559	2.15824
	2.38109	2.30943	2.57252	2.43465	2.15778
	2.4192	2.42501	2.58777	2.37233	2.12319
	2.38265	2.42159	2.58523	2.48583	2.13691
	2.38745	2.46927	2.59826	2.41738	2.16887
	2.38342	2.38864	2.61214	2.39677	2.15778
	2.37852	2.42864	2.57923	2.38657	2.17762
	2.40563	2.43993	2.6278	2.39339	2.17768
	2.38288	2.40692	2.57878	2.40361	2.19153
	2.3679	2.41161	2.59612	2.40236	2.15951
	2.37231	2.42413	2.61752	2.38781	2.09648
	2.37889	2.38792	2.60783	2.39642	2.14752
	2.38513	2.44918	2.57687	2.39228	2.15453
	2.3427	2.41209	2.59342	2.44315	2.14709
	2.35789	2.46237	2.56097	2.36965	2.16078
	2.32877	2.42302	2.56764	2.38714	2.14803
	2.35044	2.41394	2.63056	2.41501	2.13833
	2.40711	2.42576	2.58999	2.40584	2.06468
	2.3919	2.43885	2.57804	2.41971	2.16252
	2.30537	2.44973	2.59046	2.42966	2.12427
	2.40811	2.41016	2.61554	2.39653	2.14022
	2.39031	2.43575	2.60371	2.43805	2.16231
	2.38396	2.44066	2.58068	2.41311	2.15872
	2.39031	2.40743	2.56093	2.40745	2.14083
	2.395	2.47336	2.57878	2.4217	2.137
	2.39078	2.45361	2.59358	2.37848	2.1715
	2.37683	2.42649	2.60677	2.40869	2.13809
	2.37999	2.42456	2.57627	2.41682	2.14803
	2.37112	2.41596	2.53881	2.40804	2.1476
	2.37693	2.31429	2.56357	2.38255	2.14521
	2.38322	2.40689	2.6079	2.4	2.13749
	2.38217	2.39031	2.61448	2.38162	2.16616
	2.32795	2.43838	2.5727	2.42199	2.17185
	2.36653	2.43495	2.60141	2.35659	2.16697
	2.33368	2.4262	2.5926	2.38725	2.14365
	2.3716	2.41574	2.61325	2.41851	2.1251
	2.39093	2.41532	2.58582	2.37736	2.18398
	2.36237	2.42048	2.57776	2.41094	2.0913
	2.39881	2.412	2.52546	2.33599	2.15527
	2.34115	2.40119	2.58542	2.38598	2.09592
	2.3681	2.4007	2.53779	2.42978	2.14144
	2.3994	2.40068	2.59717	2.40415	2.12757
	2.35409	2.44993	2.62182	2.36619	2.13489
	2.34541	2.42065	2.57429	2.37477	2.15276
	2.38352	2.39883	2.58436	2.35239	2.12154
	2.39438	2.44088	2.56343	2.39736	2.16431
	2.3661	2.42739	2.59239	2.39515	2.15544
	2.38372	2.43495	2.59215	2.40361	2.13647
	2.38637	2.46897	2.61151	2.39199	2.16698
	2.37451	2.34544	2.60503	2.40436	2.16574
	2.39094	2.41737	2.59461	2.39883	2.14534
	2.39249	2.44249	2.58399	2.42026	2.10459
	2.35246	2.41672	2.56717	2.36839	2.15527
	2.40563	2.42669	2.61606	2.39382	2.14112
	2.39531	2.44778	2.59147	2.36733	2.0977
	2.40255	2.4257	2.5904	2.39908	2.16541
	2.36503	2.46806	2.59344	2.43211	2.16481
	2.39074	2.4351	2.58827	2.40705	2.16407
	2.39031	2.44132	2.59905	2.3832	2.16407
	2.38375	2.44003	2.58331	2.36814	2.17897
	2.40209	2.43149	2.59296	2.35309	2.12781
	2.37233	2.44969	2.61122	2.38977	2.10026
	2.36712	2.41474	2.62228	2.35408	2.1867
	2.35786	2.39511	2.57745	2.37033	2.16231
	2.36776	2.41128	2.60969	2.40193	2.13398
	2.3721	2.40451	2.60347	2.42414	2.08462
	2.39	2.44032	2.58856	2.39441	2.1715
	2.35874	2.47159	2.55606	2.40822	2.16427
	2.37906	2.4645	2.62154	2.37042	2.12548
	2.36592	2.43211	2.62172	2.40537	2.10293
	2.41358	2.45186	2.58059	2.45966	2.17473
	2.36516	2.44532	2.59712	2.44286	2.14044
	2.39997	2.44534	2.57158	2.44112	2.1307
	2.36022	2.4707	2.61814	2.40777	2.11536
	2.38683	2.47016	2.57199	2.37943	2.13278
	2.40219	2.35121	2.6023	2.38916	2.15018
	2.36516	2.3924	2.56853	2.37769	2.18384
	2.37521	2.4129	2.56066	2.38403	2.15389
	2.32667	2.47159	2.60354	2.43146	2.11639
	2.40214	2.39911	2.61711	2.38102	2.14843
	2.38757	2.44603	2.59589	2.41971	2.13525
	2.33617	2.43128	2.60905	2.36814	2.18975
	2.41324	2.41669	2.60917	2.39017	2.18759
	2.38457	2.40062	2.5799	2.42522	2.14051
	2.37995	2.43161	2.59385	2.40104	2.14783
	2.37743	2.42265	2.60931	2.40503	2.15566
	2.40563	2.4363	2.571	2.38654	2.19223
	2.34517	2.44653	2.57949	2.43211	2.14466
	2.37946	2.43915	2.60752	2.41536	2.16529
	2.40369	2.42763	2.5792	2.38103	2.10389
	2.35049	2.43337	2.56482	2.4178	2.16252
	2.39069	2.43771	2.59208	2.38754	2.14843
	2.34594	2.43987	2.61723	2.35837	2.12067
	2.38996	2.40899	2.6023	2.42017	2.16427
	2.34304	2.40263	2.5382	2.37815	2.16869
	2.37921	2.41934	2.55611	2.45551	2.15668
	2.36378	2.47919	2.6039	2.4106	2.16698
	2.36441	2.38793	2.58632	2.39183	2.16697
	2.34919	2.45113	2.53614	2.36181	2.17933
	2.36142	2.40967	2.62228	2.43907	2.05136
	2.40549	2.4318	2.59725	2.40235	2.13562
	2.40379	2.42859	2.56282	2.42066	2.15544
	2.41401	2.41188	2.59959	2.43713	2.11931
	2.4055	2.44923	2.52818	2.46111	2.12631
	2.28024	2.43721	2.58295	2.42149	2.12665
	2.27298	2.40123	2.5898	2.43126	2.17004
	2.38977	2.45299	2.59876	2.37899	2.16407
	2.39122	2.38853	2.5601	2.39167	2.15421
	2.36361	2.41147	2.59225	2.39264	2.16786
	2.36424	2.4142	2.60121	2.39498	2.11823
	2.37634	2.4442	2.55881	2.41001	2.14155
	2.32522	2.42272	2.60386	2.33572	2.19289
	2.39167	2.40855	2.58697	2.44089	2.17677
	2.33924	2.44793	2.58078	2.47694	2.11227
	2.35775	2.42553	2.47653	2.34667	2.08973
	2.38155	2.42966	2.49916	2.43729	2.1585
	2.34112	2.43378	2.56394	2.44669	2.10532
	2.36631	2.45591	2.56909	2.38334	2.14783
	2.36812	2.38449	2.57326	2.35056	2.12936
	2.37991	2.45265	2.61938	2.3855	2.15574
	2.37189	2.45897	2.61792	2.42966	2.14106
	2.3365	2.42282	2.56473	2.4229	2.15556
	2.38587	2.4408	2.58943	2.36661	2.18043
	2.2753	2.41346	2.60931	2.4178	2.14081
	2.38668	2.45215	2.58651	2.41055	2.18862
	2.3874	2.45153	2.61004	2.39855	2.15392
	2.38384	2.44892	2.59622	2.39582	2.13115
	2.40183	2.41381	2.59988	2.36537	2.14783
	2.33553	2.45279	2.5702	2.39366	2.14946
	2.37564	2.44435	2.5747	2.42433	2.15704
	2.38587	2.44477	2.61153	2.37335	2.14081
	2.43015	2.43319	2.60092	2.37599	2.14228
	2.37486	2.39666	2.59233	2.36153	2.16482
	2.38848	2.46656	2.55887	2.38168	2.14565
	2.41161	2.43727	2.60809	2.44122	2.13143
	2.39606	2.45155	2.59506	2.36192	2.16072
	2.37215	2.43458	2.60364	2.38281	2.16461
	2.37452	2.41578	2.58906	2.37314	2.06061
	2.39612	2.44199	2.59897	2.38336	2.15243
	2.40218	2.4138	2.58945	2.4364	2.14686
	2.38437	2.44426	2.57312	2.36123	2.1774
	2.38245	2.39173	2.56076	2.37834	2.15039
	2.37155	2.42562	2.60745	2.47462	2.15288
	2.37591	2.45913	2.5979	2.41579	2.16407
	2.35107	2.42037	2.61486	2.40701	2.13857
	2.39955	2.4237	2.60503	2.41193	2.15567
	2.39488	2.43268	2.59438	2.40135	2.14927
	2.3834	2.45903	2.55365	2.40864	2.15764
	2.3464	2.3929	2.59685	2.41521	2.16273
	2.37572	2.41578	2.59287	2.41639	2.09896
	2.38217	2.43541	2.62645	2.37991	2.14414
	2.39758	2.4565	2.57371	2.42183	2.15474
	2.40698	2.42619	2.59219	2.45263	2.15116
	2.3784	2.44471	2.60571	2.3716	2.12522
	2.35079	2.42681	2.57933	2.35877	2.12096
	2.37373	2.46539	2.58605	2.40265	2.1601
	2.38347	2.41333	2.60658	2.41193	2.11085
	2.38675	2.42516	2.57886	2.40619	2.04228
	2.40549	2.46686	2.61659	2.44286	2.15662
	2.39612	2.43977	2.57869	2.35489	2.11598
	2.3563	2.45091	2.55445	2.39823	2.16527
	2.40549	2.40682	2.5521	2.40973	2.16157
	2.37911	2.44882	2.57392	2.43787	2.11471
	2.38306	2.41792	2.60973	2.39201	2.13562
	2.38731	2.45129	2.60188	2.39883	2.16222
	2.38681	2.42663	2.60398	2.39561	2.16407
	2.35118	2.35774	2.60503	2.41479	2.13689
	2.36495	2.4137	2.60542	2.35021	2.15563
	2.38727	2.43372	2.58359	2.3921	2.16722
	2.37831	2.44114	2.60493	2.43054	2.15018
	2.33997	2.39113	2.61474	2.44631	2.09701
	2.3831	2.42158	2.54171	2.39462	2.15967
	2.36168	2.40288	2.59396	2.45209	2.1504
	2.34959	2.39238	2.58946	2.28843	2.19296
	2.39189	2.45744	2.60291	2.39623	2.12743
	2.39437	2.41061	2.58412	2.41811	2.15649
	2.37932	2.41947	2.60665	2.40856	2.12612
	2.38802	2.41494	2.59734	2.37526	2.1192
	2.38799	2.45597	2.55519	2.34285	2.16756
	2.37551	2.38906	2.55542	2.3437	2.1485
	2.35433	2.44461	2.57628	2.34355	2.14659
	2.39585	2.42063	2.59	2.40869	2.16128
	2.37039	2.44304	2.59612	2.38044	2.1774
	2.37364	2.40688	2.59849	2.30315	2.15922
	2.37854	2.42209	2.60918	2.41562	2.17103
	2.37999	2.4032	2.59505	2.32993	2.13273
	2.37119	2.46349	2.53978	2.38454	2.15883
	2.37667	2.45172	2.5864	2.43039	2.18647
	2.34321	2.42031	2.57441	2.33576	2.18001
	2.37247	2.43948	2.60542	2.40457	2.17211
	2.35048	2.43773	2.61199	2.39025	2.12296
	2.38977	2.44747	2.60909	2.36401	2.16656
	2.36262	2.4676	2.59849	2.42249	2.14845
	2.35132	2.34668	2.59818	2.42469	2.13472
	2.37608	2.44946	2.59056	2.42928	2.13776
	2.37231	2.44157	2.58196	2.40878	2.10634
	2.35775	2.43432	2.58122	2.44685	2.16633
	2.32003	2.4363	2.60861	2.38483	2.15544
	2.41084	2.42607	2.60829	2.38784	2.17005
	2.4131	2.4075	2.57822	2.42469	2.14689
	2.39918	2.4215	2.58086	2.40983	2.12645
	2.37142	2.40912	2.55502	2.4216	2.13447
	2.3853	2.4645	2.59631	2.38569	2.15421
	2.36153	2.39195	2.59736	2.42966	2.16897
	2.38922	2.42681	2.56842	2.44286	2.17897
	2.3093	2.45274	2.59155	2.40908	2.17211
	2.37829	2.45704	2.59799	2.4365	2.15969
	2.38221	2.47092	2.57246	2.40508	2.1685
	2.40985	2.4645	2.59724	2.40807	2.15148
	2.39857	2.42414	2.59725	2.40349	2.14349
	2.4131	2.44747	2.55681	2.40983	2.19139
	2.3428	2.44458	2.55039	2.40193	2.10507
	2.40023	2.39043	2.62001	2.4	2.1102
	2.33325	2.42156	2.60898	2.36425	2.09843
	2.34566	2.44566	2.59882	2.38321	2.10295
	2.38191	2.45124	2.56383	2.36967	2.15662
	2.35138	2.47159	2.61628	2.41971	2.15771
	2.36531	2.40264	2.58981	2.42838	2.13622
	2.23781	2.43192	2.60031	2.41559	2.14894
	2.39856	2.40755	2.54711	2.41621	2.139
	2.38236	2.43915	2.59604	2.391	2.17487
	2.4058	2.44183	2.58074	2.49101	2.13726
	2.3645	2.43909	2.57467	2.39764	2.15515
	2.3907	2.42852	2.58225	2.41094	2.14239
	2.37965	2.43127	2.60256	2.36356	2.11595
	2.37167	2.43202	2.6132	2.37159	2.14421
	2.3666	2.49259	2.58446	2.40219	2.16541
	2.35558	2.46009	2.61447	2.38253	2.14126
	2.35295	2.45744	2.59638	2.40322	2.09747
	2.37046	2.45041	2.58838	2.41506	2.13577
	2.39544	2.45824	2.58672	2.42114	2.16875
	2.38825	2.44973	2.60283	2.4271	2.1292
	2.37235	2.44478	2.56617	2.37923	2.19459
	2.39594	2.44605	2.59348	2.4082	2.11761
	2.35677	2.47092	2.59756	2.4441	2.07733
	2.39868	2.45744	2.56759	2.38472	2.15778
	2.41161	2.41143	2.58633	2.37096	2.17769
	2.41407	2.44292	2.61522	2.40301	2.18428
	2.39102	2.4458	2.57284	2.41507	2.08266
	2.33935	2.45988	2.60451	2.41882	2.12308
	2.37671	2.47314	2.57844	2.38586	2.18232
	2.36144	2.45811	2.60318	2.36202	2.16407
	2.3572	2.41137	2.60749	2.41193	2.15688
	2.3598	2.46057	2.58866	2.42363	2.16427
	2.37548	2.40497	2.60247	2.32803	2.14573
	2.36805	2.4281	2.61764	2.38645	2.16897
	2.35027	2.42998	2.60498	2.44043	2.15515
	2.36144	2.43125	2.5975	2.40954	2.13649
	2.41063	2.46837	2.56711	2.41155	2.17341
	2.38365	2.42826	2.57554	2.38847	2.1102
	2.33251	2.43683	2.61148	2.33209	2.16302
	2.37049	2.43905	2.61235	2.40104	2.15525
	2.38398	2.46576	2.59837	2.37588	2.15396
	2.36498	2.40549	2.60473	2.41029	2.16407
	2.37112	2.45824	2.56618	2.38701	2.17431
	2.36992	2.43601	2.49426	2.43915	2.12999
	2.34527	2.42199	2.62766	2.36272	2.16633
	2.38278	2.40622	2.61468	2.47941	2.10776
	2.38266	2.42544	2.59153	2.34436	2.15392
	2.41054	2.40765	2.60503	2.44288	2.14659
	2.39011	2.44969	2.56626	2.44286	2.15051
	2.3808	2.346	2.52036	2.41657	2.18111
	2.40465	2.40988	2.6278	2.38298	2.13487
	2.37477	2.41034	2.63016	2.44081	2.11523
	2.35821	2.47804	2.57199	2.37088	2.15544
	2.33466	2.41502	2.59358	2.43057	2.15527
	2.39844	2.44936	2.61017	2.38911	2.06343
	2.40549	2.4408	2.59775	2.39028	2.15582
	2.35045	2.40962	2.56837	2.4479	2.13865
	2.35238	2.42377	2.59496	2.35346	2.16407
	2.37187	2.43921	2.54644	2.31449	2.15786
	2.39955	2.43083	2.60502	2.43039	2.1715
	2.35233	2.36944	2.57169	2.44416	2.14382
	2.39517	2.3795	2.59185	2.36983	2.11376
	2.37032	2.46772	2.54645	2.41971	2.13655
	2.397	2.41674	2.57294	2.41186	2.16931
	2.40522	2.40484	2.5797	2.41344	2.16386
	2.36502	2.40177	2.60408	2.41013	2.16761
	2.41274	2.45628	2.62205	2.36428	2.13397
	2.35361	2.41922	2.56396	2.45053	2.1715
	2.40209	2.45563	2.58266	2.39498	2.15872
	2.37235	2.45611	2.61431	2.35083	2.16106
	2.3499	2.44747	2.61808	2.39705	2.14845
	2.39829	2.42538	2.58561	2.4	2.1432
	2.38213	2.40884	2.6058	2.41811	2.13689
	2.37373	2.43788	2.60205	2.40462	2.17034
	2.36789	2.44351	2.59733	2.37513	2.15032
	2.37916	2.42574	2.59871	2.34856	2.18384
	2.40549	2.46021	2.59974	2.39659	2.15559
	2.37291	2.45676	2.58235	2.42008	2.1342
	2.35474	2.43156	2.61846	2.37441	2.17341
	2.40704	2.42957	2.59837	2.3477	2.11597
	2.36734	2.44087	2.56935	2.38159	2.15754
	2.38303	2.44204	2.59744	2.34875	2.15392
	2.38761	2.41473	2.56444	2.43965	2.18131
	2.37509	2.42218	2.55978	2.33083	2.16295
	2.38236	2.38507	2.5586	2.42966	2.13532
	2.30658	2.39671	2.62376	2.37765	2.11931
	2.40196	2.44552	2.57764	2.42249	2.13299
	2.3914	2.44499	2.60865	2.40996	2.15264
	2.32339	2.45209	2.59769	2.41282	2.12933
	2.36795	2.40636	2.55894	2.38364	2.0673
	2.31059	2.41022	2.58221	2.3852	2.15527
	2.38736	2.42873	2.59725	2.36813	2.16302
	2.37794	2.42466	2.58125	2.4176	2.12794
	2.39612	2.45186	2.60081	2.38688	2.17634
	2.41229	2.41058	2.62575	2.4	2.14659
	2.38236	2.4695	2.5565	2.3547	2.18922
	2.36396	2.44876	2.61828	2.42435	2.14288
	2.32637	2.43236	2.58193	2.39283	2.16869
	2.40291	2.45361	2.60135	2.26284	2.11035
	2.36154	2.45061	2.5807	2.44697	2.17171
	2.391	2.47101	2.59758	2.41501	2.15178
	2.37529	2.40599	2.60391	2.41343	2.07993
	2.28396	2.44755	2.56562	2.37661	2.15967
	2.34454	2.45415	2.60141	2.41516	2.17897
	2.3848	2.44478	2.5392	2.43078	2.14369
	2.31749	2.45595	2.57798	2.4	2.14153
	2.36908	2.452	2.56836	2.39852	2.14173
	2.39585	2.41176	2.57631	2.36119	2.15648
	2.38381	2.45493	2.61828	2.40494	2.17363
	2.38347	2.45041	2.60649	2.39261	2.1585
	2.34611	2.43202	2.61953	2.43725	2.16109
	2.34051	2.44569	2.58825	2.42703	2.12789
	2.38337	2.42567	2.61136	2.4116	2.14783
	2.38191	2.42401	2.60247	2.40268	2.1474
	2.37876	2.42262	2.59922	2.46349	2.17634
	2.41784	2.43335	2.58507	2.40567	2.14289
	2.33424	2.42823	2.56414	2.33743	2.16897
	2.41014	2.41301	2.57508	2.3463	2.14044
	2.33716	2.45192	2.59003	2.41479	2.08653
	2.34623	2.42359	2.571	2.36503	2.14689
	2.34261	2.4289	2.5951	2.41971	2.16101
	2.38412	2.46502	2.58815	2.37525	2.17062
	2.38648	2.41482	2.59876	2.43725	2.15668
	2.34723	2.44019	2.6027	2.41258	2.17492
	2.33829	2.44331	2.55149	2.3716	2.16887
	2.38157	2.39244	2.54919	2.39689	2.13946
	2.41766	2.40804	2.62914	2.44834	2.16722
	2.40218	2.45091	2.58544	2.39495	2.13385
	2.40214	2.45649	2.59393	2.39836	2.15392
	2.37472	2.41474	2.61728	2.3522	2.11032
	2.36931	2.42828	2.59901	2.42136	2.16273
	2.36497	2.44162	2.62258	2.36325	2.1373
	2.36679	2.44395	2.58727	2.42235	2.14833
	2.36957	2.44113	2.57085	2.43786	2.12726
	2.38947	2.44406	2.60616	2.35225	2.14689
	2.23686	2.41616	2.58294	2.43915	2.1585
	2.37597	2.44291	2.57581	2.40561	2.16527
	2.3896	2.40623	2.56085	2.38307	2.13346
	2.36565	2.41594	2.60665	2.42012	2.07124
	2.37919	2.40252	2.58771	2.34266	2.1474
	2.36281	2.40959	2.57946	2.35762	2.15969
	2.38426	2.40403	2.58117	2.38082	2.1491
	2.314	2.44743	2.61439	2.41315	2.15392
	2.37449	2.38299	2.56041	2.41408	2.08662
	2.41758	2.45215	2.61982	2.3839	2.16018
	2.39031	2.42921	2.58465	2.39004	2.17492
	2.33884	2.44514	2.57447	2.38207	2.16273
	2.37597	2.45968	2.57369	2.45089	2.16231
	2.33965	2.42006	2.60907	2.43352	2.15751
	2.34805	2.43108	2.59009	2.4264	2.15243
	2.3874	2.447	2.57173	2.43277	2.1853
	2.40889	2.4615	2.56288	2.37835	2.1518
	2.38683	2.43848	2.61448	2.36519	2.11136
	2.35156	2.45241	2.61126	2.37945	2.16592
	2.38668	2.40704	2.58349	2.29394	2.1373
	2.39788	2.3961	2.61524	2.44467	2.15243
	2.369	2.45744	2.57769	2.39261	2.11892
	2.33573	2.43987	2.58082	2.41331	2.12878
	2.36956	2.45972	2.6004	2.37029	2.06468
	2.36551	2.44268	2.56363	2.41879	2.15967
	2.35783	2.47409	2.60549	2.45561	2.14659
	2.38368	2.4533	2.61513	2.41443	2.1774
	2.33525	2.41284	2.6252	2.42903	2.14477
	2.35023	2.41171	2.56483	2.37232	2.13273
	2.37733	2.46534	2.57933	2.40315	2.1537
	2.3823	2.45094	2.58845	2.32003	2.16302
	2.36526	2.43857	2.52996	2.38847	2.14593
	2.38759	2.4284	2.60808	2.43078	2.15668
	2.42102	2.46226	2.56375	2.40433	2.13595
	2.42115	2.44458	2.62106	2.39939	2.13778
	2.38347	2.43072	2.63243	2.38506	2.16541
	2.39782	2.4732	2.60507	2.41331	2.16274
	2.38416	2.44801	2.56568	2.41193	2.14249
	2.36479	2.39019	2.59158	2.36813	2.15527
	2.3326	2.44921	2.60234	2.42435	2.13591
	2.39788	2.46328	2.55503	2.44151	2.10685
	2.4131	2.45421	2.59717	2.40811	2.14637
	2.40257	2.41255	2.61041	2.4003	2.13272
	2.33403	2.43486	2.57623	2.40419	2.1675
	2.40213	2.412	2.54616	2.39656	2.09831
	2.37412	2.41991	2.60943	2.45424	2.08266
	2.40711	2.4596	2.57828	2.41562	2.15751
	2.35544	2.44519	2.59885	2.42773	2.17005
	2.37017	2.43983	2.58425	2.3686	2.19417
	2.39006	2.40709	2.60249	2.30968	2.19139
	2.40236	2.39353	2.58955	2.40468	2.16443
	2.40641	2.44887	2.58933	2.41101	2.169
	2.41564	2.42498	2.59644	2.42053	2.12
	2.35537	2.46611	2.58651	2.39525	2.16621
	2.39509	2.46664	2.61339	2.42966	2.18246
	2.39788	2.43808	2.59523	2.38802	2.1715
	2.37125	2.41793	2.57276	2.45355	2.12175
	2.38964	2.43575	2.62645	2.37088	2.14657
	2.39423	2.4755	2.59444	2.3503	2.16887
	2.4147	2.46861	2.56231	2.39502	2.14756
	2.35075	2.42096	2.60965	2.44031	2.18175
	2.39739	2.41243	2.60439	2.31199	2.17918
	2.36499	2.44168	2.57769	2.37573	2.16419
	2.38829	2.43437	2.54894	2.41589	2.14424
	2.36975	2.40151	2.59956	2.35232	2.15148
	2.37672	2.45107	2.58799	2.41997	2.16274
	2.37614	2.43579	2.59849	2.32917	2.18842
	2.33913	2.43345	2.56707	2.41862	2.16427
	2.36828	2.42748	2.57332	2.42199	2.1317
	2.39671	2.39323	2.56021	2.40014	2.16407
	2.34275	2.4331	2.59594	2.41571	2.18509
	2.38278	2.42324	2.59096	2.32196	2.10799
	2.35282	2.46057	2.56463	2.33916	2.10255
	2.33608	2.41883	2.59974	2.38704	2.17005
	2.3652	2.45676	2.58279	2.37479	2.1703
	2.32211	2.45897	2.59121	2.39945	2.15648
	2.37708	2.44162	2.61439	2.3179	2.11
	2.37202	2.46815	2.59843	2.39724	2.12203
	2.33999	2.36684	2.59736	2.39305	2.15288
	2.38063	2.45903	2.54165	2.37444	2.16748
	2.38888	2.44279	2.55113	2.40826	2.18384
	2.36805	2.42007	2.57458	2.39539	2.07124
	2.31919	2.46611	2.59062	2.40831	2.16156
	2.38396	2.44358	2.61041	2.41811	2.12182
	2.35588	2.44164	2.59186	2.39659	2.15671
	2.35807	2.35788	2.57047	2.40983	2.13622
	2.38347	2.45897	2.60593	2.35925	2.15148
	2.27815	2.47002	2.5595	2.36746	2.14466
	2.39028	2.44801	2.56065	2.38409	2.18251
	2.32873	2.43645	2.57744	2.42019	2.14486

## Sheet: LIHC
LIHC
Patients	A10R	A10U	A10X	A113	A11A
N hubs	5	5	5	5	5
Hubs inactivation entropy	2.45118	1.70137	1.97779	2.01507	1.79478
Entropy for inactivations of random selected n targets	2.02244	1.91759	2.23049	2.28079	2.00583
	1.99534	1.92317	2.28049	2.27055	1.97713
	1.98017	1.86259	2.26591	2.26116	1.98196
	2.01709	1.90304	2.31709	2.31211	1.93486
	2.02346	1.91083	2.35973	2.24441	1.98192
	2.02536	1.90407	2.29796	2.30905	1.94914
	2.02504	1.88766	2.26388	2.30857	2.01874
	2.0035	1.91084	2.34835	2.33237	2.00545
	1.97485	1.89266	2.38752	2.3213	1.981
	2.00074	1.92003	2.32261	2.34401	1.97547
	2.01294	1.90619	2.35042	2.30047	1.95015
	1.96866	1.91759	2.34607	2.29958	1.97057
	2.02226	1.87829	2.29805	2.31211	1.9865
	1.99231	1.87235	2.31036	2.29337	1.98622
	1.92612	1.91656	2.38041	2.30531	1.94776
	2.00777	1.92317	2.3001	2.29248	1.99335
	2.01281	1.90866	2.31636	2.33225	1.97208
	1.97878	1.90854	2.36918	2.2759	1.98931
	2.01402	1.90537	2.23391	2.27905	1.93544
	1.97437	1.79138	2.37671	2.29857	1.9805
	2.0382	1.90304	2.36217	2.27786	1.92483
	2.01108	1.79398	2.23366	2.30557	1.98723
	1.96346	1.85882	2.39799	2.25646	2.00998
	1.98086	1.92412	2.2137	2.30429	1.98829
	1.99428	1.90203	2.18738	2.29348	1.98962
	2.01609	1.90714	2.25761	2.3079	1.99335
	2.01778	1.8997	2.23317	2.30971	1.98917
	2.02007	1.91691	2.3315	2.29809	1.99164
	2.02333	1.91043	2.28864	2.27756	1.98028
	2.02972	1.85887	2.40097	2.31211	1.95477
	1.98752	1.91691	2.35958	2.27901	1.98327
	2.02759	1.92412	2.38752	2.30542	2.00756
	2.00889	1.90191	2.2944	2.31548	1.96348
	2.03086	1.89495	2.2339	2.30226	1.99862
	2.0473	1.92412	2.33614	2.31884	1.97067
	2.00349	1.89146	2.38304	2.29811	2.00096
	1.95327	1.89328	2.2695	2.27956	2.00583
	2.01802	1.91656	2.25258	2.24458	1.96248
	2.02504	1.89861	2.24092	2.29889	1.98457
	2.01364	1.88321	2.35137	2.29628	1.95195
	2.00889	1.9152	2.35926	2.30557	1.93215
	2.00074	1.89231	2.24948	2.26867	1.96221
	2.01186	1.89533	2.33612	2.1901	1.98398
	1.96731	1.90388	2.3552	2.24606	1.94455
	2.01408	1.87208	2.36487	2.2693	1.99078
	2.00084	1.87642	2.32198	2.30621	1.99335
	2.00339	1.87194	2.3719	2.30196	2.0088
	1.9859	1.87813	2.25493	2.28251	1.9668
	1.97025	1.93408	2.35171	2.29426	1.94568
	2.01294	1.86773	2.39454	2.32655	1.93022
	1.96896	1.89845	2.32583	2.28698	2.00096
	1.97291	1.92412	2.31495	2.29526	2.01101
	1.99446	1.89302	2.35243	2.27891	2.00408
	1.93455	1.87815	2.32397	2.22698	1.98579
	1.95313	1.87964	2.33107	2.29348	1.9515
	1.95923	1.80526	2.42735	2.30851	2.01101
	1.96707	1.91425	2.30515	2.29621	1.93636
	2.01435	1.85122	2.31119	2.24196	1.92221
	1.97844	1.8997	2.3584	2.28002	1.99479
	1.92924	1.90731	2.31652	2.24689	2.00334
	1.9926	1.91759	2.33371	2.30304	1.99309
	2.01609	1.80813	2.36079	2.27059	1.96697
	1.97087	1.92412	2.34429	2.25381	1.97988
	1.95681	1.92262	2.31734	2.29319	1.92728
	1.99951	1.89204	2.28602	2.3009	1.95827
	2.01483	1.92317	2.28475	2.28899	2.0103
	1.96877	1.90304	2.31171	2.28809	2.00092
	1.9493	1.90565	2.28395	2.29889	1.95342
	2.00792	1.89493	2.32871	2.28665	1.99241
	2.03125	1.88385	2.33221	2.29214	1.95015
	2.01707	1.9006	2.24741	2.30226	1.98967
	2.02105	1.87687	2.30879	2.28816	2.00096
	1.99802	1.91425	2.31058	2.2947	1.9908
	1.98086	1.89204	2.36217	2.31193	2.00672
	1.99528	1.88	2.36217	2.30847	1.99164
	1.92955	1.85006	2.32738	2.29328	1.99935
	1.94736	1.89685	2.29985	2.29988	2.00096
	1.94189	1.91043	2.19104	2.28693	1.93315
	1.99086	1.88603	2.24521	2.28045	1.93996
	1.97133	1.90191	2.33371	2.30557	1.99336
	1.99104	1.90958	2.29843	2.28362	1.99301
	2.00027	1.86294	2.40879	2.24444	2.00141
	2.02053	1.91759	2.27162	2.29725	1.95404
	2.00074	1.91656	2.26836	2.28484	2.00141
	1.94832	1.92317	2.25915	2.2494	1.92548
	1.98617	1.86906	2.38615	2.2802	2.00427
	1.99899	1.90854	2.36787	2.26995	2.00014
	1.96803	1.93614	2.32105	2.29411	2.01874
	1.94641	1.8918	2.36176	2.29172	1.98744
	2.02996	1.91043	2.32694	2.30226	1.93192
	1.98562	1.90866	2.37147	2.2683	1.95782
	2.00889	1.8834	2.33799	2.30839	1.93677
	2.00465	1.92317	2.23242	2.29049	1.89276
	2.04207	1.89879	2.35654	2.29325	2.00545
	1.99951	1.74138	2.21566	2.27574	2.00096
	1.96669	1.9006	2.35737	2.31517	1.98205
	2.02536	1.88766	2.34835	2.32641	2.00014
	2.04013	1.84625	2.28395	2.299	1.94253
	1.99094	1.87857	2.35958	2.29592	1.96691
	2.0013	1.91533	2.36872	2.25058	1.97532
	1.99951	1.8834	2.28187	2.28864	1.99335
	1.95082	1.90761	2.36551	2.3168	2.00092
	1.98971	1.83199	2.39454	2.27864	1.9594
	2.01483	1.91759	2.32625	2.30557	2.00141
	1.99104	1.906	2.35958	2.30702	2.03076
	2.00175	1.91043	2.33301	2.26908	1.95609
	1.97427	1.90998	2.33737	2.29981	1.98677
	2.01825	1.93069	2.33612	2.31219	1.94899
	2.01545	1.82379	2.25818	2.29877	1.97526
	1.98426	1.89231	2.34835	2.24837	2.02055
	2.03865	1.88595	2.35413	2.23694	2.00096
	2.00889	1.91973	2.36487	2.23592	2.00712
	1.96716	1.87524	2.31717	2.28707	1.98475
	2.02227	1.85588	2.39799	2.25259	1.96353
	2.01443	1.84243	2.35737	2.27592	1.94619
	2.01317	1.91228	2.39454	2.30542	1.99969
	1.98563	1.89229	2.26279	2.27313	1.98475
	2.01802	1.90099	2.37671	2.29658	1.98579
	2.00253	1.89392	2.33737	2.31178	1.9594
	2.00731	1.93016	2.38458	2.30468	1.95396
	1.98377	1.91759	2.33521	2.329	2.04107
	2.03176	1.93729	2.31867	2.25176	1.97054
	1.98743	1.87919	2.34835	2.25393	1.99935
	1.95701	1.90998	2.29821	2.30196	2.01101
	2.01034	1.87288	2.37638	2.22722	1.91201
	2.02376	1.87546	2.37147	2.28996	1.93053
	2.01709	1.91043	2.26985	2.3131	1.99935
	1.99941	1.91533	2.33612	2.28766	1.99164
	1.99132	1.89229	2.34386	2.26267	1.95754
	2.01215	1.91043	2.27591	2.30011	2.00096
	1.98708	1.84091	2.32962	2.28597	1.96369
	1.97427	1.91759	2.34313	2.26526	1.98967
	2.03176	1.88282	2.33409	2.26629	1.95993
	2.0319	1.84549	2.37349	2.28481	1.97216
	2.02187	1.94102	2.343	2.33898	1.97155
	2.00527	1.88766	2.37325	2.28525	2.00369
	1.99625	1.92769	2.37598	2.29072	1.92476
	2.01727	1.8827	2.42318	2.27224	1.94085
	1.96301	1.85355	2.33066	2.31219	2.00252
	1.99407	1.87171	2.35152	2.27798	1.98196
	2.03383	1.92093	2.30834	2.31883	1.99873
	1.98846	1.8986	2.30167	2.30555	1.94456
	2.01609	1.80242	2.32902	2.3152	2.00252
	2.01483	1.89322	2.37147	2.29276	2.02513
	1.96697	1.88126	2.33249	2.2503	2.01724
	1.99951	1.86277	2.39454	2.29114	1.98695
	2.02536	1.87302	2.35454	2.28228	1.97628
	1.99097	1.78939	2.31411	2.31414	2.00096
	1.94028	1.90666	2.36641	2.28969	1.96961
	2.01313	1.80479	2.35695	2.27981	1.99474
	1.9859	1.87857	2.25254	2.28617	1.99407
	2.00463	1.91533	2.31045	2.29746	2.0103
	2.04013	1.89036	2.36536	2.30025	1.97436
	2.00889	1.87409	2.29734	2.26574	1.95796
	2.01709	1.91192	2.31187	2.30557	2.00096
	2.01294	1.92315	2.37909	2.31211	1.97325
	2.01709	1.84693	2.38304	2.2747	1.9908
	2.02244	1.91052	2.35627	2.27729	1.97461
	1.98714	1.89761	2.31241	2.27393	1.92432
	2.01215	1.92317	2.36872	2.30226	1.99241
	1.9926	1.90009	2.35152	2.30172	1.98623
	2.01609	1.87947	2.35309	2.27885	2.03152
	1.98971	1.90714	2.38351	2.27303	1.99379
	1.97737	1.90958	2.35062	2.24911	1.95046
	2.01609	1.92075	2.35137	2.30557	1.9908
	1.95785	1.85544	2.37325	2.28349	1.98751
	1.96755	1.88238	2.19076	2.33653	1.99749
	2.00042	1.87176	2.38742	2.29015	2.01874
	2.02333	1.88126	2.24699	2.28812	1.98622
	2.01806	1.94702	2.30879	2.26259	1.94378
	1.98668	1.89197	2.35413	2.29027	1.96961
	2.01709	1.89761	2.32962	2.32553	2.00369
	1.88756	1.90866	2.37638	2.28271	1.98447
	2.01105	1.92419	2.33259	2.26505	1.95722
	2.00175	1.8457	2.33996	2.30011	2.01635
	1.96202	1.89196	2.31401	2.30003	1.99188
	2.01408	1.89176	2.33693	2.283	1.98398
	1.94706	1.85792	2.23539	2.31977	1.94232
	1.97388	1.90778	2.35413	2.26354	1.924
	1.95006	1.90955	2.37325	2.28568	1.9392
	2.00339	1.89441	2.36641	2.26403	2.01156
	1.96079	1.90292	2.34117	2.18673	2.00096
	1.96067	1.86129	2.36641	2.25288	1.99445
	2.04856	1.8953	2.30503	2.27844	1.99335
	2.03176	1.88679	2.30796	2.29988	1.93263
	2.00889	1.89098	2.2897	2.27156	1.97267
	2.01408	1.92317	2.36872	2.30196	1.94945
	2.01892	1.82976	2.33371	2.27423	1.93982
	1.99901	1.92979	2.37909	2.28349	1.98303
	1.99951	1.92317	2.33488	2.27953	1.99078
	2.01709	1.87813	2.35499	2.29865	1.96429
	1.99802	1.90304	2.34453	2.28372	1.99266
	2.02244	1.90854	2.35042	2.29193	1.94497
	2.00889	1.9111	2.3294	2.29157	1.96549
	2.03279	1.83299	2.38615	2.29175	1.93944
	1.99104	1.90099	2.36918	2.29764	1.90582
	1.87576	1.91615	2.32448	2.27855	1.96406
	2.00074	1.88766	2.27867	2.31219	1.99241
	1.97438	1.87013	2.36246	2.28167	1.93866
	1.9721	1.90495	2.28597	2.29694	1.98303
	2.00856	1.8517	2.35823	2.29973	1.99379
	1.99625	1.90761	2.38826	2.30557	1.99379
	2.01522	1.8918	2.35958	2.32651	1.97499
	1.97931	1.87829	2.31154	2.28414	1.96695
	2.00889	1.87609	2.33845	2.30648	2.00096
	2.02244	1.89376	2.2944	2.25196	2.03436
	1.99419	1.87302	2.27627	2.2971	1.99818
	1.94752	1.92075	2.36246	2.29536	2.02087
	2.00585	1.90304	2.42318	2.28507	1.98106
	2.01156	1.90778	2.29582	2.29267	1.99241
	1.9788	1.89328	2.27171	2.29898	1.92692
	1.97075	1.9111	2.27516	2.2782	1.94154
	1.9733	1.88551	2.35627	2.29764	2.01635
	2.01727	1.90854	2.34767	2.30542	1.97547
	1.91254	1.86853	2.3097	2.30496	2.01874
	2.00777	1.86987	2.315	2.25459	2.01724
	1.99407	1.92412	2.20524	2.2105	1.99038
	1.971	1.92646	2.37671	2.30244	1.96132
	2.00889	1.86945	2.27499	2.3527	1.94713
	2.02244	1.89861	2.35744	2.27415	1.9616
	2.00981	1.90854	2.34579	2.2622	1.99935
	1.98607	1.85776	2.39454	2.166	1.96382
	1.98949	1.89907	2.34502	2.28163	1.98233
	2.00385	1.86832	2.343	2.16035	1.95566
	1.93973	1.90304	2.29491	2.30366	1.93816
	1.97024	1.86066	2.29959	2.27967	1.9908
	2.02278	1.9202	2.37215	2.26964	1.93047
	2.02761	1.91192	2.34429	2.20394	1.98098
	1.97931	1.90304	2.36624	2.29645	1.99479
	1.9794	1.91324	2.26834	2.29137	1.98957
	2.04856	1.89392	2.31103	2.23588	1.99633
	2.00585	1.87947	2.35137	2.29885	1.94525
	1.97844	1.93966	2.35454	2.27348	1.96514
	1.99407	1.91759	2.36816	2.28648	1.98221
	1.97068	1.87176	2.31524	2.29811	2.0054
	2.01522	1.90998	2.30582	2.30312	1.97959
	2.00777	1.87417	2.29799	2.30197	1.96649
	2.01812	1.90616	2.34141	2.27978	1.99224
	1.99528	1.94779	2.26834	2.2392	1.98398
	1.99134	1.90955	2.39454	2.30691	1.98475
	2.02715	1.88164	2.34394	2.28704	1.98579
	2.04013	1.91759	2.26147	2.31041	2.03307
	2.02564	1.82932	2.38304	2.28443	1.97898
	2.03086	1.88158	2.27268	2.28507	1.99188
	2.02346	1.92317	2.33786	2.2955	1.97959
	2.00777	1.90998	2.25312	2.31884	1.99175
	2.02382	1.91656	2.25112	2.25254	1.97038
	1.96067	1.92767	2.35042	2.29898	1.96428
	2.00424	1.79175	2.3025	2.29526	1.9952
	2.00889	1.8881	2.31015	2.28476	1.9686
	1.99951	1.92858	2.33975	2.28743	1.99472
	2.00889	1.87511	2.38304	2.20304	2.00096
	1.98371	1.90998	2.24312	2.30728	1.91759
	1.94968	1.86409	2.38414	2.31883	2.01549
	1.98147	1.91615	2.37147	2.27947	2.02504
	1.97178	1.92075	2.31291	2.27862	1.99379
	1.98037	1.81151	2.42318	2.26292	1.99164
	2.00385	1.80958	2.33612	2.31282	1.99935
	1.9074	1.90304	2.37671	2.3072	1.99214
	2.00601	1.91656	2.34259	2.31211	1.95073
	2.01713	1.87881	2.32233	2.24956	1.99732
	2.02546	1.92412	2.30555	2.2746	2.0088
	2.01609	1.90537	2.36918	2.31161	1.96487
	1.99642	1.92412	2.34459	2.28596	1.94007
	2.01522	1.86332	2.39749	2.28429	1.98532
	1.9536	1.89376	2.34801	2.26404	1.92688
	1.92828	1.88674	2.33375	2.30175	1.97526
	2.01215	1.89536	2.3474	2.28859	1.96908
	1.98017	1.93542	2.37275	2.26582	1.98523
	1.98546	1.90099	2.22394	2.30513	1.98475
	1.96574	1.87629	2.29491	2.27129	1.99379
	1.98783	1.91043	2.30652	2.29764	2.00863
	2.03086	1.91225	2.33734	2.28085	1.97718
	2.00856	1.92317	2.28862	2.28468	2.01724
	1.97485	1.89115	2.3419	2.28636	1.98192
	1.9512	1.91983	2.33485	2.28643	1.95609
	1.97958	1.84632	2.29849	2.24791	1.95987
	2.01689	1.90464	2.34767	2.29456	2.00535
	2.02504	1.88463	2.3481	2.27935	2.01025
	2.00465	1.87201	2.4126	2.2732	1.98825
	2.00385	1.89227	2.34329	2.27928	2.00268
	2.01003	1.82673	2.35737	2.29655	1.96243
	2.03028	1.86712	2.30045	2.29877	1.9677
	2.00889	1.92093	2.26579	2.24823	2.01668
	2.01522	1.90105	2.35128	2.27974	2.02652
	2.00078	1.91759	2.31154	2.2991	2.01874
	1.96454	1.90043	2.33396	2.22207	1.9231
	1.95712	1.83502	2.36156	2.28691	1.97695
	2.01739	1.93069	2.33163	2.32327	1.97512
	1.99087	1.90099	2.34371	2.26137	1.97886
	2.00074	1.91423	2.30736	2.30557	1.99241
	1.99652	1.88666	2.32907	2.28803	1.99164
	2.02116	1.90998	2.35958	2.29325	1.97547
	1.98333	1.88666	2.37349	2.30375	1.99651
	1.97844	1.86223	2.33515	2.28375	1.94837
	2.03176	1.88161	2.34767	2.28591	1.99495
	2.00777	1.91949	2.33612	2.24717	1.96807
	2.02536	1.89376	2.35958	2.31459	1.97695
	1.99561	1.88666	2.39799	2.28754	1.95247
	1.97494	1.90185	2.36624	2.27862	1.92655
	2.03607	1.91656	2.24741	2.21063	2.02513
	1.98743	1.91759	2.23867	2.32235	1.98303
	2.01862	1.86095	2.22726	2.30079	1.95566
	2.02116	1.88649	2.39799	2.24854	1.99609
	2.01538	1.87302	2.2261	2.31211	1.99164
	1.97496	1.87176	2.37147	2.29857	2.00908
	1.99202	1.90016	2.32934	2.29348	1.98398
	2.03467	1.9039	2.3719	2.29627	1.97988
	1.96569	1.89186	2.3719	2.29172	1.96097
	2.00364	1.92203	2.22215	2.29394	1.93663
	1.99523	1.89757	2.3405	2.26647	2.00141
	2.00074	1.92412	2.3552	2.31211	1.96702
	2.02226	1.90652	2.33089	2.30252	1.96746
	2.03722	1.8958	2.24203	2.31211	1.99379
	2.01408	1.91807	2.42025	2.29101	1.97322
	2.01317	1.91192	2.33801	2.26533	1.99935
	2.00357	1.87489	2.29734	2.27949	1.98622
	1.97101	1.9111	2.30765	2.27196	1.99164
	1.93732	1.88359	2.32583	2.28816	1.97459
	1.96077	1.92317	2.28527	2.30793	1.96062
	1.98959	1.8703	2.32397	2.31524	2.0103
	1.98302	1.88244	2.35627	2.29156	1.98163
	1.9575	1.89067	2.34005	2.30557	1.98751
	2.0025	1.81542	2.30243	2.28311	1.94578
	1.90529	1.9152	2.35737	2.29526	1.99096
	1.98969	1.91656	2.34005	2.30477	1.94823
	2.00889	1.88413	2.32907	2.29898	2.00092
	2.0023	1.87865	2.32213	2.28477	1.98138
	2.02578	1.90537	2.3404	2.23763	2.00014
	1.92093	1.90731	2.26058	2.2955	1.97117
	2.00349	1.90998	2.35042	2.3131	2.02332
	2.01268	1.82205	2.32726	2.30673	1.98287
	2.03426	1.89533	2.34429	2.30557	1.99164
	1.93078	1.9006	2.3167	2.30557	1.9759
	2.01545	1.90714	2.33975	2.32033	1.97605
	2.00905	1.8997	2.32543	2.3037	2.00069
	2.00889	1.87355	2.35128	2.24334	1.98303
	2.03607	1.76953	2.22653	2.31031	2.00941
	2.00074	1.87486	2.21219	2.30484	1.9645
	1.98173	1.92983	2.32107	2.30149	2.00268
	2.03176	1.83111	2.33786	2.29004	1.97713
	2.03693	1.91833	2.30565	2.28329	1.97374
	1.95814	1.88839	2.28864	2.25312	1.99164
	1.90915	1.93073	2.3942	2.31517	2.01391
	2.00423	1.90203	2.35502	2.28853	1.99335
	1.99543	1.89654	2.36246	2.29877	1.97343
	2.04856	1.90464	2.33696	2.30542	2.0452
	2.0122	1.88	2.33305	2.28617	1.99906
	1.93608	1.92344	2.3405	2.2817	1.97967
	1.98147	1.91656	2.33371	2.27217	2.00096
	1.96211	1.88623	2.29036	2.26589	1.98444
	1.98073	1.89844	2.38543	2.29592	2.00941
	2.00463	1.91615	2.34595	2.30542	2.00096
	2.00463	1.88179	2.33371	2.27565	1.96105
	1.97547	1.92883	2.37671	2.26088	1.98125
	1.9693	1.90854	2.28205	2.29175	1.98475
	2.00165	1.91052	2.38041	2.30112	1.95454
	2.02244	1.90304	2.25818	2.32553	1.94455
	2.0297	1.87235	2.35695	2.30197	1.96681
	2.00261	1.90958	2.31168	2.22573	1.90432
	2.00856	1.87947	2.31879	2.2971	1.98106
	1.99257	1.90203	2.27258	2.30542	1.97354
	1.94564	1.86339	2.34422	2.30375	2.00019
	2.03017	1.91759	2.2923	2.29564	2.00014
	1.99951	1.82539	2.35828	2.32217	1.9458
	2.01028	1.91615	2.40167	2.27977	1.98278
	1.94961	1.85588	2.29627	2.34401	2.00941
	2.03723	1.89354	2.36512	2.3013	1.95404
	1.9499	1.92317	2.28852	2.30857	1.99164
	2.01443	1.90958	2.23662	2.29875	1.95833
	2.0116	1.89076	2.30876	2.2656	2.00427
	2.0116	1.92317	2.31146	2.2971	1.98677
	1.97299	1.92941	2.39749	2.29279	1.99633
	1.99005	1.91656	2.375	2.26896	1.95118
	2.00094	1.92983	2.35413	2.28553	1.9782
	2.00889	1.90495	2.36393	2.29562	1.97965
	2.00889	1.91949	2.29231	2.25207	1.95117
	1.98846	1.86294	2.39799	2.29248	2.03195
	2.00777	1.91656	2.31654	2.30654	1.94348
	1.98731	1.8953	2.3719	2.31199	2.00408
	2.00459	1.86733	2.35627	2.29323	1.9944
	2.00385	1.88391	2.3655	2.28426	1.9908
	1.92955	1.90016	2.37275	2.29276	2.01724
	1.96866	1.92729	2.29582	2.30801	1.99906
	1.97671	1.83911	2.40879	2.25404	1.91895
	1.99097	1.89995	2.37909	2.26542	1.99175
	2.01709	1.89376	2.31963	2.27978	1.99164
	1.98404	1.84753	2.35451	2.28813	1.98917
	1.96572	1.86315	2.2755	2.29214	1.99407
	2.03868	1.90191	2.30796	2.30905	1.98622
	2.02859	1.92412	2.35824	2.30308	1.94102
	1.96866	1.89728	2.21828	2.29356	1.96213
	2.00138	1.88327	2.31516	2.28887	1.96856
	1.97912	1.90854	2.37147	2.31696	1.98492
	1.99802	1.83218	2.35451	2.25401	1.97002
	2.01758	1.90854	2.36176	2.25703	1.94028
	2.00889	1.83304	2.36641	2.28596	2.00051
	1.96545	1.90666	2.30963	2.27573	1.96314
	1.99132	1.92412	2.35958	2.30542	1.98751
	1.99446	1.91691	2.31163	2.27109	1.99335
	1.93814	1.90854	2.40879	2.29899	1.99591
	1.94795	1.89536	2.36487	2.28599	1.98727
	1.99407	1.87355	2.38351	2.21055	1.99164
	1.97775	1.91856	2.38262	2.30542	1.95928
	1.97383	1.86906	2.28475	2.28323	1.95889
	1.96866	1.92652	2.34835	2.2899	2.00141
	2.02761	1.88666	2.36512	2.27666	1.98475
	1.9905	1.82871	2.31222	2.28943	1.97959
	1.9736	1.92412	2.3552	2.31145	1.98813
	1.99802	1.86421	2.33415	2.26424	1.95083
	2.00385	1.9395	2.34422	2.29869	1.99335
	2.00463	1.88777	2.30811	2.30431	2.02513
	1.99951	1.94623	2.24665	2.27206	1.99969
	2.03056	1.90134	2.32523	2.30496	1.9391
	2.00889	1.87355	2.26368	2.32966	1.98125
	2.0023	1.89328	2.32397	2.2597	1.94281
	2.03061	1.88649	2.37349	2.24009	2.01196
	2.01294	1.86789	2.35627	2.25207	1.98944
	2.00561	1.89176	2.3746	2.28035	1.97118
	1.99534	1.90282	2.33583	2.22858	1.9576
	1.99924	1.90058	2.25472	2.17148	1.95827
	1.94038	1.8664	2.3746	2.28258	1.99702
	2.01408	1.91112	2.25429	2.26672	2.00252
	1.99528	1.8918	2.34689	2.30542	1.98398
	1.99672	1.87841	2.3097	2.25315	1.99392
	1.98111	1.91615	2.39799	2.25672	2.00791
	1.95813	1.90388	2.34386	2.30496	1.98607
	1.99501	1.90001	2.36147	2.25135	1.98398
	1.99446	1.84798	2.25822	2.31211	1.98221
	2.00723	1.85529	2.35174	2.29988	1.99935
	1.99561	1.91533	2.24629	2.29225	1.97744
	2.03369	1.9506	2.3611	2.26633	1.95657
	1.97543	1.91656	2.35454	2.28077	1.99335
	2.02346	1.86065	2.37349	2.28052	1.99241
	2.01257	1.87919	2.34835	2.26694	1.93801
	1.96061	1.9006	2.27314	2.25587	1.98622
	2.03176	1.90854	2.34453	2.28863	1.93319
	2.00777	1.8856	2.28454	2.31051	1.98751
	2.01587	1.90866	2.30175	2.29206	1.93578
	2.03292	1.90866	2.40879	2.30822	1.97695
	2.01408	1.91656	2.36938	2.2206	1.96902
	2.02346	1.88515	2.35454	2.22207	2.02628
	1.99227	1.88618	2.39799	2.30248	1.97692
	1.99237	1.86	2.3054	2.27147	1.97578
	2.01156	1.8664	2.40879	2.31219	2.00835
	1.90224	1.86372	2.34678	2.29323	1.9829
	1.99396	1.85402	2.39454	2.288	1.97258
	1.99154	1.84633	2.38304	2.30196	1.94692
	1.92405	1.84948	2.34579	2.27207	2.00096
	1.99094	1.85541	2.4126	2.30557	1.92442
	2.02447	1.89196	2.34031	2.29248	1.98523
	1.99941	1.91656	2.35413	2.24147	1.9613
	2.00704	1.90854	2.28864	2.31976	1.97714
	2.01402	1.92344	2.30702	2.26921	1.98864
	1.98111	1.90892	2.35451	2.30793	1.98303
	1.95538	1.89844	2.35413	2.28956	1.98845
	1.94665	1.82633	2.35823	2.30301	1.99379
	2.01795	1.8533	2.35502	2.29532	2.00119
	1.99663	1.91876	2.32625	2.26618	1.98957
	1.91456	1.90928	2.39706	2.18228	1.96567
	1.96514	1.9115	2.31642	2.30458	2.0065
	1.97231	1.82683	2.36134	2.277	2.00835
	1.98805	1.87275	2.32585	2.31219	1.99301
	1.97696	1.93069	2.33375	2.32191	1.99047
	2.00889	1.9161	2.35973	2.2766	1.99335
	2.02346	1.91615	2.32397	2.339	1.98622
	1.97992	1.84798	2.35137	2.26407	1.94745
	1.99094	1.88666	2.34499	2.29841	1.99594
	2.00889	1.8986	2.30115	2.31323	1.99241
	1.95733	1.91272	2.33632	2.28315	1.97713
	1.98246	1.86294	2.36536	2.24343	1.99702
	2.00868	1.92412	2.34767	2.27183	1.92761
	2.02664	1.86518	2.39454	2.24622	1.98398
	2.02244	1.88288	2.34782	2.26721	1.99335
	2.02346	1.90958	2.3481	2.32549	2.01874
	1.95313	1.86604	2.33737	2.28343	1.98558
	1.98587	1.91294	2.29766	2.28689	1.94398
	2.00078	1.91656	2.33804	2.26913	1.99681
	1.92878	1.79603	2.35454	2.30857	2.00096
	1.97932	1.8806	2.2761	2.2978	1.93596
	1.97227	1.91615	2.36512	2.2916	1.95656
	1.98743	1.91063	2.2951	2.25438	1.96961
	2.01812	1.88126	2.37976	2.28994	1.99749
	2.01739	1.85195	2.34835	2.30322	1.93571
	1.99924	1.88882	2.34329	2.29203	1.9314
	1.99951	1.88766	2.33066	2.24571	1.99164
	1.99988	1.90542	2.29444	2.29128	1.94232
	1.97618	1.90464	2.33282	2.31134	1.96521
	2.00385	1.86135	2.3552	2.27359	1.95934
	2.00889	1.90203	2.32107	2.29562	1.98398
	2.00339	1.92203	2.37349	2.26809	1.94785
	2.01786	1.90464	2.33075	2.19402	1.98061
	2.01408	1.88269	2.3405	2.20826	1.97554
	1.95882	1.91427	2.31286	2.28564	1.98457
	1.99446	1.91691	2.34422	2.25345	1.97898
	2.01812	1.89174	2.37671	2.30654	1.98398
	1.94987	1.89693	2.28338	2.25397	1.92998
	2.02346	1.91935	2.35828	2.29508	1.99164
	1.95936	1.8714	2.29779	2.30423	2.00863
	2.02244	1.89693	2.34429	2.20298	1.97988
	1.89943	1.87843	2.38615	2.26229	2.00863
	2.01709	1.85483	2.33845	2.28531	1.96213
	1.98333	1.90343	2.38826	2.24119	2.01814
	1.9889	1.92317	2.35627	2.30654	1.97712
	2.02753	1.92276	2.36536	2.30822	1.9373
	2.00472	1.87609	2.36788	2.26607	1.95055
	1.97352	1.8715	2.33804	2.24354	1.97526
	1.96514	1.89533	2.36156	2.2776	1.99379
	2.03176	1.90191	2.33041	2.30893	1.99058
	2.02346	1.8662	2.27097	2.31211	1.94651
	1.96716	1.89354	2.32085	2.29712	1.9952
	1.98805	1.81983	2.32371	2.29645	1.99392
	1.94557	1.90007	2.31045	2.28689	1.98061
	1.94713	1.90866	2.2629	2.29123	2.00334
	1.92782	1.90838	2.32479	2.22698	1.99309
	1.97948	1.94102	2.32201	2.20641	1.96657
	1.98235	1.88505	2.31524	2.26775	2.00712
	1.97485	1.89196	2.23134	2.30542	2.00863
	2.01269	1.90185	2.32105	2.27809	1.98434
	2.0075	1.9111	2.38351	2.28079	1.97794
	2.0213	1.91131	2.36918	2.31253	1.90354
	2.00561	1.80272	2.26902	2.32179	2.00096
	1.95807	1.92194	2.3405	2.24674	1.99472
	2.00923	1.90958	2.33891	2.19394	1.99479
	2.03425	1.86526	2.33845	2.25438	1.99335
	1.98025	1.89392	2.30125	2.29269	1.99472
	1.96021	1.89533	2.26353	2.27211	1.94845
	2.02447	1.90731	2.40138	2.26954	2.00096
	1.98566	1.92941	2.36536	2.30648	2.00096
	1.99969	1.89229	2.39454	2.30957	1.97468
	2.04013	1.90998	2.34655	2.31211	1.95504
	2.00074	1.88878	2.33415	2.31211	1.98303
	1.99407	1.9111	2.36217	2.31883	1.98477
	2.01709	1.88524	2.23319	2.29483	1.96416
	2.00084	1.90099	2.20831	2.28397	1.99308
	2.01709	1.88797	2.34607	2.20596	1.9349
	2.04127	1.9152	2.33221	2.30658	1.99241
	2.04915	1.81739	2.34453	2.28816	1.99749
	2.00777	1.9139	2.39749	2.29428	1.96518
	2.02187	1.94303	2.32107	2.2761	1.96766
	1.954	1.92412	2.27946	2.22039	1.99335
	2.00639	1.82074	2.34835	2.24787	1.98579
	1.99407	1.88891	2.35413	2.28564	1.95795
	2.02323	1.90179	2.3309	2.29377	2.00427
	2.00385	1.88194	2.3611	2.31501	2.00941
	2.01408	1.89848	2.31529	2.26678	2.01387
	2.00639	1.91656	2.32228	2.31338	1.97087
	1.97025	1.92412	2.31149	2.17929	1.99241
	1.99802	1.85603	2.30396	2.24877	1.99748
	2.00463	1.87169	2.35062	2.31219	1.98475
	1.98783	1.90016	2.31154	2.29988	1.94583
	1.99005	1.82317	2.29716	2.27652	1.97839
	2.0023	1.84463	2.35243	2.2517	1.98825
	1.99132	1.91656	2.29852	2.28251	2.00843
	2.0131	1.88787	2.30665	2.2656	1.99335
	1.92589	1.92979	2.36951	2.28704	1.97421
	1.97959	1.91412	2.30007	2.20369	1.94455
	2.03292	1.91656	2.24174	2.31565	1.97179
	2.002	1.89949	2.3942	2.28118	1.97118
	2.00618	1.90043	2.33375	2.25974	1.97989
	2.00834	1.87974	2.33032	2.29476	1.98761
	1.98556	1.90998	2.33159	2.31884	1.97157
	2.01408	1.89536	2.29734	2.29897	1.99935
	2.00777	1.90866	2.33159	2.2543	1.98973
	1.98713	1.91299	2.31933	2.30557	1.90635
	2.0023	1.9006	2.29999	2.32049	1.98398
	1.99079	1.90866	2.3584	2.28514	1.93495
	2.0198	1.89844	2.38041	2.29973	2.00096
	1.99131	1.92412	2.29852	2.25842	1.99935
	2.0023	1.90464	2.26263	2.29764	2.01874
	2.02244	1.90731	2.33521	2.29898	1.98103
	2.00834	1.84633	2.33675	2.27913	1.93544
	2.01408	1.90998	2.26433	2.29067	1.99241
	2.02536	1.85941	2.33558	2.27967	1.98579
	2.00979	1.88097	2.35042	2.25482	1.93826
	1.99951	1.88214	2.23317	2.30647	1.9848
	1.96871	1.86773	2.34356	2.28596	1.99996
	1.99132	1.90958	2.35958	2.30557	1.97322
	1.99652	1.8763	2.36872	2.28965	1.94895
	1.9764	1.87524	2.38304	2.28036	2.00014
	2.02137	1.91669	2.30805	2.30197	1.99808
	1.94517	1.87678	2.35823	2.21194	1.94007
	1.98783	1.90343	2.32105	2.29023	2.00141
	2.02382	1.91615	2.23707	2.29831	1.97054
	2.00856	1.91656	2.34879	2.29318	1.99624
	2.01525	1.87499	2.40879	2.28813	1.97232
	2.02447	1.88921	2.28124	2.28198	2.00096
	1.9523	1.86715	2.39454	2.29407	1.99335
	1.99134	1.90304	2.36487	2.29577	1.98851
	2.00074	1.88766	2.38041	2.2824	1.96834
	2.00074	1.89958	2.37952	2.32374	1.98622
	2.00889	1.83749	2.37671	2.26965	1.99935
	2.03086	1.91043	2.33612	2.29332	2.00252
	2.01269	1.91691	2.36918	2.31219	1.93651
	1.9562	1.85402	2.26834	2.24543	1.99335
	2.04207	1.87935	2.35042	2.30666	2.00998
	1.9859	1.92989	2.26799	2.29363	2.00712
	2.02536	1.88524	2.37147	2.30666	1.97422
	2.00463	1.93639	2.32033	2.28212	2.00092
	1.9859	1.91418	2.28909	2.28392	1.98457
	2.00904	1.88729	2.18926	2.23889	1.94149
	1.99085	1.89322	2.26933	2.27961	2.01328
	2.00196	1.89533	2.36872	2.26818	2.01635
	1.93375	1.86693	2.39318	2.29783	2.02424
	2.01269	1.88774	2.34879	2.27026	1.97922
	1.98067	1.87356	2.28118	2.27862	1.9382
	2.00889	1.92276	2.35113	2.30111	1.99335
	1.99993	1.88202	2.33642	2.32481	2.00252
	1.99134	1.89392	2.28339	2.2511	1.98303
	2.01707	1.90464	2.37838	2.30476	1.922
	2.02761	1.92086	2.35828	2.28358	1.98303
	2.00094	1.84922	2.30801	2.27574	1.91623
	2.01924	1.93446	2.30963	2.29526	1.9866
	1.99625	1.91615	2.31121	2.29035	1.93688
	2.01961	1.91192	2.34949	2.31816	1.99241
	1.98201	1.91759	2.36951	2.25945	2.01607
	2.01108	1.87176	2.33346	2.23817	1.97898
	2.01102	1.85424	2.26038	2.29988	1.99164
	2.00985	1.91759	2.32371	2.31513	2.00096
	2.01862	1.9006	2.3719	2.24026	2.00373
	2.00618	1.89613	2.33032	2.23938	1.97674
	2.01622	1.90185	2.34767	2.28965	1.94247
	2.0017	1.91759	2.38262	2.31219	1.99873
	2.0075	1.92661	2.38041	2.24331	1.99935
	2.02546	1.88586	2.37349	2.29645	1.98125
	2.01709	1.86666	2.29199	2.24632	2.02652
	1.99526	1.9111	2.36918	2.27492	1.97713
	1.97291	1.86054	2.24952	2.25404	1.97343
	1.9575	1.90343	2.36156	2.32553	1.96695
	1.96893	1.88891	2.30474	2.23133	1.98398
	1.95411	1.92883	2.34636	2.30557	1.99054
	2.00479	1.87964	2.27477	2.27224	1.99335
	2.0213	1.9607	2.33549	2.29027	1.99114
	2.0516	1.89106	2.33032	2.27639	1.916
	2.02536	1.92502	2.38041	2.31976	1.99609
	1.96373	1.90099	2.28352	2.29256	1.98967
	1.99446	1.87965	2.36487	2.29515	2.01832
	2.01472	1.89844	2.19922	2.27583	1.94635
	1.97896	1.86661	2.28749	2.30496	1.98196
	2.02346	1.90854	2.26663	2.28653	1.95509
	2.00378	1.93069	2.4126	2.29425	2.00427
	1.99802	1.90495	2.31213	2.29134	1.98751
	2.0538	1.90495	2.27268	2.29841	1.95827
	1.99951	1.90854	2.28323	2.27866	2.00545
	2.02244	1.92185	2.32349	2.26606	1.98303
	1.98241	1.91427	2.31013	2.28216	1.98622
	2.03176	1.90866	2.36487	2.292	1.99164
	1.92389	1.87604	2.33371	2.29898	1.96213
	1.9615	1.89266	2.36557	2.30529	1.98751
	1.99407	1.87664	2.34579	2.31211	1.99935
	2.00905	1.91691	2.27099	2.31364	1.9881
	1.97397	1.90069	2.38351	2.30702	1.97988
	1.97671	1.87642	2.33632	2.29877	1.94253
	1.97024	1.90099	2.36938	2.25278	1.97151
	1.95145	1.89151	2.28323	2.31211	1.95827
	1.90899	1.91425	2.39454	2.29074	2.02652
	1.97958	1.90203	2.33371	2.29798	1.97436
	2.00349	1.84832	2.34835	2.31095	1.97504
	1.97722	1.92412	2.30313	2.2988	1.97412
	1.92778	1.80741	2.29766	2.30292	1.97036
	2.01402	1.89204	2.37349	2.29898	2.00096
	1.98111	1.88363	2.35171	2.29318	1.98172
	2.00889	1.91656	2.3437	2.33007	2.01168
	1.97845	1.88559	2.31247	2.26663	1.97831
	2.01402	1.90343	2.36176	2.33419	1.97325
	1.97447	1.9111	2.28427	2.24526	1.99335
	2.01327	1.90958	2.34502	2.29228	1.97547
	1.95144	1.80242	2.27202	2.29564	1.97612
	2.01709	1.89757	2.26236	2.29304	1.98744
	2.01408	1.91052	2.34483	2.28544	1.96283
	1.96872	1.92217	2.20016	2.29877	1.9908
	1.98617	1.89441	2.33073	2.27913	1.9309
	2.002	1.92317	2.36176	2.29877	1.99164
	2.01522	1.90203	2.35042	2.31526	1.98398
	1.99561	1.91656	2.26687	2.28465	1.93674
	2.01595	1.91427	2.38041	2.28909	1.99379
	1.95856	1.90752	2.42025	2.30333	1.98475
	2.00894	1.90838	2.35454	2.25591	2.00252
	1.97485	1.91063	2.25537	2.28207	1.95261
	1.9493	1.87191	2.24452	2.27432	1.9718
	2.01689	1.9006	2.3683	2.29884	1.99633
	2.00728	1.91533	2.33371	2.29801	2.01494
	1.99798	1.90388	2.34248	2.29889	1.98398
	2.05318	1.89995	2.35654	2.29149	1.99175
	2.00777	1.89066	2.33156	2.30857	2.01142
	1.9142	1.91691	2.38041	2.31563	1.99241
	2.00889	1.86922	2.35534	2.30542	1.97547
	1.97697	1.90438	2.35454	2.24886	1.97988
	1.95638	1.83954	2.33639	2.29332	1.99594
	1.97361	1.91949	2.37208	2.28327	1.96431
	1.99709	1.92203	2.33375	2.26919	1.94267
	1.98461	1.9111	2.27313	2.3082	2.02513
	2.0025	1.91043	2.32934	2.25357	1.98303
	2.01658	1.90398	2.34725	2.30197	1.99906
	2.01709	1.89876	2.35958	2.30542	1.94754
	2.00889	1.91533	2.35695	2.29287	1.99474
	2.00039	1.92086	2.26806	2.29998	1.9678
	2.01006	1.90704	2.40879	2.26535	1.96049
	1.99407	1.92317	2.30208	2.30654	1.98967
	2.02536	1.92883	2.31747	2.29667	1.97959
	1.99448	1.91759	2.35062	2.27869	1.93861
	2.03125	1.88	2.32397	2.31667	1.97414
	2.03056	1.82518	2.29645	2.26724	2.0054
	2.00777	1.8241	2.34371	2.28877	1.99336
	1.98276	1.90185	2.33154	2.30037	1.99335
	1.98464	1.90456	2.36512	2.30375	2.00141
	1.97093	1.85436	2.31988	2.30196	1.98579
	1.99428	1.90998	2.37275	2.30839	1.98847
	1.99044	1.82847	2.35197	2.27448	1.96679
	2.01709	1.88515	2.27954	2.29089	1.92055
	1.98971	1.90666	2.19525	2.3159	1.98822
	2.01156	1.90099	2.36918	2.28149	2.00298
	1.92888	1.91853	2.32727	2.29248	2.00756
	1.99446	1.8944	2.35958	2.30557	1.98169
	2.03176	1.89354	2.30125	2.28155	2.00096
	1.95248	1.87628	2.32523	2.29626	2.01874
	1.99765	1.90998	2.34651	2.30793	1.99594
	1.97438	1.88787	2.38752	2.3136	1.98106
	1.98173	1.90398	2.34775	2.28318	1.97914
	1.96545	1.9111	2.36624	2.29437	1.98219
	1.99588	1.84508	2.38304	2.29782	1.99089
	1.97025	1.93729	2.36918	2.2667	1.97871
	2.02504	1.90998	2.40097	2.31499	1.99474
	1.94233	1.90854	2.36393	2.28721	1.98125
	1.98714	1.89392	2.30447	2.28942	1.99241
	2.00165	1.84428	2.35174	2.24999	1.96334
	1.97091	1.85719	2.30243	2.28883	1.99625
	2.01921	1.91063	2.30439	2.30181	1.99935
	2.01709	1.86054	2.36918	2.29388	2.00096
	1.9019	1.8663	2.32217	2.31196	1.97554
	1.95468	1.80411	2.28934	2.28481	2.00252
	1.96384	1.90009	2.31919	2.27315	1.98751
	2.02346	1.87702	2.26986	2.32892	2.00712
	2.02007	1.85889	2.28305	2.30197	1.93636
	2.00074	1.90998	2.30876	2.2896	1.99241
	1.95853	1.88046	2.32201	2.28787	1.96283
	2.0017	1.87612	2.23421	2.29441	1.99255
	1.99561	1.91759	2.30558	2.27239	1.94455
	1.98111	1.78404	2.2952	2.28913	1.985
	2.00074	1.90304	2.31948	2.27967	1.96419
	2.02346	1.91656	2.25431	2.28169	1.99335
	1.99951	1.9111	2.36918	2.24644	1.99935
	1.95023	1.90866	2.29491	2.29898	1.99935
	1.92026	1.91533	2.26902	2.28166	1.94246
	2.0116	1.87132	2.3097	2.16822	1.97898
	1.94623	1.86887	2.35454	2.29342	1.96071
	1.95922	1.85906	2.24948	2.25375	1.98351
	2.01961	1.90866	2.32295	2.30801	1.97258
	1.97834	1.88727	2.34689	2.28303	2.00863
	2.00856	1.87855	2.28323	2.27399	2.02215
	1.97291	1.88727	2.35042	2.27633	1.97122
	2.03056	1.91324	2.34651	2.27872	2.01814
	2.01402	1.91533	2.39811	2.28987	2.00084
	1.93858	1.90495	2.33975	2.30273	1.97612
	1.98743	1.90866	2.32893	2.3115	1.92515
	2.01924	1.9111	2.31965	2.29628	1.99335
	1.99652	1.90099	2.28583	2.27985	1.99935
	1.97549	1.90998	2.36156	2.26201	2.00096
	2.0017	1.87229	2.37349	2.29695	1.91784
	2.05323	1.92412	2.34117	2.28086	2.00164
	1.9752	1.87414	2.31865	2.28444	1.98283
	2.00704	1.90866	2.32371	2.2786	1.97532
	1.99227	1.83955	2.29805	2.25944	1.97604
	2.014	1.85881	2.36918	2.19302	1.98912
	2.00889	1.90134	2.34422	2.26151	2.00268
	2.03176	1.87935	2.32033	2.2768	1.97659
	1.99642	1.90958	2.34502	2.31884	1.98475
	1.9844	1.8898	2.30783	2.27303	1.95671
	1.9558	1.88504	2.28998	2.26831	1.99164
	1.99407	1.89848	2.28364	2.2718	2.00092
	1.94626	1.91423	2.29231	2.30648	1.99379
	2.01709	1.92075	2.24525	2.28838	1.99241
	2.02972	1.88512	2.3719	2.30227	1.99495
	1.99802	1.9111	2.26486	2.26986	2.01681
	1.91478	1.90583	2.36872	2.31219	2.00545
	1.92891	1.92191	2.34767	2.30542	1.97374
	1.99561	1.88453	2.34835	2.28882	2.01635
	1.99951	1.87251	2.31718	2.2869	1.99651
	2.02187	1.89946	2.24174	2.29013	1.93826
	1.95848	1.90668	2.39454	2.30196	1.96406
	1.98617	1.87947	2.2238	2.31211	1.95434
	1.94321	1.89226	2.35958	2.27222	1.99379
	2.00463	1.92191	2.30824	2.29236	1.98172
	1.99537	1.86661	2.33612	2.29422	1.94849
	1.99802	1.90552	2.19964	2.29499	1.98001
	1.94337	1.89848	2.35042	2.28638	1.99873
	2.00905	1.88868	2.38351	2.2712	2.00408
	1.99561	1.90714	2.29027	2.28544	1.99749
	1.92033	1.87857	2.37671	2.29362	1.9325
	1.97299	1.85616	2.26034	2.29818	1.95214
	1.9639	1.92767	2.36512	2.30895	1.99335
	2.01713	1.68396	2.3719	2.26447	1.98475
	1.99446	1.91149	2.38041	2.1724	1.9678
	2.0023	1.91425	2.35197	2.31323	1.98061
	1.98846	1.90343	2.37909	2.31886	1.98476
	2.01709	1.86154	2.33926	2.24614	2.00252
	2.00806	1.92412	2.25143	2.27713	1.9442
	2.02295	1.86232	2.3054	2.27998	1.95987
	1.97184	1.92344	2.39799	2.28225	1.97988
	1.99758	1.92412	2.34579	2.27224	2.0103
	2.03563	1.91615	2.36554	2.29256	2.00545
	1.96866	1.90185	2.27867	2.23994	2.00096
	1.964	1.86075	2.28864	2.30557	1.91621
	1.99528	1.8953	2.35543	2.3152	1.97844
	1.99588	1.9006	2.36918	2.29946	2.01474
	2.02447	1.90958	2.36512	2.26935	1.96549
	2.00889	1.87103	2.32907	2.30793	2.01814
	2.01841	1.921	2.34039	2.24748	1.95132
	2.00714	1.87965	2.35454	2.31533	1.99335
	2.01622	1.91	2.35627	2.27599	1.97017
	2.01028	1.89728	2.35804	2.28862	1.89709
	1.99951	1.91418	2.29357	2.31884	1.99935
	2.02244	1.9111	2.32033	2.30648	2.00084
	1.96693	1.89728	2.28427	2.28401	1.99591
	1.97547	1.90866	2.38351	2.27732	1.98398
	2.01545	1.93729	2.34725	2.29304	1.97083
	1.96048	1.89907	2.30834	2.29865	1.9639
	1.97794	1.8953	2.28653	2.28721	2.02652
	1.96391	1.92412	2.36641	2.29526	1.95536
	2.01003	1.89222	2.39454	2.31219	1.95428
	1.98909	1.89072	2.24872	2.27761	1.99335
	1.99132	1.88066	2.19936	2.3006	1.99089
	1.96803	1.85316	2.26908	2.28762	1.99164
	1.99446	1.9006	2.40879	2.31211	1.97325
	1.99901	1.77279	2.36176	2.25375	1.97871
	1.96732	1.92317	2.33371	2.32553	2.00863
	1.95922	1.93552	2.36134	2.27281	1.99474
	2.00074	1.8918	2.2717	2.29227	1.95737
	1.96872	1.92317	2.36872	2.28717	1.92218
	2.00385	1.89201	2.34497	2.19676	1.97619
	1.98059	1.91299	2.36872	2.30557	1.96334
	1.9521	1.87654	2.24997	2.30557	1.91141
	1.97383	1.87451	2.36918	2.27693	1.99407
	1.99663	1.89861	2.39454	2.27947	1.96389
	1.99733	1.86989	2.36918	2.31323	2.00605
	1.99068	1.91853	2.33737	2.29664	1.98579
	2.01709	1.8834	2.25695	2.30124	1.97208
	1.89887	1.89844	2.31739	2.30542	1.95985
	1.98147	1.87945	2.28953	2.29629	1.99335
	2.02447	1.90203	2.37946	2.28397	1.97723
	1.95551	1.87499	2.33182	2.28613	1.96452
	2.00216	1.89995	2.375	2.3004	1.98475
	1.94987	1.94483	2.36246	2.27412	1.97355
	1.98556	1.91759	2.30409	2.29526	2.00941
	2.00874	1.91759	2.32107	2.29535	2.01101
	1.99625	1.88509	2.34835	2.27351	1.97844
	1.9794	1.90958	2.19898	2.31099	1.96515
	1.96477	1.88505	2.33687	2.30244	1.98967
	1.99802	1.88212	2.36287	2.288	1.95737
	2.00856	1.90185	2.27385	2.26552	1.94179
	2.0193	1.91759	2.34281	2.28319	1.98599
	1.99826	1.91656	2.35137	2.27803	1.9908
	1.96732	1.90099	2.36918	2.29884	1.98579
	1.9954	1.90469	2.38041	2.30124	1.98864
	2.01806	1.87723	2.36918	2.24561	2.00863
	1.9701	1.90998	2.36079	2.3004	1.99255
	2.01609	1.9152	2.35684	2.2683	2.01156
	2.02244	1.87502	2.32201	2.31219	1.95897
	2.01402	1.89757	2.29935	2.32553	1.99379
	1.97896	1.88981	2.37598	2.27933	2.01549
	1.99561	1.86524	2.36214	2.30856	2.00533
	2.02053	1.89654	2.39799	2.26429	2.00545
	1.98489	1.91192	2.35737	2.24055	1.92299
	2.03292	1.91504	2.35958	2.2921	1.96605
	2.03369	1.91656	2.27754	2.28717	1.97831
	1.9723	1.9111	2.38041	2.27712	1.98192
	2.03879	1.89533	2.27344	2.30646	1.9908
	1.97563	1.90304	2.36246	2.27955	1.99495
	1.98805	1.80236	2.31258	2.30282	1.96105
	2.00385	1.85724	2.3421	2.30542	1.99379
	1.9493	1.9111	2.36506	2.28758	1.99749
	1.9926	1.89229	2.38304	2.29898	1.99164
	1.98717	1.85402	2.39359	2.30855	1.96773
	1.95768	1.86564	2.30947	2.28062	1.95886
	1.9926	1.9035	2.26219	2.29098	2.01635
	2.01709	1.92983	2.33371	2.31884	1.91672
	1.9902	1.86949	2.23075	2.2609	1.99748
	1.99672	1.90998	2.24987	2.30895	1.98967
	2.00777	1.82388	2.36079	2.28767	1.93276
	1.9493	1.89533	2.24655	2.27614	1.97716
	2.01402	1.90464	2.36641	2.2894	1.99182
	1.89649	1.91615	2.33975	2.26874	1.92273
	1.97062	1.91656	2.3719	2.26693	1.95627
	1.9635	1.85052	2.29297	2.25215	1.93148
	2.03876	1.86749	2.37556	2.25246	1.98727
	2.01281	1.87278	2.35413	2.29197	1.99164
	2.01709	1.86473	2.33687	2.30895	1.93408
	2.01108	1.90958	2.34005	2.2955	1.9464
	2.00007	1.90998	2.17993	2.288	2.00096
	2.00463	1.92317	2.37147	2.29573	1.99985
	1.92444	1.9111	2.29727	2.30557	2.00092
	2.00487	1.90955	2.26687	2.29438	1.98192
	1.95419	1.86485	2.35137	2.29334	2.03166
	2.00797	1.89441	2.24911	2.29877	1.96961
	2.01408	1.87902	2.40879	2.3087	2.00096
	2.04013	1.87642	2.26579	2.29526	2.00756
	2.02346	1.87855	2.36872	2.26833	1.94154
	2.01609	1.90191	2.36624	2.29311	1.98144
	1.99498	1.87656	2.39799	2.28302	2.0088
	1.99951	1.8932	2.3335	2.28596	1.99164
	1.9859	1.92075	2.32572	2.30079	1.98962
	2.00074	1.88266	2.27629	2.3	1.97732
	1.99407	1.82736	2.39454	2.25673	2.00941
	1.98783	1.82789	2.34355	2.30691	1.91411
	1.97696	1.92767	2.35823	2.29841	1.98327
	1.92276	1.91052	2.3746	2.24433	1.97325
	1.99802	1.90304	2.30932	2.15241	2.00096
	2.01286	1.86529	2.17449	2.29305	2.00712
	1.93521	1.94483	2.30627	2.31271	1.96132
	2.03369	1.91691	2.37275	2.27217	1.92472
	1.95919	1.90529	2.29582	2.28975	1.96097
	1.9667	1.88942	2.37952	2.28515	2.01635
	1.98723	1.89441	2.34386	2.2971	1.96314
	1.99725	1.89392	2.29999	2.27646	1.97844
	2.03176	1.95094	2.29729	2.27578	1.9571
	2.00639	1.89654	2.35376	2.30247	1.99335
	1.98556	1.88766	2.3309	2.29197	1.96144
	1.97543	1.91425	2.38041	2.30832	1.95263
	2.02226	1.90099	2.34386	2.28301	1.96598
	1.98843	1.88649	2.23539	2.30292	1.93057
	2.02715	1.91523	2.33081	2.1971	1.97612
	1.98743	1.86353	2.30963	2.29503	1.94366
	2.0122	1.86223	2.32446	2.28511	1.96314
	2.04533	1.88891	2.39454	2.30557	2.00712
	2.00923	1.86035	2.34719	2.29478	1.96225
	1.9885	1.89376	2.2657	2.30141	2.01635
	1.99588	1.84678	2.34835	2.29172	1.90543
	1.97345	1.856	2.21506	2.27935	1.97716
	1.92243	1.82184	2.35926	2.28924	1.99335
	2.0075	1.89771	2.32217	2.29323	1.98322
	2.02323	1.90151	2.27123	2.27854	1.97087
	2.02536	1.91656	2.35695	2.27365	1.9918
	2.01522	1.91523	2.35174	2.26274	2.01724
	1.97671	1.85641	2.20735	2.29909	1.97532
	1.99407	1.8994	2.36938	2.28553	1.98475
	2.00889	1.89222	2.38041	2.28733	1.99335
	1.93608	1.90854	2.33657	2.30648	1.98475
	2.00487	1.90099	2.23754	2.29898	1.97176
	1.99352	1.89879	2.34449	2.2589	1.9534
	2.00639	1.89743	2.31739	2.28645	1.98028
	1.98758	1.90714	2.2921	2.25689	2.00454
	1.97438	1.92317	2.32621	2.26242	1.98447
	2.02226	1.86757	2.38041	2.30441	2.02513
	2.00618	1.89441	2.33786	2.28876	1.91484
	1.94565	1.88524	2.30879	2.2841	1.99123
	1.99313	1.86327	2.35958	2.29877	1.98475
	1.98723	1.90203	2.34453	2.29337	2.00096
	1.98716	1.85446	2.32233	2.29801	1.95162
	1.93658	1.88713	2.18657	2.25752	1.9889
	2.00047	1.90203	2.33766	2.29159	1.94178
	1.98086	1.88923	2.32275	2.32551	1.99651
	2.04207	1.90998	2.40879	2.33225	1.99164
	1.98437	1.89728	2.37976	2.26057	1.99164
	1.97224	1.89495	2.39749	2.27572	1.94154
	1.97934	1.92979	2.35451	2.27053	1.96031
	2.00385	1.89231	2.28224	2.30079	1.99749
	1.92422	1.92317	2.38304	2.27657	1.98114
	2.01522	1.92217	2.36487	2.27595	1.98196
	1.99446	1.91656	2.21166	2.28203	1.97794
	1.98854	1.92412	2.33632	2.28246	1.98967
	1.97523	1.90262	2.34386	2.28652	1.97988
	1.95183	1.87803	2.31582	2.2596	1.92273
	1.9736	1.88046	2.35137	2.29806	1.98196
	2.00777	1.90326	2.35958	2.2611	1.94568
	1.96511	1.87803	2.23127	2.28739	1.99651
	2.02244	1.92344	2.35171	2.30957	1.98695
	1.98599	1.89318	2.31401	2.30227	1.99379
	2.01709	1.87702	2.30702	2.30194	1.99164
	1.97794	1.8731	2.26279	2.27844	2.00863
	2.02187	1.90343	2.33734	2.28613	1.94488
	1.96803	1.86482	2.33371	2.2461	1.97834
	2.01668	1.86012	2.35063	2.2916	1.97847
	1.9558	1.8619	2.35627	2.21247	1.98303
	2.00889	1.90761	2.28744	2.30576	1.97638
	2.00889	1.9139	2.26999	2.28663	1.91385
	1.99446	1.88685	2.38262	2.30541	2.00712
	2.0017	1.8662	2.34007	2.29072	1.95305
	1.95605	1.90541	2.36284	2.28722	1.96856
	2.00216	1.87063	2.22228	2.23886	2.00141
	2.00339	1.9111	2.36246	2.32725	1.99255
	2.02756	1.85355	2.37349	2.31098	1.99711
	1.9974	1.91759	2.39342	2.28469	1.99336
	1.99966	1.90398	2.23915	2.3028	1.99289
	2.01709	1.9006	2.33804	2.26619	1.97959
	1.92416	1.90778	2.33371	2.23914	1.9262
	2.01281	1.90464	2.32937	2.28447	1.95126
	2.00709	1.91656	2.35828	2.301	1.88992
	2.03369	1.85612	2.27385	2.25854	2.00712
	2.03176	1.89861	2.30555	2.30625	2.00096
	2.02244	1.91299	2.37147	2.30658	1.94627
	1.98077	1.90588	2.3552	2.19311	1.94401
	1.99588	1.88586	2.26663	2.30504	2.00096
	2.02763	1.85394	2.33845	2.29675	1.97713
	2.0068	1.81199	2.35695	2.25207	1.95162
	1.94996	1.92412	2.39799	2.26097	1.96389
	1.94751	1.87293	2.27099	2.30008	2.02363
	2.03226	1.84958	2.32107	2.27468	1.98398
	1.98668	1.92191	2.31499	2.26905	1.96408
	1.96261	1.88	2.37147	2.28651	1.95132
	1.9715	1.8217	2.30226	2.27123	2.00863

## Sheet: KIRC
KIRC
Patients	3358	4619	4622	5402	5455
N hubs	5	5	5	5	5
Hubs inactivation entropy	1.4154	2.09571	1.81833	1.94538	2.01779
Entropy for inactivations of random selected n targets	1.71723	2.36306	2.06226	2.17171	2.21588
	1.71058	2.37393	2.05141	2.1969	2.17391
	1.71622	2.36126	2.06981	2.14033	2.23341
	1.73751	2.37295	2.10673	2.19359	2.23575
	1.72089	2.34915	2.12013	2.18442	2.12799
	1.73336	2.36785	2.09741	2.19692	2.22165
	1.72016	2.38529	2.10235	2.20477	2.14318
	1.69818	2.38266	2.06494	2.2256	2.20151
	1.7147	2.37812	2.087	2.23455	2.21248
	1.73739	2.39957	2.02356	2.19478	2.22453
	1.67943	2.2932	2.00957	2.13679	2.23593
	1.62502	2.3389	2.07828	2.21023	2.24695
	1.74026	2.38543	2.0599	2.21073	2.24024
	1.74026	2.32807	2.04865	2.20368	2.23024
	1.75791	2.30565	2.13561	2.20907	2.17845
	1.71871	2.3616	2.10989	2.19773	2.23841
	1.75552	2.3489	2.10317	2.16666	2.23285
	1.70237	2.38054	2.07759	2.07746	2.20973
	1.71816	2.34372	2.11431	2.18118	2.2234
	1.72064	2.37637	2.06591	2.17348	2.22651
	1.74026	2.39685	2.1047	2.20307	2.16452
	1.72503	2.35648	2.0587	2.177	2.1766
	1.65374	2.41075	2.12573	2.18003	2.19283
	1.73658	2.35572	2.11163	2.16925	2.2255
	1.64486	2.34757	2.04437	2.17754	2.23285
	1.72973	2.35151	2.12013	2.17111	2.23285
	1.72281	2.36306	2.09352	2.19355	2.18248
	1.72281	2.38266	2.09239	2.21144	2.18796
	1.71176	2.34635	2.11163	2.21665	2.22195
	1.72973	2.39152	2.10317	2.17057	2.22642
	1.74786	2.33164	2.05452	2.16758	2.14594
	1.70183	2.38002	2.06021	2.21241	2.15042
	1.73658	2.30236	2.07816	2.19618	2.21855
	1.65829	2.36464	2.12013	2.17399	2.22453
	1.73045	2.35141	2.12043	2.1903	2.21243
	1.65109	2.3624	2.08612	2.12738	2.22704
	1.74786	2.37518	1.95438	2.14012	2.22437
	1.62191	2.34363	2.096	2.1671	2.22277
	1.69747	2.40134	2.0911	2.15171	2.21171
	1.68075	2.37134	2.12131	2.16278	2.20872
	1.7147	2.36464	2.06167	2.15844	2.2095
	1.7075	2.40626	2.09239	2.19295	2.22005
	1.74342	2.34817	2.10405	2.21144	2.19413
	1.72968	2.3118	2.11265	2.18218	2.18218
	1.73751	2.30892	2.11165	2.16618	2.22983
	1.72064	2.35706	2.06299	2.19434	2.19284
	1.72642	2.30995	2.05565	2.19355	2.19539
	1.74786	2.32611	2.08647	2.15953	2.21076
	1.72973	2.39769	2.04865	2.21665	2.22087
	1.71816	2.33841	2.1234	2.17133	2.18433
	1.74786	2.36609	2.06625	2.13587	2.18288
	1.72605	2.38459	2.08298	2.15555	2.2283
	1.72906	2.3527	2.096	2.18421	2.21864
	1.68698	2.34892	2.09854	2.18184	2.1878
	1.72973	2.3034	2.06457	2.21321	2.1825
	1.74026	2.34789	2.08543	2.21123	2.24339
	1.68237	2.40626	2.0955	2.18871	2.22011
	1.74026	2.35072	2.12143	2.16734	2.21479
	1.72064	2.36298	2.10948	2.20464	2.21736
	1.72973	2.39766	2.08393	2.18174	2.20404
	1.73272	2.32448	2.08779	2.18559	2.20169
	1.6859	2.35171	2.06689	2.13667	2.20718
	1.70998	2.31623	2.04003	2.17649	2.20837
	1.73739	2.39197	1.97419	2.17481	2.23943
	1.75552	2.34372	2.08021	2.18978	2.19211
	1.74786	2.38631	2.07828	2.12769	2.19884
	1.71871	2.40134	2.09794	2.18987	2.17445
	1.67873	2.35624	2.00969	2.14317	2.24024
	1.71707	2.31274	2.09477	2.18681	2.20054
	1.73739	2.39406	2.09408	2.19198	2.20543
	1.73739	2.35522	2.04535	2.20649	2.23841
	1.72834	2.31983	2.08615	2.21844	2.14154
	1.72214	2.35091	2.13561	2.18607	2.21434
	1.69323	2.36609	2.0401	2.20006	2.23087
	1.73336	2.3477	2.1104	2.18288	2.25851
	1.7147	2.42524	2.10397	2.18519	2.21912
	1.75552	2.36129	2.0889	2.12724	2.18846
	1.65958	2.40626	2.04003	2.18979	2.11997
	1.73739	2.34717	2.08158	2.1696	2.24339
	1.69034	2.36025	2.02835	2.16782	2.23482
	1.74026	2.3846	2.10161	2.21073	2.21714
	1.73739	2.39272	2.08659	2.21038	2.22838
	1.72951	2.34533	2.08099	2.20594	2.2255
	1.74511	2.35303	2.096	2.19795	2.19457
	1.67991	2.37913	2.02241	2.18981	2.19898
	1.6831	2.33741	2.11306	2.16102	2.19327
	1.74786	2.40049	2.1194	2.168	2.20502
	1.74026	2.3684	2.12746	2.19186	2.23716
	1.70071	2.39957	1.99529	2.16697	2.21243
	1.75289	2.36912	2.06779	2.15091	2.21401
	1.74026	2.33717	2.09051	2.21144	2.24391
	1.72573	2.34177	1.9541	2.14625	2.208
	1.71127	2.39177	2.09184	2.15137	2.18992
	1.74786	2.40626	2.1104	2.17013	2.20744
	1.73272	2.3616	2.06779	2.21844	2.19887
	1.74786	2.3846	2.03406	2.14891	2.19358
	1.64798	2.34728	2.09239	2.23276	2.21076
	1.69937	2.3365	2.09576	2.18394	2.23285
	1.69201	2.36993	2.08647	2.20985	2.21171
	1.70967	2.38631	2.07557	2.20258	2.2104
	1.72016	2.40227	2.07456	2.12738	2.24024
	1.66328	2.37295	2.1047	2.14164	2.24863
	1.72642	2.39513	2.10673	2.15859	2.20203
	1.73419	2.36564	2.08466	2.18224	2.21052
	1.75289	2.36362	2.11591	2.22423	2.22335
	1.72834	2.3598	2.125	2.18699	2.15569
	1.72573	2.33221	2.10193	2.17075	2.20798
	1.69245	2.36186	2.09239	2.21844	2.15208
	1.73272	2.33202	2.10798	2.19524	2.19854
	1.70273	2.37186	2.08884	2.20907	2.19172
	1.71414	2.38973	2.04252	2.2043	2.11902
	1.70805	2.35266	2.0684	2.20307	2.18928
	1.70721	2.38168	2.11079	2.22076	2.21248
	1.73739	2.34109	2.04887	2.18214	2.19745
	1.69167	2.38152	2.096	2.15141	2.2307
	1.74026	2.3792	2.05134	2.21174	2.23144
	1.69997	2.31532	2.09442	2.21844	2.21518
	1.72605	2.37604	2.10321	2.20985	2.22862
	1.74501	2.34369	1.9656	2.15499	2.20213
	1.73585	2.35167	2.08341	2.22698	2.2368
	1.72973	2.40227	2.02365	2.19659	2.14239
	1.72823	2.3734	2.11163	2.18426	2.19582
	1.7147	2.3723	2.10926	2.19301	2.20608
	1.66133	2.34242	2.10091	2.18394	2.21865
	1.70967	2.32933	2.04863	2.15564	2.14794
	1.69338	2.39352	2.10919	2.19172	2.22199
	1.74026	2.36042	2.02723	2.19394	2.20725
	1.73272	2.34242	2.08934	2.15345	2.20868
	1.73065	2.31087	2.08642	2.12844	2.18588
	1.74786	2.31818	2.1054	2.20431	2.23285
	1.74912	2.34435	2.09392	2.18465	2.23285
	1.72605	2.3749	2.03366	2.21196	2.23923
	1.74026	2.40015	2.0202	2.21797	2.21993
	1.74786	2.32163	2.09967	2.17914	2.21204
	1.66721	2.37849	2.03172	2.18808	2.22399
	1.6924	2.34509	2.1104	2.20237	2.25167
	1.729	2.35484	2.08907	2.20307	2.22325
	1.76324	2.32478	2.09823	2.18224	2.21177
	1.70721	2.33939	2.07672	2.20773	2.23634
	1.68401	2.35091	2.12633	2.14934	2.17518
	1.72503	2.34231	2.12273	2.20907	2.19253
	1.72973	2.31114	2.10405	2.18483	2.22742
	1.71913	2.31343	2.10789	2.19772	2.23144
	1.69167	2.37295	2.10005	2.19876	2.20237
	1.73739	2.34467	2.09327	2.17668	2.23589
	1.64879	2.35053	2.09967	2.19604	2.19652
	1.72364	2.3766	2.11875	2.13717	2.20089
	1.73585	2.39272	2.10046	2.17837	2.2166
	1.72214	2.32009	2.06364	2.17916	2.14256
	1.72973	2.34091	2.07786	2.20985	2.19649
	1.7147	2.34963	2.08054	2.16487	2.22433
	1.70205	2.27568	2.04024	2.16684	2.1756
	1.74026	2.37079	2.08737	2.15177	2.19652
	1.71723	2.35243	2.09816	2.17252	2.12935
	1.72973	2.31521	2.04963	2.2023	2.20403
	1.73065	2.37674	1.96637	2.20347	2.23143
	1.71756	2.36542	2.07886	2.14578	2.17322
	1.74026	2.34417	1.98944	2.05406	2.2372
	1.73271	2.34757	2.09967	2.17591	2.22453
	1.72973	2.36564	1.99087	2.16141	2.18432
	1.66083	2.36732	2.08587	2.17454	2.24652
	1.73311	2.38346	2.08171	2.19395	2.22453
	1.72642	2.39406	2.08543	2.15339	2.21156
	1.74786	2.37238	2.0539	2.18994	2.21933
	1.75552	2.3489	2.10286	2.11788	2.18396
	1.74106	2.39197	2.096	2.19739	2.18237
	1.73272	2.36196	2.10044	2.16758	2.24661
	1.77102	2.38929	2.03941	2.09596	2.22089
	1.74786	2.3386	2.09775	2.20408	2.20336
	1.72478	2.36409	2.10405	2.21797	2.23324
	1.71065	2.36084	2.1096	2.16462	2.1726
	1.72016	2.31072	2.07331	2.17758	2.17781
	1.73739	2.33165	2.03691	2.20464	2.12308
	1.72522	2.3846	2.05227	2.21144	2.21655
	1.73336	2.37631	2.0913	2.19557	2.19082
	1.72224	2.35755	2.05749	2.21844	2.2255
	1.68175	2.3161	2.08618	2.19886	2.21689
	1.72573	2.32023	2.1065	2.15688	2.1728
	1.70942	2.37974	2.11658	2.19636	2.20644
	1.67851	2.39406	2.09383	2.21023	2.17901
	1.73739	2.40369	2.10522	2.13463	2.13215
	1.76324	2.3303	2.10405	2.18803	2.18956
	1.74026	2.3382	2.02782	2.20084	2.2255
	1.73272	2.38233	2.11163	2.13694	2.21799
	1.74786	2.36689	2.10569	2.16009	2.21274
	1.74026	2.37145	2.08234	2.14224	2.1606
	1.68749	2.40845	2.10044	2.17512	2.20364
	1.70402	2.37849	2.05775	2.2023	2.19784
	1.75552	2.30647	2.11658	2.20283	2.17515
	1.74137	2.3684	2.02272	2.19692	2.15152
	1.73272	2.31818	2.08987	2.20307	2.21248
	1.6561	2.37812	2.08495	2.14836	2.17633
	1.74026	2.33939	2.12013	2.16108	2.20418
	1.73214	2.39197	2.01375	2.15462	2.22393
	1.7075	2.32844	2.02133	2.16561	2.23346
	1.72214	2.37518	2.0659	2.20907	2.20246
	1.75552	2.35624	2.07097	2.21745	2.2013
	1.75552	2.3466	2.08879	2.19679	2.22089
	1.73111	2.31624	2.05068	2.22509	2.19656
	1.71058	2.38941	2.06737	2.23276	2.23589
	1.65418	2.34408	2.09168	2.19943	2.22742
	1.73419	2.37618	2.06357	2.18196	2.16328
	1.72522	2.35327	2.04525	2.15861	2.20953
	1.71816	2.3846	2.0907	2.20508	2.17446
	1.71458	2.3734	2.1047	2.20032	2.23484
	1.74106	2.3517	2.05155	2.20473	2.2255
	1.73739	2.35479	2.09239	2.21745	2.22277
	1.74511	2.40134	2.10417	2.20543	2.19416
	1.72281	2.39607	2.0955	2.19082	2.24997
	1.73271	2.32702	2.03366	2.19852	2.2283
	1.73056	2.39177	2.1165	2.14908	2.2111
	1.74511	2.37666	2.06494	2.20419	2.21622
	1.74026	2.35315	2.09969	2.19876	2.25093
	1.74026	2.36347	2.12353	2.20285	2.24339
	1.73739	2.3705	2.02883	2.08215	2.22444
	1.74786	2.34352	2.08298	2.18428	2.22029
	1.71756	2.34741	2.06403	2.19607	2.2255
	1.73272	2.35268	2.08917	2.189	2.21436
	1.62976	2.32228	2.06766	2.18235	2.21044
	1.72522	2.37968	2.09477	2.2101	2.17419
	1.75289	2.34519	2.03094	2.22786	2.19551
	1.72973	2.39162	2.09636	2.2204	2.19437
	1.72665	2.35609	2.11875	2.14757	2.2283
	1.71749	2.28671	2.10317	2.19906	2.19309
	1.71586	2.36309	2.0913	2.19697	2.18972
	1.73272	2.2963	2.11658	2.19496	2.2255
	1.70402	2.29861	2.06279	2.18903	2.11838
	1.74026	2.33759	2.10926	2.15873	2.20416
	1.73739	2.36306	2.08397	2.16447	2.26976
	1.73739	2.41572	2.125	2.21123	2.23009
	1.75552	2.33439	2.0808	2.16938	2.21662
	1.72973	2.37172	1.98833	2.15338	2.23024
	1.69588	2.36313	2.11922	2.18085	2.21662
	1.71732	2.33367	2.02159	2.13226	2.24422
	1.73739	2.38266	2.07946	2.22874	2.24419
	1.74026	2.36699	2.08466	2.19178	2.21046
	1.74026	2.39197	2.02989	2.13485	2.23196
	1.72834	2.35304	1.98697	2.21196	2.19713
	1.71448	2.32381	2.09264	2.17454	2.20845
	1.70967	2.37518	2.10317	2.19607	2.22444
	1.74511	2.32836	2.11658	2.2159	2.21236
	1.73739	2.36609	2.11163	2.17744	2.20129
	1.73368	2.34497	2.02096	2.17434	2.21645
	1.72089	2.36609	2.11163	2.14785	2.2031
	1.72224	2.36748	2.03546	2.20307	2.22482
	1.73272	2.37518	2.08398	2.15484	2.12726
	1.73336	2.38016	2.06095	2.19466	2.19476
	1.72364	2.34717	2.07817	2.22509	2.21187
	1.67281	2.36909	2.04294	2.20152	2.20148
	1.65491	2.32609	2.09012	2.16955	2.25353
	1.73272	2.40626	2.11777	2.18483	2.2368
	1.72089	2.34782	2.05942	2.15922	2.19413
	1.71871	2.33746	2.08628	2.17095	2.19525
	1.72834	2.34211	2.12014	2.21844	2.2283
	1.72089	2.34426	2.02521	2.19831	2.24024
	1.74026	2.36542	2.08184	2.17729	2.22066
	1.74026	2.35223	2.07805	2.19359	2.24695
	1.67998	2.33374	2.04175	2.13754	2.14207
	1.73272	2.32923	2.10091	2.18958	2.20742
	1.70721	2.36619	2.11419	2.22273	2.23085
	1.70996	2.3527	2.05082	2.16485	2.204
	1.73739	2.37424	2.03111	2.23964	2.18987
	1.75552	2.31569	2.10317	2.20258	2.23496
	1.73272	2.38392	2.09442	2.21844	2.23285
	1.72973	2.37758	2.09537	2.20607	2.23405
	1.74786	2.37518	2.0955	2.18926	2.1617
	1.72973	2.35824	2.09597	2.20415	2.20412
	1.74026	2.2952	2.05306	2.21322	2.2255
	1.73272	2.33474	2.03845	2.19063	2.20151
	1.74026	2.37358	2.0821	2.19907	2.19471
	1.75552	2.33528	2.09967	2.21207	2.24034
	1.74106	2.37825	2.08647	2.19751	2.22933
	1.72973	2.36912	2.10756	2.21347	2.2068
	1.71871	2.2966	2.02288	2.21925	2.21884
	1.63858	2.39737	2.01009	2.20502	2.17433
	1.73336	2.37674	2.08393	2.1984	2.23085
	1.74026	2.34097	2.08208	2.14436	2.25093
	1.69214	2.30605	2.0955	2.16457	2.20702
	1.71263	2.36185	2.06021	2.1889	2.21588
	1.75178	2.34012	2.10417	2.18006	2.19435
	1.74511	2.40358	2.02761	2.21073	2.21714
	1.73739	2.35125	2.11079	2.1569	2.20809
	1.70418	2.38266	2.09808	2.19124	2.21427
	1.63315	2.3766	2.07074	2.16767	2.17477
	1.70998	2.35208	2.03416	2.17545	2.19795
	1.6998	2.30187	2.04865	2.20237	2.23586
	1.72064	2.37358	2.09084	2.21174	2.24333
	1.70694	2.3486	2.06968	2.21844	2.23285
	1.74026	2.38213	2.0502	2.17302	2.23934
	1.73056	2.39406	2.00573	2.1981	2.21875
	1.6946	2.38266	2.09489	2.18148	2.16121
	1.73739	2.34105	2.06702	2.1724	2.13425
	1.74026	2.37795	2.10317	2.17686	2.18091
	1.67808	2.38745	2.06226	2.20366	2.17849
	1.70209	2.37518	2.05558	2.21321	2.21586
	1.71816	2.37046	2.09622	2.21196	2.24339
	1.72642	2.36832	2.05152	2.19562	2.23148
	1.73739	2.39519	2.00175	2.18434	2.21436
	1.73505	2.37231	2.07484	2.1368	2.21589
	1.71871	2.3851	2.096	2.21241	2.217
	1.72016	2.33817	2.10709	2.18288	2.16225
	1.71345	2.31173	2.03617	2.21844	2.18174
	1.74026	2.34057	2.048	2.21665	2.25167
	1.73272	2.38631	2.09804	2.19726	2.22453
	1.72214	2.31163	2.03718	2.18375	2.22264
	1.73739	2.35056	2.11431	2.20448	2.2283
	1.73739	2.29801	2.09794	2.20639	2.17367
	1.74026	2.38529	2.07746	2.16199	2.22509
	1.75552	2.36359	2.09477	2.09389	2.23136
	1.72906	2.34352	2.048	2.1889	2.19883
	1.75289	2.34337	2.11163	2.17492	2.17547
	1.74786	2.3734	2.08574	2.20366	2.17874
	1.7147	2.36406	2.06252	2.18214	2.08161
	1.70859	2.37013	2.07322	2.16045	2.20983
	1.73272	2.30981	2.12131	2.1814	2.17296
	1.74786	2.27959	2.09525	2.2023	2.23085
	1.73272	2.37778	2.08942	2.16193	2.18718
	1.72973	2.38095	2.10522	2.13123	2.22333
	1.73271	2.36213	2.07217	2.17225	2.19841
	1.70533	2.33422	2.08749	2.14878	2.23058
	1.67731	2.3616	2.10193	2.20418	2.21762
	1.73272	2.34213	2.08772	2.11999	2.22165
	1.73739	2.35371	2.10193	2.16853	2.22742
	1.72281	2.35268	2.01692	2.17063	2.21569
	1.75289	2.31537	2.11927	2.21904	2.25764
	1.68749	2.35948	2.1119	2.16527	2.23634
	1.73065	2.36102	2.1104	2.16869	2.22682
	1.67171	2.40677	2.07399	2.21073	2.19889
	1.72973	2.31939	2.1104	2.18027	2.21278
	1.72573	2.38362	2.09794	2.14097	2.21417
	1.75552	2.39953	2.05535	2.15382	2.23943
	1.69999	2.40958	2.09239	2.2067	2.21127
	1.73739	2.36875	2.11515	2.12809	2.20415
	1.73272	2.36542	2.08164	2.19831	2.22129
	1.70998	2.34225	2.04455	2.20454	2.2276
	1.75948	2.30771	2.04954	2.19625	2.21875
	1.72973	2.37908	2.1229	2.20502	2.21622
	1.71816	2.30682	2.09007	2.1726	2.21611
	1.73739	2.37806	2.03366	2.20307	2.20583
	1.69519	2.32888	2.08393	2.1874	2.22828
	1.73368	2.38669	2.0725	2.21073	2.21449
	1.72642	2.28597	2.08924	2.19382	2.21961
	1.72605	2.37946	2.0445	2.192	2.23196
	1.75289	2.33734	2.04757	2.20861	2.16645
	1.74786	2.34822	2.1104	2.12252	2.24473
	1.74511	2.38002	2.09823	2.13563	2.22333
	1.74786	2.36456	2.05483	2.22509	2.2141
	1.66782	2.34111	2.12131	2.21665	2.20354
	1.73658	2.3846	2.07468	2.20283	2.19656
	1.70253	2.33292	2.06858	2.22509	2.20129
	1.74106	2.3723	2.04368	2.21144	2.18442
	1.72642	2.41839	2.11777	2.16334	2.17149
	1.69588	2.35235	2.00971	2.12267	2.20151
	1.72642	2.37588	2.11875	2.20408	2.22107
	1.74511	2.3304	1.97686	2.18789	2.19974
	1.64569	2.35541	2.08055	2.22129	2.2255
	1.75552	2.3527	2.13569	2.19401	2.21815
	1.72642	2.3846	2.08701	2.20329	2.19995
	1.69992	2.3641	2.1478	2.15853	2.23285
	1.71816	2.36362	2.0893	2.18846	2.23804
	1.68431	2.3635	2.03793	2.13563	2.22682
	1.69204	2.40358	1.99956	2.18158	2.21291
	1.73272	2.3828	2.10209	2.21073	2.1944
	1.71732	2.36561	2.04865	2.19674	2.18786
	1.69743	2.36213	2.11875	2.21793	2.23484
	1.73585	2.36785	2.10235	2.19148	2.17403
	1.69937	2.32678	2.02761	2.18057	2.2266
	1.73336	2.38896	2.06123	2.18981	2.23085
	1.68826	2.36619	2.0367	2.21441	2.20288
	1.73729	2.36362	2.11875	2.15021	2.17007
	1.72573	2.35344	2.09171	2.19124	2.19718
	1.72522	2.34535	2.0356	2.19912	2.22943
	1.72823	2.34331	2.12141	2.15801	2.24725
	1.70222	2.36129	2.09967	2.18235	2.20413
	1.72573	2.31693	2.06028	2.16588	2.1935
	1.73075	2.36699	2.12226	2.16689	2.22335
	1.67727	2.37663	2.10209	2.17286	2.21439
	1.60644	2.36169	2.08647	2.18978	2.23009
	1.70748	2.33431	2.08423	2.20306	2.21611
	1.74511	2.3797	2.01135	2.1946	2.22333
	1.74786	2.38574	2.07689	2.20285	2.20216
	1.72973	2.33813	2.08478	2.21259	2.13993
	1.74026	2.3749	2.07689	2.20432	2.21332
	1.71512	2.34958	2.0794	2.16988	2.17917
	1.69997	2.36271	2.02986	2.21073	2.22692
	1.73585	2.34074	2.07108	2.16016	2.20001
	1.73272	2.39608	2.10317	2.169	2.20199
	1.70967	2.31927	1.9377	2.17729	2.23144
	1.6845	2.40561	2.05676	2.19812	2.23065
	1.67637	2.37125	2.04734	2.1799	2.23285
	1.68771	2.37578	2.13346	2.15067	2.20868
	1.72834	2.32941	2.08487	2.20565	2.19416
	1.70253	2.37731	2.09239	2.20347	2.25045
	1.73739	2.37036	2.10808	2.16906	2.21056
	1.72642	2.39386	2.03337	2.14999	2.23196
	1.72364	2.3097	2.10417	2.2256	2.15402
	1.75289	2.33764	2.09627	2.20503	2.17996
	1.73419	2.35871	2.11658	2.14274	2.22897
	1.74786	2.35335	1.99961	2.19525	2.21257
	1.72973	2.3689	2.10209	2.1805	2.21248
	1.68422	2.38159	2.074	2.16378	2.22089
	1.72089	2.36636	2.12633	2.17803	2.21506
	1.69804	2.35161	2.09477	2.18235	2.18451
	1.73336	2.3466	2.07946	2.19831	2.16881
	1.69469	2.34825	2.08143	2.12716	2.21714
	1.74786	2.36609	2.05757	2.20418	2.20991
	1.6921	2.37518	2.09477	2.19833	2.20012
	1.74026	2.35153	2.10405	2.18552	2.2111
	1.73658	2.35054	2.07231	2.21038	2.1518
	1.73272	2.36511	2.10926	2.20307	2.21248
	1.71512	2.37518	2.11066	2.21745	2.20222
	1.73272	2.36117	2.01103	2.18578	2.17206
	1.72973	2.36912	2.1047	2.19434	2.20401
	1.68777	2.36961	2.08024	2.21934	2.21952
	1.72573	2.39756	2.10515	2.09908	2.18951
	1.65636	2.34989	2.06015	2.19545	2.16844
	1.74026	2.38281	2.01247	2.17748	2.23634
	1.72573	2.31368	2.087	2.20748	2.22779
	1.74026	2.3527	2.09562	2.13674	2.18853
	1.73368	2.33231	2.11306	2.14617	2.19008
	1.71019	2.35875	2.11066	2.19779	2.22277
	1.74026	2.37079	2.10566	2.15801	2.21286
	1.72642	2.4006	2.06737	2.20438	2.1937
	1.72573	2.3749	2.10417	2.1923	2.18164
	1.72573	2.30721	2.1373	2.16016	2.22226
	1.72572	2.39047	2.10317	2.19659	2.1349
	1.70253	2.3556	2.12138	2.18699	2.1857
	1.68911	2.38539	2.02724	2.19726	2.22384
	1.7181	2.39893	2.08311	2.20417	2.21256
	1.74663	2.37849	2.06143	2.18108	2.1714
	1.76074	2.37674	2.10209	2.21565	2.19053
	1.74026	2.37145	2.125	2.1143	2.18264
	1.72642	2.36209	2.08393	2.16999	2.15648
	1.69588	2.39608	2.06361	2.17572	2.21436
	1.74026	2.37429	2.12245	2.20368	2.22983
	1.69927	2.38266	2.02096	2.17577	2.21569
	1.74994	2.36994	2.11163	2.19575	2.21221
	1.73739	2.34356	2.01444	2.15373	2.21094
	1.68771	2.3734	2.11658	2.19206	2.21993
	1.7147	2.38095	1.95617	2.18841	2.16189
	1.70998	2.32673	2.03317	2.1779	2.2255
	1.72214	2.28057	2.10697	2.19604	2.22087
	1.72276	2.31657	2.08115	2.15042	2.20945
	1.73272	2.33974	2.0789	2.16986	2.16541
	1.74876	2.3749	2.04903	2.18699	2.23196
	1.74511	2.37618	2.08404	2.14584	2.19231
	1.74786	2.35131	2.09562	2.18807	2.20887
	1.65958	2.37882	2.10522	2.16904	2.22107
	1.73861	2.38789	2.08937	2.18966	2.18148
	1.72973	2.33857	2.11591	2.13846	2.23973
	1.69186	2.37295	2.09562	2.16584	2.20151
	1.74203	2.3382	2.09562	2.15407	2.18065
	1.70312	2.31554	2.02761	2.20174	2.21993
	1.70754	2.35387	2.03448	2.18484	2.18315
	1.72973	2.35746	2.03671	2.20237	2.2255
	1.73739	2.41572	2.10673	2.21466	2.19346
	1.69167	2.34989	2.07492	2.17953	2.18226
	1.72214	2.38691	2.10673	2.22618	2.23943
	1.74786	2.31822	2.1047	2.19594	2.22174
	1.74786	2.30131	2.06569	2.2048	2.18915
	1.73272	2.36511	2.09168	2.19027	2.1944
	1.7013	2.37295	2.11265	2.20419	2.21654
	1.74026	2.36254	2.06325	2.1976	2.22095
	1.72906	2.36111	2.11265	2.12597	2.22742
	1.74786	2.37674	2.11071	2.18337	2.23589
	1.71907	2.37518	2.02071	2.18758	2.17134
	1.73658	2.34012	2.08453	2.09912	2.17386
	1.7075	2.35374	2.10397	2.19703	2.25093
	1.686	2.35678	2.10317	2.17522	2.18367
	1.74026	2.38082	2.10613	2.18742	2.24513
	1.74511	2.3575	2.10405	2.21844	2.21645
	1.74026	2.39756	2.02909	2.14669	2.20901
	1.72214	2.37079	2.10745	2.21132	2.2182
	1.69204	2.31361	2.06779	2.20432	2.16191
	1.69056	2.36362	2.08764	2.19496	2.20621
	1.74026	2.4312	2.10193	2.17834	2.25093
	1.72951	2.35371	2.1065	2.14103	2.23085
	1.6771	2.37702	2.10317	2.21259	2.16759
	1.72973	2.34369	2.09308	2.19629	2.21132
	1.70749	2.37046	2.08809	2.16748	2.17211
	1.74026	2.31745	2.09747	2.16036	2.18915
	1.71762	2.3114	2.1104	2.14456	2.2368
	1.73272	2.31939	2.06699	2.21132	2.23683
	1.73056	2.38233	2.07613	2.12318	2.23575
	1.69937	2.37663	2.1257	2.2054	2.2283
	1.65958	2.34517	2.07552	2.21999	2.19188
	1.74026	2.39079	2.09339	2.19714	2.22532
	1.6482	2.37025	2.125	2.1874	2.2255
	1.72834	2.35759	2.0451	2.21144	2.16668
	1.73056	2.3237	2.087	2.21665	2.19682
	1.67865	2.32335	2.08591	2.20739	2.20925
	1.62847	2.34555	2.08737	2.22618	2.21044
	1.74026	2.36927	2.05425	2.21144	2.16062
	1.70357	2.30845	2.05433	2.18362	2.20688
	1.74026	2.35885	2.08904	2.17394	2.21746
	1.72973	2.36785	2.01006	2.20432	2.19765
	1.72834	2.40845	2.06491	2.21372	2.21972
	1.73065	2.36699	2.02282	2.17807	2.23058
	1.6318	2.39593	2.08791	2.20985	2.20868
	1.68826	2.35274	2.01555	2.22104	2.1672
	1.72973	2.39197	2.10317	2.09623	2.20507
	1.72503	2.32145	2.03069	2.1976	2.21352
	1.73272	2.34836	2.10808	2.16078	2.24755
	1.68698	2.38631	1.9738	2.17747	2.1916
	1.69646	2.35056	2.10532	2.18871	2.21233
	1.71816	2.36699	2.09298	2.18849	2.18886
	1.69323	2.35327	2.11437	2.18848	2.2255
	1.73739	2.39197	2.11535	2.22144	2.18865
	1.75552	2.30901	2.08487	2.21407	2.19845
	1.73585	2.3507	2.08904	2.18206	2.21643
	1.72973	2.35362	2.11875	2.1929	2.22999
	1.74026	2.33892	2.03794	2.22404	2.21993
	1.70209	2.3533	2.09861	2.18136	2.2225
	1.73272	2.34809	2.09852	2.22698	2.21606
	1.73065	2.37542	2.04538	2.1431	2.19713
	1.73739	2.3081	2.07786	2.18908	2.20373
	1.74026	2.34517	2.10235	2.21544	2.23196
	1.74786	2.38539	2.06372	2.17038	2.24034
	1.72984	2.33613	2.06392	2.19359	2.2203
	1.74026	2.38932	2.09747	2.21925	2.21735
	1.72973	2.3527	2.08939	2.17295	2.1935
	1.73272	2.40358	2.10321	2.21745	2.18279
	1.72573	2.30254	2.10317	2.2051	2.20235
	1.68181	2.3532	2.08164	2.20985	2.17096
	1.74026	2.39406	2.09612	2.19502	2.22453
	1.70967	2.34716	2.10802	2.21259	2.22011
	1.69519	2.35954	2.05604	2.18807	2.21569
	1.59983	2.40358	2.02016	2.19886	2.22633
	1.72984	2.30916	2.09823	2.21372	2.21702
	1.66072	2.38328	2.10919	2.18958	2.21248
	1.72951	2.38266	2.02662	2.1403	2.2327
	1.68826	2.37284	2.04263	2.15976	2.21886
	1.71131	2.40765	2.12716	2.11231	2.21743
	1.68871	2.35759	2.08758	2.20307	2.2105
	1.72089	2.35741	2.04455	2.18808	2.17647
	1.72673	2.35454	2.11875	2.2023	2.20292
	1.71908	2.38492	2.10036	2.20985	2.24104
	1.73739	2.39177	2.11898	2.1909	2.22869
	1.72064	2.3769	2.03746	2.20745	2.19536
	1.74026	2.40368	2.03566	2.17803	2.20052
	1.72573	2.39888	2.08647	2.17067	2.21875
	1.74511	2.36213	2.08083	2.23397	2.19649
	1.67873	2.38168	2.1104	2.21495	2.20235
	1.67683	2.37674	2.09627	2.21745	2.21248
	1.69937	2.37816	2.09239	2.15644	2.17298
	1.74786	2.37652	2.11875	2.19168	2.2368
	1.73272	2.37834	2.08171	2.1976	2.24422
	1.74415	2.36511	2.01063	2.17651	2.1793
	1.68482	2.36554	2.10091	2.15318	2.23085
	1.69797	2.3806	2.10405	2.21925	2.16306
	1.74786	2.38138	2.04729	2.21925	2.22005
	1.75552	2.33741	2.10161	2.16825	2.20868
	1.65958	2.36255	2.09357	2.20669	2.17298
	1.71956	2.39756	2.00945	2.15033	2.10696
	1.76324	2.39406	2.10091	2.16485	2.24024
	1.73272	2.35235	2.08691	2.19607	2.15143
	1.71493	2.32616	2.03642	2.14083	2.20868
	1.60506	2.36255	2.11063	2.16583	2.21717
	1.7147	2.38233	2.10193	2.20307	2.20362
	1.68181	2.34005	2.00854	2.10551	2.23477
	1.73272	2.40125	2.10209	2.20152	2.20148
	1.73272	2.38095	2.03892	2.17758	2.21611
	1.74026	2.34472	2.03933	2.21038	2.18903
	1.71762	2.34381	2.07647	2.21925	2.22024
	1.70998	2.38266	2.1104	2.20152	2.23575
	1.6464	2.38631	2.07297	2.13413	2.17054
	1.6037	2.31361	2.07109	2.19003	2.22723
	1.69245	2.36778	2.05363	2.17754	2.16621
	1.72984	2.35203	2.10417	2.20985	2.16046
	1.74026	2.38266	2.11265	2.21665	2.19957
	1.71512	2.32549	2.05996	2.22509	2.19964
	1.66747	2.37123	2.0973	2.16315	2.2334
	1.73272	2.39859	2.12013	2.14411	2.22941
	1.73739	2.35746	2.11922	2.13079	2.21875
	1.74137	2.34669	2.08298	2.21073	2.23285
	1.72447	2.39278	2.10131	2.21209	2.1757
	1.71512	2.30185	2.09804	2.18299	2.20799
	1.73739	2.40626	2.08642	2.21745	2.23509
	1.69937	2.36362	2.09867	2.11693	2.24339
	1.65119	2.36213	2.03722	2.16365	2.20052
	1.71586	2.32755	2.10405	2.21793	2.17883
	1.6921	2.31406	2.08084	2.21934	2.22613
	1.65374	2.38691	2.10977	2.16123	2.23086
	1.74342	2.39949	2.04865	2.07794	2.21257
	1.70709	2.35746	2.04252	2.20906	2.16306
	1.69997	2.35502	2.09967	2.2048	2.20844
	1.75552	2.39197	1.99827	2.20258	2.15505
	1.72973	2.28059	2.1104	2.18903	2.23405
	1.69163	2.3846	2.12043	2.23597	2.18921
	1.74026	2.36739	2.07161	2.15021	2.22078
	1.64569	2.36312	2.05856	2.15925	2.23225
	1.72973	2.3846	2.05019	2.15014	2.22897
	1.74786	2.36642	2.08659	2.21745	2.22642
	1.74026	2.37424	2.10941	2.1902	2.23892
	1.69797	2.32824	2.04682	2.19679	2.19842
	1.74511	2.34815	2.1047	2.19106	2.21586
	1.69796	2.36922	2.06295	2.10926	2.22089
	1.73739	2.37079	2.10405	2.21307	2.18123
	1.74026	2.31721	2.08737	2.18606	2.21586
	1.69059	2.37812	2.09627	2.1982	2.19278
	1.74511	2.39272	2.11572	2.16561	2.19862
	1.58336	2.41807	2.08393	2.16756	2.1619
	1.72202	2.34189	2.10822	2.19956	2.22844
	1.72973	2.37849	2.11033	2.21132	2.20622
	1.74026	2.33329	1.98585	2.18779	2.2024
	1.72214	2.41075	2.08743	2.21665	2.22742
	1.71779	2.27206	2.0955	2.17244	2.22372
	1.69201	2.33482	2.1104	2.19755	2.20788
	1.74026	2.3796	2.07763	2.1984	2.17162
	1.71908	2.38002	2.0736	2.20829	2.1856
	1.74026	2.38914	2.12143	2.21745	2.22742
	1.70819	2.40863	2.12064	2.16909	2.20377
	1.65062	2.38929	2.12716	2.23502	2.20548
	1.71732	2.35038	2.09171	2.12492	2.22832
	1.71058	2.34606	2.04559	2.21073	2.17778
	1.72823	2.37917	2.11163	2.18924	2.22897
	1.64486	2.37079	2.07267	2.21651	2.20071
	1.69827	2.37524	2.10405	2.19538	2.17442
	1.72214	2.32874	2.05062	2.19812	2.21993
	1.67671	2.3846	2.12013	2.18324	2.2333
	1.74342	2.32488	2.09239	2.19516	2.22129
	1.73272	2.34836	2.10808	2.14797	2.17834
	1.70942	2.36467	2.07668	2.1923	2.2255
	1.75289	2.38631	2.11289	2.14449	2.22437
	1.72834	2.26816	2.0479	2.20305	2.24024
	1.69006	2.33736	2.10808	2.11912	2.22892
	1.69006	2.33741	2.09434	2.17963	2.25514
	1.7181	2.30663	2.0501	2.21174	2.23586
	1.70214	2.34789	2.10091	2.21797	2.19211
	1.67981	2.36511	2.10405	2.20335	2.2095
	1.68202	2.35203	2.04044	2.17806	2.20323
	1.70061	2.36492	2.00164	2.18544	2.2327
	1.73272	2.35666	2.13561	2.1569	2.21287
	1.6831	2.32535	2.01288	2.1755	2.22333
	1.74026	2.35286	2.1101	2.19656	2.23634
	1.74026	2.38929	1.93406	2.21966	2.21001
	1.73739	2.35997	2.11265	2.19097	2.22665
	1.72202	2.3793	2.04742	2.14106	2.18075
	1.74026	2.39197	2.11548	2.20307	2.24024
	1.72522	2.36695	2.06494	2.18106	2.16594
	1.73658	2.34788	2.07729	2.21745	2.21588
	1.62572	2.31323	1.97136	2.16748	2.21236
	1.73056	2.37968	2.08393	2.19831	2.20292
	1.74786	2.37882	2.09481	2.16707	2.20432
	1.69483	2.32904	2.08737	2.21844	2.24024
	1.68262	2.36609	2.03582	2.22807	2.18382
	1.71044	2.38422	2.03845	2.19637	2.21721
	1.73336	2.36163	2.10845	2.19158	2.19309
	1.74026	2.34755	2.10091	2.22509	2.19092
	1.74106	2.36526	2.02813	2.14802	2.20203
	1.73336	2.3002	2.1101	2.1997	2.24586
	1.69022	2.41807	2.04217	2.17348	2.20439
	1.74026	2.36984	2.09538	2.14834	2.1776
	1.71448	2.38633	2.10473	2.20049	2.22011
	1.74511	2.36543	2.08907	2.21991	2.15405
	1.75552	2.3386	2.09449	2.15926	2.18911
	1.72973	2.2819	2.02774	2.19079	2.20961
	1.69727	2.39079	2.13141	2.20152	2.18165
	1.69997	2.41216	2.09383	2.23276	2.21682
	1.74064	2.354	2.09239	2.18128	2.23807
	1.74786	2.39168	2.13276	2.11493	2.22633
	1.74786	2.37758	2.11265	2.16451	2.25461
	1.61476	2.2932	2.07599	2.19054	2.12903
	1.68832	2.39197	2.1036	2.13501	2.2283
	1.73585	2.37392	2.04288	2.1752	2.19035
	1.73272	2.31422	2.02097	2.19477	2.2368
	1.74786	2.40561	2.08574	2.18206	2.23285
	1.66923	2.38527	2.07148	2.16309	2.18355
	1.74786	2.35565	2.10583	2.17057	2.19705
	1.68181	2.30563	2.10673	2.18412	2.21714
	1.68591	2.34176	2.10948	2.18958	2.23003
	1.72089	2.34653	2.096	2.18606	2.22453
	1.73739	2.32577	2.1212	2.16022	2.24375
	1.72573	2.38002	2.1104	2.16797	2.22453
	1.75552	2.29235	2.08341	2.20473	2.23634
	1.73585	2.37849	2.03711	2.21241	2.21993
	1.73272	2.34886	2.11163	2.21925	2.16436
	1.74511	2.30718	2.05051	2.17198	2.22897
	1.69976	2.42278	2.09967	2.11793	2.15735
	1.69483	2.3734	2.08706	2.11699	2.23225
	1.76324	2.38633	2.0955	2.16735	2.2324
	1.73739	2.38233	2.0836	2.17017	2.21117
	1.71364	2.35766	2.09253	2.18325	2.20945
	1.71457	2.32418	2.08092	2.19594	2.19713
	1.73739	2.33537	2.04554	2.19762	2.18902
	1.74786	2.27293	2.06965	2.18509	2.20758
	1.73336	2.39888	2.05641	2.15057	2.18291
	1.72281	2.36912	2.04512	2.1653	2.17249
	1.71512	2.39593	2.0737	2.19772	2.23575
	1.70383	2.35259	2.02545	2.15895	2.19416
	1.75289	2.29285	2.07552	2.18492	2.19413
	1.6859	2.38266	2.03566	2.12859	2.20945
	1.75178	2.36542	2.07396	2.20985	2.22029
	1.73272	2.39629	2.08466	2.22509	2.21248
	1.70018	2.39197	2.12694	2.2165	2.22526
	1.71263	2.39524	2.0587	2.16426	2.1492
	1.73739	2.37408	2.1065	2.18845	2.23634
	1.73272	2.40959	2.01549	2.20283	2.2111
	1.73336	2.35155	2.1047	2.19636	2.21845
	1.72973	2.36652	2.11658	2.20985	2.23892
	1.72815	2.39406	2.12013	2.19575	2.2327
	1.72642	2.39197	2.08878	2.19795	2.22107
	1.73272	2.31687	2.07468	2.18325	2.21705
	1.69061	2.33783	2.12633	2.21073	2.2219
	1.73368	2.36884	2.06431	2.21123	2.23598
	1.69229	2.34755	2.09967	2.21073	2.19816
	1.7181	2.37206	2.03129	2.17611	2.21069
	1.74511	2.35076	2.04044	2.13878	2.22029
	1.72573	2.35236	2.09239	2.20076	2.24024
	1.73861	2.40015	2.11345	2.22711	2.20654
	1.72973	2.35609	2.07492	2.17744	2.22335
	1.71131	2.32531	2.09396	2.18699	2.19408
	1.75178	2.34866	2.11535	2.14252	2.14781
	1.71956	2.36073	2.1104	2.16914	2.17687
	1.69818	2.38529	2.01871	2.21031	2.20868
	1.60122	2.3723	2.11265	2.21038	2.22723
	1.72224	2.35845	2.04165	2.18869	2.17166
	1.72214	2.36213	2.08397	2.19195	2.1599
	1.72834	2.34641	2.10919	2.17791	2.22291
	1.73784	2.32946	2.10161	2.20283	2.18287
	1.69927	2.30936	2.09998	2.20448	2.21726
	1.73419	2.37518	2.10515	2.23276	2.1608
	1.71281	2.35969	2.1029	2.17649	2.22779
	1.70967	2.29861	2.08466	2.1923	2.23476
	1.73968	2.34479	2.05798	2.18914	2.23841
	1.67648	2.41075	2.031	2.12415	2.24492
	1.69937	2.39406	2.06591	2.17399	2.22983
	1.72573	2.2987	2.11265	2.20985	2.18926
	1.69588	2.37393	2.05565	2.17049	2.19719
	1.68071	2.38633	2.03604	2.21023	2.24461
	1.7147	2.31813	2.0309	2.16767	2.22117
	1.65062	2.3749	2.10405	2.1517	2.20446
	1.72281	2.35006	2.02957	2.09715	2.2182
	1.69997	2.3616	2.02133	2.18126	2.17012
	1.69272	2.38386	2.0913	2.18544	2.21916
	1.73272	2.35125	2.06485	2.20669	2.18325
	1.73272	2.39455	2.05956	2.16603	2.21689
	1.69054	2.34866	2.07042	2.2067	2.22531
	1.74026	2.37044	2.07484	2.18869	2.22953
	1.69818	2.3846	2.10317	2.21902	2.21511
	1.74881	2.33281	2.09481	2.18359	2.20373
	1.68911	2.39685	2.06501	2.17682	2.20681
	1.74511	2.40626	2.02493	2.21144	2.24435
	1.73658	2.32457	2.07848	2.19893	2.24239
	1.72973	2.37389	2.04744	2.18807	2.20234
	1.69246	2.29276	2.10209	2.17398	2.21993
	1.74026	2.36315	2.05521	2.20579	2.20151
	1.74026	2.38266	2.0869	2.15516	2.20692
	1.73739	2.37597	2.0955	2.17563	2.23404
	1.72276	2.35103	2.09084	2.18739	2.2152
	1.71448	2.34513	2.06511	2.16849	2.22742
	1.73272	2.3169	2.06226	2.15137	2.24034
	1.64879	2.39406	2.10397	2.17452	2.24422
	1.74511	2.35909	2.07924	2.18192	2.17904
	1.71816	2.35794	2.11419	2.20258	2.1251
	1.74026	2.33859	2.08055	2.19795	2.22424
	1.72834	2.34479	2.10682	2.19861	2.17634
	1.72503	2.35118	2.0418	2.17591	2.22579
	1.66699	2.39593	2.0913	2.19245	2.21539
	1.74026	2.39593	2.10926	2.16499	2.26211
	1.74786	2.37358	2.14041	2.22776	2.24339
	1.72522	2.36306	2.08298	2.18907	2.20216
	1.6693	2.34283	2.00463	2.19986	2.21586
	1.73065	2.39556	2.10405	2.21413	2.17654
	1.70394	2.3846	2.09967	2.14828	2.22315
	1.7436	2.39272	2.10802	2.21925	2.2255
	1.73739	2.39685	2.10682	2.17832	2.20169
	1.75552	2.40118	2.02851	2.17902	2.19862
	1.74026	2.3698	2.08969	2.21593	2.22897
	1.75552	2.34173	2.10613	2.21551	2.16152
	1.72973	2.36724	2.10209	2.23276	2.17841
	1.73272	2.3749	2.04063	2.09096	2.14958
	1.72281	2.3416	1.9936	2.16403	2.23085
	1.70515	2.25602	2.11163	2.09187	2.18751
	1.70996	2.38724	2.01907	2.15199	2.15789
	1.73658	2.33975	2.10289	2.15549	2.15104
	1.74026	2.32229	2.096	2.24032	2.14632
	1.72642	2.38347	2.10802	2.13528	2.22742
	1.72973	2.3709	2.08543	2.15605	2.22953
	1.63641	2.36362	2.1104	2.16605	2.21553
	1.74026	2.37785	2.0761	2.2159	2.22483
	1.72503	2.36594	2.01265	2.20985	2.17856
	1.74137	2.37058	2.10317	2.20418	2.21884
	1.73272	2.37172	2.05956	2.19391	2.22033
	1.72224	2.36705	2.08499	2.14483	2.1795
	1.69966	2.36699	2.07848	2.19607	2.15935
	1.73272	2.38176	2.09298	2.189	2.18444
	1.72214	2.35296	2.0913	2.21073	2.21993
	1.73368	2.35263	2.10822	2.17681	2.23943
	1.73271	2.30041	2.06426	2.20408	2.22333
	1.73272	2.27689	2.04493	2.19659	2.24234
	1.72089	2.38817	2.10343	2.17636	2.21122
	1.72984	2.36657	2.07347	2.10124	2.17042
	1.70813	2.38929	2.11163	2.20237	2.2368
	1.72089	2.38002	2.10107	2.12814	2.2215
	1.74511	2.37295	2.10583	2.17904	2.24777
	1.64335	2.36347	2.1044	2.12686	2.18654
	1.75289	2.35759	2.08071	2.1884	2.21714
	1.74786	2.33167	2.08516	2.18479	2.20757
	1.74026	2.37663	2.10473	2.17111	2.24343
	1.74026	2.34707	2.11875	2.11006	2.2095
	1.68911	2.38543	2.0644	2.17136	2.15937
	1.72973	2.38492	2.03833	2.17416	2.20708
	1.6845	2.36961	2.10193	2.18038	2.21942
	1.72328	2.32853	2.02169	2.18148	2.2255
	1.72906	2.3446	2.11368	2.19639	2.22437
	1.68994	2.35997	2.09477	2.19679	2.19765
	1.69186	2.42259	2.09967	2.20854	2.22333
	1.74624	2.36694	2.10209	2.15421	2.19445
	1.74511	2.35666	2.13834	2.16304	2.23575
	1.70805	2.29591	2.08386	2.14081	2.11002
	1.73739	2.39455	2.07557	2.21073	2.19475
	1.73898	2.3414	2.11431	2.19659	2.21689
	1.75552	2.39245	2.096	2.16244	2.22946
	1.65797	2.33564	2.0913	2.1847	2.22335
	1.75552	2.37079	2.03927	2.17577	2.20674
	1.70115	2.35386	2.07046	2.20432	2.26614
	1.72605	2.35007	2.08397	2.19174	2.18937
	1.68911	2.31844	2.06933	2.1816	2.17477
	1.74026	2.36409	2.11515	2.20283	2.20133
	1.69612	2.38631	2.10209	2.22618	2.19581
	1.68422	2.30035	2.09538	2.2182	2.20619
	1.75552	2.36486	2.07326	2.21621	2.23973
	1.72089	2.36317	2.0112	2.21013	2.21236
	1.67922	2.30905	1.99088	2.15709	2.22755
	1.69186	2.36468	2.03466	2.1923	2.21302
	1.72973	2.34352	2.1104	2.14445	2.17043
	1.71816	2.41635	2.04759	2.14743	2.24293
	1.71131	2.40092	2.02149	2.11447	2.1902
	1.73272	2.34839	2.0955	2.16345	2.17388
	1.73272	2.3943	2.09477	2.21902	2.18352
	1.73272	2.31933	1.96371	2.2041	2.24601
	1.72665	2.39403	2.06015	2.19424	2.21352
	1.72906	2.2901	2.09776	2.1976	2.16074
	1.72973	2.40677	2.03416	2.19812	2.14256
	1.73419	2.37518	2.10193	2.16532	2.21588
	1.74026	2.36699	2.08562	2.20569	2.20336
	1.68808	2.38539	2.10405	2.19614	2.21714
	1.72281	2.33259	2.10209	2.20347	2.19223
	1.75791	2.32213	2.05384	2.19893	2.16048
	1.64657	2.4221	2.06501	2.20448	2.21705
	1.74786	2.37337	2.1104	2.17303	2.18452
	1.74026	2.38176	2.07379	2.21073	2.16717
	1.74786	2.37674	2.10317	2.20503	2.24339
	1.72522	2.31239	2.08466	2.22509	2.22862
	1.74026	2.39519	2.09823	2.18687	2.23482
	1.70588	2.39274	2.10582	2.20075	2.15884
	1.66347	2.29346	2.02967	2.17704	2.22165
	1.65181	2.34542	2.11163	2.19893	2.22068
	1.61732	2.37821	2.05684	2.20385	2.20315
	1.73585	2.37079	2.09967	2.19072	2.1913
	1.74026	2.34095	2.08647	2.21844	2.24024
	1.72642	2.41315	2.07656	2.15114	2.19845
	1.73739	2.39685	2.12142	2.2166	2.22682
	1.72202	2.3766	2.10289	2.15046	2.23413
	1.65374	2.34111	2.1015	2.18105	2.24273
	1.72973	2.37513	2.11265	2.2073	2.2134
	1.74786	2.37584	2.08714	2.18243	2.21993
	1.69338	2.38266	2.12013	2.22022	2.24725
	1.69228	2.39362	2.06021	2.10273	2.24024
	1.72573	2.37806	2.0537	2.21797	2.1681
	1.7227	2.39406	2.0766	2.20417	2.20845
	1.74786	2.34788	2.06779	2.18849	2.22085
	1.69588	2.32874	1.99482	2.21438	2.17529
	1.71457	2.36313	2.11283	2.18857	2.23973
	1.73865	2.32327	2.11077	2.18552	2.23196
	1.70996	2.32419	2.09645	2.15707	2.1736
	1.72503	2.35451	2.08242	2.2023	2.2245
	1.58637	2.38631	2.09001	2.19502	2.18081
	1.75552	2.33921	2.04111	2.19906	2.26211
	1.74786	2.3766	2.11664	2.19072	2.19033
	1.73045	2.37295	2.1059	2.12391	2.2372
	1.74026	2.38147	2.10116	2.15635	2.20455
	1.71176	2.3723	2.05302	2.13875	2.18482
	1.75552	2.36775	2.07229	2.21844	2.22453
	1.73739	2.36274	2.09477	2.19636	2.2276
	1.72506	2.32676	2.10161	2.17168	2.2255
	1.72642	2.3581	2.0581	2.1738	2.19588
	1.74511	2.37238	2.07492	2.12568	2.20539
	1.72834	2.3069	2.1008	2.17371	2.22011
	1.72973	2.37518	2.08311	2.2101	2.16333
	1.75289	2.37806	2.05274	2.18928	2.22437
	1.71762	2.42021	2.0707	2.21132	2.23987
	1.69649	2.39957	2.01202	2.17784	2.17332
	1.73056	2.30323	2.10926	2.19557	2.20519
	1.72573	2.3846	2.03234	2.18959	2.21907
	1.71907	2.36306	2.10405	2.21745	2.20983
	1.68848	2.38444	2.09967	2.15509	2.16391
	1.70253	2.35056	2.11265	2.20545	2.23266
	1.72642	2.32561	2.0798	2.21132	2.18314
	1.74026	2.35362	2.01736	2.22677	2.21705
	1.74026	2.38328	2.09597	2.14662	2.23196
	1.72973	2.33766	2.02344	2.21925	2.10155
	1.73419	2.32296	2.1173	2.1923	2.24725
	1.69035	2.39455	2.0913	2.1809	2.21434
	1.73419	2.3517	1.95942	2.14498	2.19431
	1.74342	2.36204	2.08839	2.20368	2.25386
	1.74511	2.35126	2.07836	2.19659	2.24325
	1.74786	2.36994	2.10417	2.23455	2.21993
	1.73272	2.39049	2.0761	2.20618	2.17501
	1.70394	2.35005	2.12716	2.19943	2.19008
	1.71749	2.3527	2.09823	2.09603	2.2205
	1.71816	2.38791	2.07326	2.18519	2.20436
	1.6916	2.37825	2.09597	2.16737	2.23285
	1.72834	2.33959	2.08964	2.16939	2.21436
	1.73838	2.35835	2.1104	2.20034	2.19856
	1.70676	2.34679	2.09823	2.12526	2.15713
	1.67697	2.40561	2.10802	2.17067	2.23584
	1.71816	2.35746	2.09021	2.21038	2.18477
	1.74026	2.32391	2.08729	2.19129	2.21645
	1.73271	2.39888	2.08944	2.19772	2.18747
	1.72973	2.38266	2.087	2.18229	2.18177
	1.69204	2.30006	2.0459	2.16136	2.22192
	1.72973	2.32296	2.01533	2.19221	2.22264
	1.74026	2.34789	2.10193	2.18816	2.22011
	1.66572	2.37674	2.09477	2.19831	2.20211
	1.76324	2.36655	2.02779	2.20448	2.20377
	1.73272	2.3409	2.04003	2.18362	2.21023
	1.6831	2.36207	2.03048	2.16966	2.22453
	1.72212	2.38002	2.1181	2.18148	2.21284
	1.68492	2.40626	2.07689	2.17577	2.20818
	1.72276	2.38778	2.02469	2.18108	2.17397
	1.6561	2.3547	2.02095	2.16299	2.22264
	1.71762	2.36194	2.10822	2.1366	2.22952
	1.686	2.36362	2.0367	2.15869	2.20501
	1.72224	2.34408	2.10317	2.19897	2.21122
	1.69376	2.33231	2.05736	2.1843	2.18177
	1.73739	2.37556	2.07659	2.20258	2.21076
	1.70967	2.36511	2.03712	2.17768	2.25696
	1.73585	2.38541	2.09239	2.17237	2.22526
	1.62209	2.36196	2.10317	2.20366	2.19964
	1.69186	2.34365	1.99857	2.18803	2.21689
	1.74026	2.37158	2.1104	2.19639	2.25514
	1.69646	2.36724	2.03125	2.15898	2.19136
	1.73861	2.39468	2.08099	2.20152	2.17386
	1.70115	2.3533	2.10317	2.22711	2.18206
	1.67873	2.34041	2.07797	2.21073	2.23341
	1.73272	2.37735	2.11658	2.19118	2.25524
	1.72573	2.3262	2.08024	2.19956	2.18303
	1.75105	2.37389	2.05489	2.21902	2.20507
	1.74026	2.35227	2.09959	2.19861	2.20868
	1.74415	2.39018	2.10405	2.15988	2.23132
	1.73585	2.32921	2.08393	2.16901	2.24387
	1.72573	2.38147	2.08939	2.20366	2.21595
	1.73481	2.35503	2.10204	2.19273	2.22264
	1.73111	2.27429	2.08544	2.16102	2.23891
	1.72034	2.38493	2.09525	2.21073	2.18804
	1.74881	2.32318	2.09258	2.19079	2.16391
	1.74511	2.29784	2.0761	2.18465	2.21478
	1.73272	2.34308	1.96572	2.14328	2.16578
	1.67851	2.32692	2.08714	2.10717	2.20031
	1.72281	2.37079	2.09357	2.13485	2.21705
	1.69376	2.3235	2.09438	2.19686	2.22333
	1.74511	2.36411	2.09006	2.20152	2.18911
	1.72364	2.35304	1.96774	2.20366	2.18866
	1.64034	2.39593	2.10317	2.1945	2.20578
	1.62052	2.35565	2.06689	2.1816	2.21956
	1.69517	2.39103	2.08645	2.14844	2.21233
	1.75552	2.29276	2.05676	2.21745	2.2512
	1.70312	2.36313	2.10209	2.15228	2.23575
	1.73739	2.37584	2.04994	2.13535	2.21993
	1.72642	2.38631	2.09766	2.21925	2.21588
	1.72665	2.36464	2.02356	2.21844	2.24767
	1.72973	2.38929	2.11265	2.17704	2.23196
	1.74026	2.35454	2.11163	2.11953	2.22642
	1.67404	2.38281	2.08298	2.21132	2.22308
	1.72984	2.3458	2.03481	2.18981	2.25097
	1.72089	2.40134	2.10053	2.19656	2.19652
	1.74511	2.41572	2.0955	2.17369	2.19845
	1.71127	2.38973	2.08787	2.15599	2.19009
	1.72834	2.30309	2.11163	2.19636	2.18375
	1.71816	2.34766	2.10224	2.17748	2.20206
	1.66114	2.31086	2.11591	2.18337	2.20129
	1.72834	2.31775	2.0713	2.18768	2.18664
	1.72573	2.38266	2.09084	2.20237	2.19713
	1.71873	2.35572	2.11066	2.16243	2.21681
	1.73272	2.35454	2.09783	2.16757	2.1976
	1.73272	2.32854	2.10091	2.1898	2.23482
	1.70998	2.37633	2.10209	2.18162	2.2155
	1.69997	2.3361	2.09168	2.20152	2.12822
	1.73739	2.34535	2.08641	2.13003	2.13338
	1.68492	2.35457	2.12716	2.22427	2.17045
	1.69588	2.39197	2.0869	2.18461	2.17171
	1.73585	2.38266	2.02709	2.22096	2.19919
	1.74626	2.37231	2.09481	2.21073	2.23357
	1.74026	2.3527	2.08397	2.20307	2.22177
	1.74786	2.35751	2.07647	2.1528	2.14601
	1.70538	2.39406	2.05997	2.17843	2.15903
	1.72522	2.36313	2.07243	2.20863	2.20401
	1.70996	2.3749	2.03917	2.21174	2.21087
	1.72328	2.33345	2.125	2.19836	2.2205
	1.66182	2.39685	2.07742	2.14047	2.24375
	1.69927	2.30976	2.09327	2.20535	2.20419
	1.71816	2.38937	2.125	2.1963	2.18367
	1.71779	2.34189	2.04587	2.19891	2.22372
	1.73056	2.34836	2.09804	2.21134	2.20524
	1.73739	2.35325	2.09477	2.21132	2.21274
	1.73272	2.31253	2.1047	2.13621	2.18987
	1.74511	2.36699	2.10317	2.14575	2.2283
	1.73585	2.3527	2.09239	2.16539	2.2264

## Sheet: KIRP
KIRP
Patients	4115	5884	6131	7046	A57E
N hubs	5	5	5	5	5
Hubs inactivation entropy	2.05718	1.9966	2.00951	2.0694	1.85438
Entropy for inactivations of random selected n targets	2.24303	2.26883	2.25633	2.3557	2.03955
	2.24514	2.21189	2.26441	2.37803	2.09464
	2.24968	2.22168	2.20943	2.36208	2.05751
	2.28874	2.15098	2.27994	2.34444	2.0542
	2.25247	2.23644	2.27196	2.35314	2.07552
	2.2185	2.23868	2.27996	2.36953	2.08137
	2.218	2.18697	2.28512	2.22083	2.03613
	2.25418	2.22859	2.2292	2.33196	2.07326
	2.2182	2.22678	2.2792	2.36127	2.06947
	2.25418	2.23459	2.28975	2.32132	2.08419
	2.22513	2.26082	2.27905	2.34751	2.09023
	2.18012	2.21332	2.27682	2.3848	2.09633
	2.23034	2.21055	2.27872	2.37721	2.03673
	2.23631	2.15637	2.29194	2.27817	2.05305
	2.19399	2.22415	2.24685	2.3243	2.05391
	2.16952	2.24846	2.28359	2.39093	2.04974
	2.26725	2.14455	2.22882	2.34717	2.08204
	2.24433	2.21128	2.26331	2.37713	2.08419
	2.22274	2.2288	2.2501	2.39636	2.10173
	2.23309	2.19314	2.264	2.37912	2.08137
	2.21109	2.19481	2.21635	2.34075	2.09292
	2.21572	2.24714	2.28082	2.40661	2.01718
	2.1978	2.26088	2.23379	2.41989	2.07599
	2.2152	2.23264	2.26782	2.38621	2.08602
	2.2273	2.20147	2.27568	2.37387	2.08602
	2.25295	2.23055	2.21816	2.4013	2.03401
	2.24896	2.21612	2.2119	2.28542	2.09089
	2.22431	2.14841	2.21941	2.39681	2.09362
	2.2446	2.22444	2.25992	2.38297	2.05942
	2.18523	2.27405	2.2878	2.34499	2.04251
	2.22082	2.26082	2.26776	2.33728	2.07747
	2.22712	2.18674	2.26422	2.3625	2.06426
	2.20545	2.16748	2.26694	2.39187	1.99969
	2.21108	2.20101	2.22633	2.39613	2.03579
	2.27084	2.26337	2.19549	2.36815	2.08419
	2.18044	2.24506	2.18098	2.37928	2.00592
	2.1619	2.22438	2.25644	2.27929	2.10152
	2.24593	2.21242	2.29515	2.39532	2.03254
	2.24157	2.21992	2.27682	2.36429	2.07929
	2.22009	2.19854	2.2466	2.34853	2.07094
	2.17091	2.24714	2.26251	2.39001	2.11208
	2.16854	2.24846	2.27225	2.38083	2.00386
	2.22093	2.27043	2.27149	2.29878	1.98673
	2.24067	2.24698	2.27216	2.3056	2.08602
	2.1729	2.20853	2.27142	2.31706	2.07664
	2.2278	2.15744	2.24008	2.39022	2.08602
	2.23008	2.22203	2.27302	2.27843	2.0586
	2.22051	2.22556	2.22866	2.39001	2.06771
	2.23774	2.16846	2.29569	2.28654	1.96749
	2.24123	2.22678	2.17191	2.41524	2.07599
	2.17505	2.21626	2.2254	2.35498	2.09464
	2.23604	2.18804	2.24454	2.33499	2.034
	2.24398	2.23357	2.29121	2.3934	2.07094
	2.20147	2.24586	2.29422	2.33839	2.08702
	2.2269	2.23872	2.22734	2.3505	2.10333
	2.2144	2.24058	2.25446	2.30751	2.02055
	2.25807	2.22376	2.26818	2.32558	2.09802
	2.22492	2.27021	2.23892	2.39663	2.03457
	2.28027	2.2568	2.25239	2.34955	2.04789
	2.23726	2.23162	2.21603	2.38028	2.05186
	2.18932	2.16206	2.22119	2.35177	2.07675
	2.2446	2.2226	2.24519	2.35507	2.06329
	2.22274	2.19669	2.22467	2.34351	2.06511
	2.22166	2.15173	2.25252	2.32659	2.08419
	2.26072	2.23176	2.2719	2.31373	2.02549
	2.22554	2.24746	2.24535	2.30177	2.03831
	2.17499	2.22244	2.27534	2.3634	2.08419
	2.21794	2.21752	2.26772	2.37486	2.04588
	2.12749	2.24601	2.25993	2.34517	2.07066
	2.23424	2.23221	2.27212	2.36948	2.0508
	2.24292	2.2245	2.2522	2.35141	2.07285
	2.2446	2.23798	2.29515	2.38009	2.07491
	2.24136	2.21078	2.26814	2.40006	2.03031
	2.1809	2.20958	2.27216	2.29892	2.05784
	2.2446	2.20374	2.18102	2.40818	2.05083
	2.16638	2.18058	2.2611	2.37187	1.97696
	2.19632	2.21336	2.25249	2.38189	2.05939
	2.20238	2.20025	2.25311	2.39414	2.06821
	2.22608	2.21206	2.27643	2.36648	2.0627
	2.23728	2.24622	2.23346	2.32757	2.05291
	2.20699	2.24698	2.18695	2.41975	2.06618
	2.21732	2.21311	2.27225	2.35877	2.09868
	2.22291	2.22859	2.29515	2.29107	2.07675
	2.23475	2.21155	2.26655	2.28776	2.09089
	2.19285	2.21167	2.25702	2.41524	2.05036
	2.2142	2.16135	2.27071	2.24611	2.07976
	2.24637	2.16701	2.26131	2.40193	2.10333
	2.23424	2.183	2.1716	2.35084	2.08044
	2.21643	2.22457	2.20651	2.40157	2.08371
	2.2446	2.14571	2.26216	2.34512	2.0762
	2.21695	2.12169	2.29069	2.31738	2.08371
	2.23076	2.2336	2.2454	2.34879	2.00636
	2.22807	2.23827	2.27225	2.3601	2.07038
	2.24993	2.23194	2.23175	2.33533	2.07552
	2.24135	2.18396	2.19271	2.37258	2.07438
	2.25861	2.22361	2.24394	2.38218	2.07492
	2.16707	2.12848	2.20158	2.33668	2.07067
	2.25418	2.10682	2.29515	2.33505	2.05371
	2.18382	2.21922	2.27133	2.35677	2.06135
	2.20693	2.24139	2.18949	2.33204	2.08602
	2.2446	2.2225	2.26814	2.37325	2.05943
	2.1774	2.2568	2.24951	2.33507	2.07552
	2.20194	2.2386	2.23576	2.40856	2.05291
	2.24136	2.25348	2.26441	2.3901	2.08144
	2.20508	2.20162	2.27216	2.34819	2.07747
	2.22527	2.24698	2.28767	2.37803	2.06758
	2.22573	2.18255	2.25359	2.36424	2.07956
	2.16969	2.1202	2.28334	2.32229	2.08419
	2.25295	2.17216	2.27215	2.36953	2.05495
	2.15918	2.24064	2.27996	2.36476	2.0808
	2.24027	2.19959	2.26846	2.35341	2.04341
	2.20986	2.23308	2.24665	2.35299	1.98662
	2.23263	2.20223	2.2878	2.41872	2.09464
	2.23475	2.11073	2.24031	2.39001	2.07633
	2.22944	2.22555	2.28735	2.35675	2.0508
	2.21535	2.2186	2.25288	2.39672	2.05943
	2.24235	2.20651	2.26858	2.3488	2.03454
	2.21366	2.24151	2.24089	2.39347	1.99933
	2.17016	2.25664	2.27996	2.35467	2.0302
	2.17434	2.23629	2.16738	2.40957	2.08938
	2.16707	2.23083	2.25675	2.35146	2.09464
	2.21936	2.23608	2.25181	2.29224	2.03133
	2.23833	2.26652	2.27996	2.30703	2.05108
	2.21801	2.26897	2.257	2.33231	2.02212
	2.21607	2.18411	2.16817	2.38429	2.07399
	2.26981	2.24432	2.25954	2.36549	2.09258
	2.2494	2.21178	2.23991	2.33742	2.0589
	2.22487	2.24601	2.28941	2.35831	2.05943
	2.18797	2.24009	2.21376	2.354	2.10552
	2.22423	2.26879	2.26091	2.41013	2.07552
	2.21093	2.21449	2.23219	2.38009	2.09464
	2.21113	2.25379	2.27468	2.40437	2.07831
	2.20146	2.20998	2.27225	2.28707	2.05371
	2.21072	2.15848	2.21537	2.37662	2.08938
	2.24823	2.1872	2.26023	2.35755	2.03256
	2.18606	2.23329	2.29121	2.37094	2.10435
	2.2128	2.27021	2.27996	2.40468	2.07326
	2.22484	2.18116	2.23923	2.35438	2.06618
	2.21794	2.18758	2.27166	2.38028	2.09566
	2.22913	2.24464	2.26374	2.39704	2.07648
	2.22609	2.19303	2.2562	2.42611	2.01414
	2.24593	2.20853	2.29625	2.3118	2.08481
	2.24136	2.26716	2.28808	2.38464	2.0417
	2.21936	2.15744	2.30299	2.41975	2.08665
	2.21943	2.25397	2.26769	2.38655	1.97061
	2.15894	2.26206	2.26373	2.36837	2.10333
	2.23385	2.23149	2.25446	2.39631	2.03404
	2.25455	2.10786	2.24529	2.3513	2.08665
	2.2337	2.23396	2.26928	2.3213	2.08013
	2.22693	2.2801	2.25239	2.39704	2.09292
	2.24664	2.24281	2.2752	2.2638	1.98939
	2.1626	2.19562	2.24482	2.33704	2.08602
	2.23742	2.18804	2.27866	2.24383	2.07747
	2.23631	2.21521	2.25831	2.32808	2.09292
	2.19859	2.20085	2.29515	2.38009	2.00955
	2.2087	2.2126	2.24804	2.36496	2.0447
	2.24993	2.23576	2.2511	2.42529	2.09464
	2.16808	2.24601	2.26814	2.38131	2.08144
	2.23482	2.26879	2.26157	2.33632	2.00785
	2.2446	2.22435	2.25343	2.32316	2.05728
	2.25097	2.14703	2.25662	2.32643	2.08602
	2.21008	2.19987	2.24487	2.42449	2.07661
	2.21572	2.14062	2.26413	2.32808	2.08488
	2.18942	2.21574	2.25458	2.3687	2.05929
	2.19119	2.18175	2.25034	2.35928	2.08167
	2.2185	2.13515	2.28735	2.35016	2.08512
	2.21692	2.15658	2.25577	2.41948	2.03851
	2.21171	2.22776	2.22951	2.36153	1.99509
	2.20734	2.23967	2.09897	2.38869	2.05028
	2.24593	2.22637	2.27866	2.3634	2.06665
	2.23461	2.25137	2.28735	2.30321	2.04487
	2.21896	2.21179	2.26818	2.30813	2.03395
	2.25418	2.23536	2.20222	2.29794	2.08602
	2.21301	2.24714	2.28013	2.3985	2.09633
	2.15006	2.23657	2.21657	2.3901	2.04066
	2.23309	2.23399	2.23047	2.40801	2.0762
	2.19617	2.2163	2.29515	2.37103	2.03308
	2.20458	2.24987	2.24105	2.37434	2.08419
	2.2749	2.19554	2.2771	2.37681	2.0262
	2.2635	2.24092	2.24532	2.39532	2.06781
	2.23167	2.24464	2.29569	2.38397	2.0613
	2.23125	2.21217	2.27866	2.35624	1.98962
	2.21822	2.21214	2.29136	2.36952	2.05712
	2.22612	2.23769	2.22933	2.35876	2.08003
	2.26653	2.18033	2.19314	2.39179	2.0417
	2.19785	2.21573	2.26633	2.3985	2.09528
	2.21226	2.24464	2.21861	2.33923	2.10333
	2.22807	2.17741	2.23333	2.3309	2.0783
	2.2333	2.18036	2.26765	2.37486	2.09528
	2.22143	2.25247	2.28735	2.41169	2.0182
	2.22807	2.22803	2.2503	2.3848	2.01928
	2.24593	2.24041	2.24924	2.32983	2.03254
	2.2465	2.2175	2.28735	2.36533	2.04091
	2.17296	2.27957	2.21507	2.30196	2.0774
	2.22695	2.23387	2.30299	2.37251	2.07831
	2.22132	2.28123	2.26384	2.3631	2.024
	2.24593	2.21867	2.28014	2.37153	2.0649
	2.255	2.19918	2.28808	2.34457	2.06009
	2.23034	2.18002	2.2835	2.40648	2.08938
	2.18264	2.22376	2.29515	2.33533	2.05524
	2.27564	2.23608	2.26798	2.38429	2.03831
	2.19575	2.23657	2.24915	2.35782	2.05341
	2.24046	2.16707	2.23713	2.37052	2.07552
	2.21787	2.25807	2.25949	2.33956	2.03588
	2.22241	2.14346	2.26441	2.35854	2.00108
	2.22913	2.26718	2.27202	2.38561	2.10333
	2.23206	2.18349	2.23858	2.2449	2.07811
	2.2446	2.23085	2.17372	2.33393	2.07552
	2.15133	2.24343	2.24907	2.387	2.04096
	2.17304	2.21857	2.26904	2.3677	2.004
	2.17514	2.22218	2.22891	2.34802	2.093
	2.14992	2.22438	2.21845	2.34351	2.06947
	2.17398	2.15838	2.18538	2.3115	2.03893
	2.22667	2.21632	2.26374	2.37294	2.07661
	2.24681	2.16992	2.26055	2.38441	2.08686
	2.22607	2.23718	2.27097	2.37187	2.0649
	2.20519	2.2001	2.27165	2.40646	2.07976
	2.26781	2.23725	2.28735	2.36254	2.07747
	2.23631	2.23693	2.2878	2.32991	2.02566
	2.22311	2.20466	2.29172	2.40715	2.02847
	2.22927	2.17582	2.29569	2.29682	2.07882
	2.22212	2.23308	2.2681	2.37666	2.05998
	2.24613	2.15219	2.2454	2.36384	2.00824
	2.21153	2.19776	2.25169	2.33009	2.02945
	2.25418	2.22595	2.27866	2.40723	2.04171
	2.19784	2.13178	2.22315	2.38676	2.07442
	2.21562	2.16187	2.27961	2.32546	2.04507
	2.24593	2.25397	2.22942	2.37459	1.9946
	2.22082	2.2256	2.26831	2.25592	2.07888
	2.21288	2.24464	2.28417	2.39967	2.04158
	2.24847	2.26879	2.19174	2.39532	2.08419
	2.22274	2.23967	2.27703	2.33397	2.08736
	2.2167	2.14056	2.29606	2.34606	2.04599
	2.22959	2.17059	2.26441	2.32159	2.07721
	2.2179	2.13557	2.30299	2.40525	2.1106
	2.18407	2.2801	2.27542	2.39532	2.03729
	2.19785	2.22555	2.28292	2.38163	2.03196
	2.20949	2.24432	2.23839	2.40948	2.09292
	2.23774	2.23046	2.26133	2.33294	2.09981
	2.25064	2.24714	2.23475	2.42735	2.024
	2.20997	2.17052	2.24544	2.36883	2.08204
	2.19895	2.24802	2.25193	2.38701	2.09292
	2.22942	2.19538	2.23775	2.35169	2.0783
	2.20498	2.24601	2.26133	2.30421	2.02313
	2.24536	2.20128	2.28735	2.35186	2.09464
	2.16693	2.21789	2.26613	2.3901	2.0554
	2.19449	2.21598	2.28735	2.39737	2.04355
	2.20498	2.23657	2.31965	2.36853	2.09464
	2.24136	2.22438	2.22423	2.40202	2.04692
	2.18664	2.19959	2.26096	2.36658	2.08757
	2.2042	2.23909	2.28014	2.34792	2.06247
	2.24593	2.24714	2.25662	2.39331	2.01296
	2.21491	2.18055	2.27961	2.40006	2.07285
	2.22807	2.2241	2.16069	2.30751	2.04251
	2.25418	2.12235	2.25586	2.37616	2.04974
	2.24593	2.21573	2.16533	2.32229	2.07799
	2.24136	2.26879	2.28218	2.40525	2.05997
	2.24292	2.27283	2.25056	2.3901	2.02425
	2.20213	2.24506	2.24715	2.34075	1.99086
	2.23458	2.19315	2.2492	2.37314	2.0589
	2.23737	2.24559	2.27996	2.33507	2.06313
	2.25906	2.23657	2.22327	2.35393	2.07098
	2.26248	2.20957	2.2943	2.31782	2.04522
	2.18807	2.24009	2.2942	2.28278	2.07648
	2.21491	2.2216	2.29885	2.38821	2.08295
	2.15547	2.24802	2.25992	2.35292	2.03157
	2.23545	2.22963	2.22945	2.3424	2.10059
	2.17049	2.2505	2.26216	2.40139	2.09066
	2.19199	2.24714	2.24468	2.36449	2.07552
	2.20203	2.17331	2.28735	2.36226	2.07747
	2.23158	2.23055	2.27961	2.40211	2.08655
	2.2345	2.21789	2.29361	2.40339	2.08419
	2.17091	2.20752	2.28184	2.33501	2.0609
	2.19467	2.24007	2.29136	2.30196	2.08602
	2.25519	2.20281	2.2719	2.31557	2.0965
	2.21518	2.21217	2.25336	2.30865	2.07326
	2.26248	2.2349	2.25204	2.36793	2.03613
	2.24235	2.25774	2.23764	2.42755	2.07633
	2.25418	2.19769	2.27996	2.33717	2.08544
	2.2328	2.1703	2.26995	2.37531	2.0494
	2.20291	2.23536	2.23114	2.38397	2.04784
	2.2076	2.2231	2.27585	2.34754	2.05192
	2.23309	2.1913	2.21074	2.40202	2.06985
	2.23833	2.12463	2.21055	2.34913	2.07888
	2.22597	2.2555	2.28817	2.4269	2.04573
	2.2144	2.23014	2.29515	2.37499	2.03033
	2.23516	2.24464	2.25253	2.4003	2.04321
	2.20555	2.2568	2.25239	2.36023	2.08419
	2.20296	2.23755	2.25586	2.25662	2.08419
	2.20676	2.28387	2.28414	2.23697	2.09089
	2.24664	2.21875	2.27624	2.3395	2.07119
	2.20944	2.23494	2.23635	2.40521	2.04837
	2.20875	2.21415	2.27225	2.32411	2.06914
	2.20194	2.22678	2.23706	2.39001	2.07119
	2.20354	2.20721	2.26798	2.38544	2.06503
	2.24002	2.24464	2.2727	2.32808	2.06197
	2.18884	2.22324	2.24019	2.39001	2.01375
	2.17295	2.19959	2.25439	2.36828	2.10173
	2.14426	2.12111	2.27996	2.30271	2.02814
	2.25758	2.23014	2.25854	2.41975	2.0317
	2.22158	2.21104	2.28752	2.34262	2.06975
	2.24241	2.18856	2.23768	2.39997	2.07552
	2.20389	2.14202	2.27216	2.40525	2.07552
	2.25022	2.23959	2.27216	2.39997	2.05912
	2.21615	2.19727	2.24903	2.35158	2.09557
	2.2281	2.25397	2.27215	2.39704	2.05683
	2.2374	2.22075	2.21832	2.38938	2.08371
	2.2446	2.09769	2.25697	2.39001	2.09089
	2.24969	2.1457	2.2468	2.33766	2.07809
	2.21475	2.26338	2.28014	2.39967	2.03155
	2.24136	2.2336	2.09522	2.3154	2.03566
	2.23774	2.24917	2.27216	2.3213	2.06009
	2.22912	2.19264	2.27568	2.3359	2.07438
	2.23774	2.11358	2.25206	2.36379	2.09528
	2.19287	2.18602	2.28735	2.40715	2.08602
	2.22999	2.21293	2.25896	2.34756	2.06799
	2.26981	2.24026	2.25582	2.39001	2.04487
	2.21109	2.2349	2.26403	2.37841	2.00502
	2.20495	2.21944	2.1915	2.38067	2.08686
	2.17265	2.23817	2.28641	2.39179	2.03691
	2.20276	2.19194	2.25206	2.30637	2.05899
	2.22266	2.22168	2.26032	2.32806	2.08544
	2.23024	2.22963	2.2349	2.34014	2.07809
	2.15776	2.23113	2.24115	2.26424	2.05846
	2.24993	2.24464	2.24298	2.35337	2.08602
	2.25418	2.21076	2.23775	2.38673	2.07163
	2.24514	2.21445	2.27225	2.37246	2.09362
	2.22799	2.2476	2.26325	2.37895	2.00296
	2.18456	2.26082	2.23785	2.32772	2.05943
	2.21366	2.23037	2.22143	2.38067	2.08602
	2.19642	2.26506	2.26276	2.34628	2.07809
	2.22865	2.21659	2.21876	2.37196	2.09626
	2.2499	2.22552	2.25193	2.29297	2.01054
	2.21171	2.21206	2.22578	2.36687	2.0067
	2.23491	2.24666	2.27184	2.38766	2.09464
	2.23774	2.20446	2.26833	2.34351	2.08488
	2.24129	2.24741	2.26694	2.38833	2.07675
	2.1912	2.25397	2.28767	2.41687	2.03983
	2.17011	2.17149	2.26814	2.42035	2.06956
	2.20964	2.23536	2.28359	2.38188	2.0554
	2.24593	2.20839	2.27093	2.34913	2.08204
	2.22293	2.2242	2.19555	2.33614	2.10435
	2.23833	2.24148	2.16327	2.30503	2.09528
	2.1888	2.22376	2.26421	2.37679	2.09464
	2.24593	2.2555	2.30363	2.37814	2.09464
	2.16327	2.18094	2.25906	2.3644	2.08602
	2.19791	2.15757	2.1723	2.32231	2.09464
	2.25144	2.2568	2.27184	2.3901	2.07848
	2.21007	2.20529	2.27968	2.37702	2.04944
	2.18242	2.24987	2.28808	2.35142	2.07701
	2.25418	2.19005	2.252	2.38002	2.08602
	2.2167	2.2801	2.23801	2.37268	2.08602
	2.24761	2.1962	2.22597	2.34967	2.04483
	2.19771	2.21535	2.18691	2.31584	2.03209
	2.22856	2.26599	2.26904	2.34351	2.07491
	2.22772	2.24173	2.24158	2.31773	2.08602
	2.20898	2.26441	2.2719	2.3719	2.08602
	2.23008	2.19622	2.27866	2.3719	2.08419
	2.21023	2.20029	2.24503	2.33322	2.09406
	2.2273	2.23494	2.264	2.36057	2.0524
	2.24004	2.20637	2.21337	2.27423	2.10397
	2.21553	2.23308	2.26373	2.34052	2.06947
	2.22002	2.17888	2.28735	2.34392	2.06519
	2.20732	2.24601	2.22909	2.36742	2.07811
	2.20998	2.23006	2.25288	2.40372	2.08686
	2.19859	2.23782	2.22029	2.41384	2.06758
	2.22044	2.20579	2.23009	2.38189	2.06565
	2.24203	2.1846	2.20324	2.35301	2.07326
	2.22554	2.18611	2.26812	2.34944	2.05271
	2.18313	2.17409	2.20938	2.38189	2.10589
	2.23846	2.27499	2.25701	2.35896	2.07285
	2.2333	2.16451	2.27996	2.38938	2.02908
	2.23309	2.19948	2.26254	2.31231	2.08686
	2.15086	2.17279	2.26003	2.40437	2.02687
	2.24153	2.20209	2.28987	2.35887	2.10333
	2.2582	2.2476	2.27928	2.37991	2.0589
	2.19782	2.23657	2.23909	2.31434	2.08602
	2.20801	2.22231	2.2608	2.3276	2.06792
	2.24593	2.23102	2.24529	2.3631	2.0469
	2.22667	2.24307	2.21577	2.39129	2.06602
	2.16047	2.1636	2.25979	2.36761	2.03687
	2.22959	2.24714	2.28292	2.35854	2.03583
	2.25295	2.2062	2.27961	2.38189	2.06618
	2.22807	2.25632	2.2473	2.40991	2.0783
	2.24858	2.21737	2.2761	2.3255	2.05275
	2.26097	2.24434	2.25252	2.26365	2.07552
	2.23503	2.16281	2.25892	2.38303	2.04752
	2.21045	2.19812	2.24706	2.3943	2.07285
	2.21967	2.17744	2.29155	2.40655	2.09528
	2.24292	2.23755	2.26766	2.35177	2.03609
	2.24948	2.21953	2.27996	2.3946	2.04158
	2.26653	2.24464	2.28315	2.38447	2.07809
	2.2333	2.21514	2.20723	2.3455	2.06329
	2.20499	2.2349	2.26769	2.35887	2.07918
	2.25556	2.20591	2.26032	2.36099	2.04912
	2.20468	2.25699	2.27178	2.28809	2.0989
	2.19996	2.23657	2.25288	2.3901	2.06821
	2.21695	2.23218	2.26818	2.37802	2.08419
	2.24157	2.2555	2.2366	2.37981	2.01872
	2.25418	2.23982	2.195	2.26356	2.0589
	2.22035	2.23149	2.29069	2.36648	2.08167
	2.23475	2.16597	2.28417	2.29143	2.0508
	2.22647	2.27831	2.28641	2.34097	2.07326
	2.26653	2.20209	2.29569	2.38241	2.03474
	2.22959	2.24972	2.26422	2.3677	2.10333
	2.23774	2.23657	2.28334	2.36015	2.09464
	2.21989	2.22859	2.26422	2.34023	2.07066
	2.22302	2.23329	2.22953	2.3565	2.05751
	2.21497	2.19792	2.27958	2.2906	2.03969
	2.26108	2.21017	2.27597	2.35743	2.01088
	2.22082	2.15189	2.26022	2.28716	2.08602
	2.22928	2.1906	2.2569	2.40525	2.02503
	2.19288	2.21598	2.21949	2.31218	2.07448
	2.18033	2.22455	2.27643	2.3901	2.07326
	2.23823	2.21895	2.13138	2.38002	2.0524
	2.24593	2.21278	2.22933	2.35256	2.04598
	2.17382	2.2226	2.27607	2.37268	2.10173
	2.16092	2.22248	2.29515	2.34286	2.03213
	2.2161	2.21351	2.24924	2.38815	2.05357
	2.22667	2.24714	2.30671	2.36823	2.03831
	2.25807	2.21514	2.2646	2.30322	1.94967
	2.25418	2.24432	2.2878	2.38028	2.0234
	2.22326	2.22108	2.26915	2.33446	2.03295
	2.23385	2.23629	2.2533	2.37015	2.03254
	2.24136	2.19376	2.27051	2.32005	2.05847
	2.2309	2.21573	2.26904	2.40779	2.0783
	2.22959	2.16036	2.26413	2.30326	2.03983
	2.22942	2.23629	2.25308	2.39051	2.05897
	2.1934	2.20027	2.28735	2.38544	2.09089
	2.18628	2.24537	2.28735	2.35476	2.04821
	2.23435	2.21573	2.26073	2.37423	2.08488
	2.20219	2.18153	2.29515	2.42197	2.05657
	2.23424	2.2256	2.26216	2.3631	2.03017
	2.21988	2.24009	2.26148	2.31973	1.9719
	2.22609	2.21293	2.22787	2.29601	2.03831
	2.27084	2.2568	2.2419	2.40779	2.06758
	2.25144	2.20285	2.27208	2.33657	2.05482
	2.22212	2.16042	2.28406	2.39532	2.07285
	2.25796	2.16803	2.26369	2.37495	2.0417
	2.21822	2.18094	2.27682	2.32822	2.04466
	2.24541	2.17151	2.2613	2.40648	2.08013
	2.18907	2.21575	2.26073	2.40437	2.03244
	2.20262	2.21077	2.26838	2.39636	2.02834
	2.24593	2.20718	2.26156	2.37616	2.04076
	2.19438	2.19959	2.21926	2.40929	2.08602
	2.22628	2.18804	2.20262	2.36432	2.07609
	2.24402	2.14218	2.2035	2.34908	2.04524
	2.21084	2.17491	2.27961	2.30471	2.07145
	2.24157	2.25471	2.21629	2.36158	2.04984
	2.25064	2.21394	2.24751	2.37852	1.9771
	2.12105	2.24464	2.27905	2.37297	2.10333
	2.22256	2.18968	2.27586	2.35855	2.09464
	2.22158	2.26206	2.27171	2.35018	2.07552
	2.23475	2.24601	2.26622	2.36508	2.03307
	2.19985	2.1431	2.25278	2.36083	2.04759
	2.21532	2.19616	2.27624	2.37455	2.02781
	2.12749	2.21521	2.2934	2.32651	2.01182
	2.22274	2.26179	2.27	2.36837	2.06143
	2.18931	2.18498	2.2706	2.3505	2.05034
	2.18919	2.2052	2.2878	2.37094	2.09981
	2.21469	2.20083	2.2606	2.38163	2.06079
	2.24136	2.23124	2.24906	2.34991	2.03613
	2.23588	2.23102	2.22733	2.37897	2.0663
	2.2665	2.23878	2.29515	2.3848	2.06315
	2.21902	2.18539	2.28735	2.34027	2.08681
	2.21766	2.16149	2.16815	2.36797	2.03292
	2.22608	2.24987	2.28735	2.35415	2.0326
	2.22959	2.26883	2.22908	2.3662	2.07958
	2.25268	2.18082	2.26771	2.40715	2.01005
	2.23484	2.24838	2.21545	2.3558	2.01524
	2.22097	2.11097	2.26441	2.34791	2.03458
	2.10874	2.23536	2.24509	2.38163	2.08602
	2.2017	2.24601	2.22189	2.26501	2.04443
	2.22928	2.26473	2.22543	2.3631	2.06654
	2.22959	2.21665	2.23985	2.39846	2.09681
	2.20683	2.27283	2.2507	2.37721	2.07958
	2.2547	2.22993	2.26715	2.3488	2.07675
	2.26777	2.12848	2.28014	2.3841	2.08544
	2.23737	2.1936	2.28641	2.37013	2.06611
	2.1684	2.19541	2.24618	2.33371	2.07675
	2.20574	2.2285	2.26391	2.43	2.04953
	2.24319	2.21672	2.22056	2.31964	2.07747
	2.20896	2.22678	2.26052	2.38108	2.08144
	2.2114	2.21091	2.28735	2.3345	2.03587
	2.22157	2.16748	2.2719	2.31114	2.02669
	2.24593	2.24601	2.1923	2.36583	2.02403
	2.24695	2.2568	2.2752	2.33641	2.09464
	2.2446	2.12191	2.28684	2.38028	2.08204
	2.23197	2.12004	2.28184	2.37327	2.06329
	2.21995	2.28832	2.28735	2.38036	2.08526
	2.22246	2.21332	2.18968	2.40878	1.98531
	2.18668	2.21986	2.25642	2.3395	2.0283
	2.15729	2.25137	2.27866	2.39482	2.09204
	2.2333	2.23769	2.23343	2.34512	2.01762
	2.19591	2.13036	2.29252	2.32427	2.07675
	2.24593	2.26233	2.26236	2.32528	2.00966
	2.19864	2.19554	2.2878	2.33655	2.0639
	2.20253	2.24255	2.21949	2.36337	2.08665
	2.24194	2.20839	2.24883	2.3631	2.07552
	2.206	2.21817	2.24471	2.28151	2.00551
	2.20682	2.21905	2.17389	2.39331	2.0073
	2.23347	2.23494	2.28735	2.31103	2.07098
	2.20574	2.25784	2.27202	2.4143	2.10673
	2.23817	2.17151	2.25308	2.39489	2.009
	2.23002	2.19839	2.25981	2.37981	2.07179
	2.25906	2.16042	2.24848	2.37662	2.01784
	2.21323	2.23755	2.22076	2.37875	2.06618
	2.23384	2.23649	2.26779	2.37455	2.07107
	2.2333	2.22335	2.26769	2.27673	2.08137
	2.20631	2.22325	2.2681	2.35326	2.04331
	2.24167	2.19562	2.26248	2.3901	2.0323
	2.24259	2.13346	2.24234	2.35812	2.01966
	2.2365	2.23536	2.21583	2.35211	2.07149
	2.22628	2.17694	2.2646	2.41468	2.07275
	2.23748	2.22218	2.26769	2.35488	2.09464
	2.21786	2.17753	2.23736	2.3571	2.07883
	2.24975	2.21351	2.2464	2.34961	2.04692
	2.22487	2.16295	2.22145	2.36692	2.05981
	2.24593	2.25904	2.27051	2.3833	2.08602
	2.2374	2.21849	2.26374	2.40728	1.99423
	2.21386	2.16007	2.24786	2.3901	2.10333
	2.24004	2.22637	2.2411	2.38603	2.10333
	2.24332	2.24172	2.23717	2.34339	2.07366
	2.19163	2.19094	2.24561	2.31263	2.07811
	2.22423	2.18107	2.27961	2.38797	2.01928
	2.24968	2.21857	2.27866	2.36372	2.0413
	2.26248	2.12747	2.2446	2.27681	2.08602
	2.2469	2.24996	2.26409	2.41649	2.03292
	2.23844	2.21474	2.24804	2.34818	2.10301
	2.2582	2.20485	2.27996	2.41402	2.08757
	2.15379	2.17142	2.22196	2.32569	1.99427
	2.21749	2.24601	2.26858	2.35177	2.07675
	2.24536	2.25774	2.19281	2.357	2.03529
	2.24136	2.1938	2.2626	2.37172	2.06799
	2.24536	2.28984	2.29515	2.40525	2.05809
	2.22481	2.26337	2.21179	2.28786	2.03492
	2.25556	2.22688	2.24665	2.37553	2.0808
	2.20812	2.2349	2.22457	2.40957	2.04507
	2.24172	2.20101	2.27586	2.38797	2.03307
	2.237	2.22383	2.26422	2.32788	2.06758
	2.2302	2.21949	2.22124	2.36692	2.08757
	2.22164	2.21092	2.23024	2.3901	2.10397
	2.20676	2.2568	2.2878	2.33167	2.05512
	2.21288	2.18917	2.28712	2.39252	2.04158
	2.23056	2.20281	2.24238	2.35337	2.04839
	2.24866	2.233	2.23195	2.34712	2.07568
	2.23461	2.2555	2.28735	2.38964	2.06758
	2.22265	2.2216	2.26059	2.40715	2.09528
	2.25613	2.19646	2.27225	2.39636	1.98787
	2.2499	2.24586	2.24077	2.36133	2.07066
	2.2164	2.15744	2.18357	2.3455	2.06947
	2.17718	2.24601	2.264	2.31311	2.07552
	2.25418	2.19961	2.25983	2.39331	2.01414
	2.22256	2.22119	2.24751	2.36137	2.06729
	2.25418	2.21884	2.2569	2.31802	2.07399
	2.18267	2.25309	2.25854	2.27821	2.07777
	2.16405	2.23216	2.27996	2.33965	2.06565
	2.21738	2.27283	2.24433	2.387	2.05318
	2.24593	2.19442	2.25979	2.37196	2.08602
	2.25675	2.24026	2.24695	2.39106	2.02345
	2.25828	2.14956	2.18706	2.37486	2.0374
	2.24002	2.24506	2.21005	2.37903	2.09464
	2.18141	2.24464	2.21902	2.39663	2.02969
	2.18522	2.25934	2.24115	2.29239	2.10173
	2.1975	2.21463	2.22301	2.38611	2.0853
	2.23125	2.22067	2.27184	2.37196	2.09528
	2.18426	2.21073	2.27818	2.36653	2.04126
	2.19587	2.26263	2.26236	2.4001	2.08204
	2.26146	2.23124	2.22178	2.35743	2.04278
	2.21791	2.22665	2.27091	2.3901	2.05721
	2.22554	2.23916	2.21924	2.36692	2.05597
	2.2333	2.24238	2.25642	2.28722	2.05205
	2.23245	2.21513	2.22566	2.38797	2.11515
	2.23788	2.24996	2.22578	2.30463	2.10173
	2.16518	2.22723	2.24954	2.40437	2.07552
	2.218	2.2568	2.29118	2.34837	2.01817
	2.22681	2.20853	2.27216	2.34913	2.0639
	2.26725	2.21449	2.24321	2.36254	2.08013
	2.20676	2.25397	2.28292	2.3631	2.03077
	2.18428	2.2555	2.27478	2.3934	2.09419
	2.25332	2.2555	2.2878	2.21352	2.07747
	2.25011	2.22273	2.22911	2.35328	2.0128
	2.21858	2.183	2.21152	2.40525	2.0639
	2.20964	2.22305	2.30299	2.35441	2.06838
	2.22336	2.26123	2.27961	2.35476	2.01587
	2.21107	2.23755	2.23751	2.37187	2.04784
	2.23774	2.2337	2.25979	2.36137	2.09557
	2.243	2.25762	2.28735	2.29479	2.10173
	2.23008	2.25632	2.27149	2.31981	2.08235
	2.2655	2.18467	2.25854	2.38148	2.04784
	2.21401	2.11232	2.27961	2.36137	2.06979
	2.20163	2.09358	2.26271	2.35328	2.06037
	2.23225	2.19694	2.2719	2.35159	2.07811
	2.25519	2.22678	2.29851	2.27328	2.06975
	2.25418	2.24276	2.23121	2.26572	2.08488
	2.2179	2.24464	2.2186	2.41619	2.05908
	2.23197	2.2568	2.2485	2.36144	2.08091
	2.2582	2.28235	2.249	2.36625	2.10419
	2.25418	2.23065	2.26875	2.30394	2.10333
	2.22901	2.22307	2.27058	2.37679	2.08552
	2.24536	2.15667	2.23724	2.24951	2.07098
	2.16785	2.21336	2.264	2.25777	2.07675
	2.23774	2.19118	2.29515	2.35413	2.06813
	2.18628	2.18669	2.2752	2.38208	2.09258
	2.23197	2.21449	2.25675	2.35301	2.04737
	2.243	2.20297	2.27215	2.30419	2.07552
	2.26838	2.21989	2.27783	2.36673	2.07958
	2.21647	2.23494	2.26818	2.35961	2.09464
	2.19287	2.15887	2.27961	2.35782	2.03081
	2.24172	2.24601	2.25844	2.39347	2.04535
	2.18618	2.10931	2.25311	2.38797	2.08544
	2.1926	2.24281	2.24027	2.39396	2.06926
	2.21572	2.21949	2.26422	2.3479	2.03939
	2.22487	2.24802	2.27196	2.28492	2.12089
	2.24593	2.16881	2.28359	2.40138	2.07368
	2.23631	2.20374	2.25633	2.36563	1.96678
	2.237	2.24698	2.26111	2.41948	2.02527
	2.22985	2.20081	2.27996	2.35349	2.04784
	2.24292	2.2532	2.23775	2.37131	2.01464
	2.22274	2.26082	2.27586	2.37884	2.0413
	2.24993	2.27043	2.22106	2.35658	2.04784
	2.2055	2.22129	2.28359	2.37486	2.10333
	2.1851	2.21817	2.26831	2.37201	2.03722
	2.21169	2.19708	2.19338	2.36144	2.0589
	2.20436	2.2245	2.23917	2.36586	2.038
	2.22799	2.1507	2.21861	2.29966	2.05255
	2.21359	2.26082	2.24547	2.34444	2.07492
	2.17036	2.23253	2.26772	2.37591	2.04537
	2.21302	2.26337	2.28417	2.38163	2.09292
	2.12327	2.26506	2.29606	2.35636	2.07826
	2.25068	2.14799	2.28735	2.387	2.04915
	2.23652	2.24601	2.19775	2.36986	2.02324
	2.17703	2.26206	2.26992	2.35105	2.05489
	2.24823	2.13478	2.20161	2.38769	2.07661
	2.25695	2.23711	2.22135	2.36828	2.06725
	2.15461	2.14893	2.19738	2.34913	2.06799
	2.22441	2.2062	2.27996	2.33766	2.04921
	2.25807	2.18411	2.27643	2.36312	2.06479
	2.23774	2.26206	2.27961	2.40925	2.03307
	2.2144	2.2555	2.2878	2.39252	2.08602
	2.22959	2.24903	2.2878	2.3593	1.99827
	2.2017	2.26573	2.22943	2.37486	2.07181
	2.23817	2.20308	2.25992	2.39179	2.08165
	2.23726	2.2943	2.264	2.345	2.09292
	2.22479	2.18402	2.27097	2.37266	2.05358
	2.19217	2.24546	2.29515	2.38364	2.10435
	2.24183	2.22665	2.2752	2.33637	2.01891
	2.22628	2.19854	2.27554	2.34961	2.08204
	2.24664	2.19157	2.2531	2.42529	2.08665
	2.243	2.26645	2.22987	2.34146	2.07675
	2.23793	2.19173	2.22815	2.30614	2.09362
	2.2251	2.1833	2.20647	2.352	2.0663
	2.25418	2.16299	2.2878	2.38297	2.03254
	2.23167	2.13478	2.26717	2.38501	2.01817
	2.21526	2.23132	2.20386	2.37007	2.08665
	2.20607	2.22658	2.25212	2.21748	2.08602
	2.20207	2.26337	2.2785	2.40744	2.0229
	2.23461	2.16678	2.25806	2.3104	2.06618
	2.23995	2.24026	2.22164	2.35448	2.08167
	2.24948	2.15498	2.22326	2.41524	2.06799
	2.23937	2.20798	2.27202	2.223	2.08235
	2.21029	2.15021	2.26268	2.3915	2.04194
	2.22616	2.14202	2.24311	2.30314	2.001
	2.24136	2.23357	2.28153	2.34885	2.03869
	2.20184	2.16775	2.28014	2.30436	2.07888
	2.25153	2.21735	2.19013	2.32643	2.09549
	2.21308	2.24846	2.2381	2.38002	2.01176
	2.2749	2.24497	2.27961	2.32848	2.08602
	2.1974	2.20226	2.24562	2.38429	1.98735
	2.20107	2.20103	2.23623	2.37196	2.04257
	2.22667	2.21574	2.31087	2.29758	2.07491
	2.2252	2.24402	2.26662	2.40468	2.05657
	2.19455	2.21729	2.26875	2.3515	2.00015
	2.20782	2.23119	2.21774	2.39188	2.03618
	2.23077	2.23901	2.25724	2.28693	2.05472
	2.28027	2.21895	2.27149	2.37314	2.06947
	2.20824	2.24863	2.25231	2.36178	2.04528
	2.21796	2.2476	2.26104	2.36533	2.06947
	2.22158	2.15021	2.27225	2.29824	2.02796
	2.23817	2.17035	2.1928	2.38324	2.05146
	2.18942	2.09865	2.17738	2.37713	2.06037
	2.1894	2.21387	2.27568	2.36076	2.04091
	2.25418	2.20233	2.19495	2.39331	2.08602
	2.22286	2.14745	2.25446	2.38676	2.02959
	2.2547	2.25186	2.24828	2.32375	2.07661
	2.21219	2.20958	2.17061	2.3634	2.09089
	2.2185	2.16043	2.29569	2.40193	2.07167
	2.276	2.20848	2.28748	2.38309	2.04692
	2.21288	2.14162	2.20151	2.35992	2.09802
	2.1975	2.25934	2.27597	2.38821	2.0288
	2.24834	2.21817	2.24304	2.37196	2.02777
	2.19451	2.27405	2.25751	2.39967	2.06507
	2.20848	2.23536	2.25792	2.40006	2.05903
	2.23563	2.25128	2.253	2.30045	2.06758
	2.22721	2.15848	2.28014	2.27323	2.06618
	2.24004	2.21077	2.22765	2.31415	2.03883
	2.15894	2.20871	2.26756	2.29688	2.0853
	2.22798	2.20051	2.27565	2.3598	2.07259
	2.14723	2.22777	2.28359	2.34383	2.06479
	2.25556	2.27043	2.2878	2.36221	2.03133
	2.22959	2.15019	2.28324	2.37115	2.07929
	2.17725	2.23549	2.26846	2.37844	2.03784
	2.22958	2.16181	2.26774	2.3454	2.04038
	2.20979	2.19769	2.26494	2.35128	1.94015
	2.24664	2.16131	2.25586	2.41106	2.03728
	2.21903	2.13295	2.25662	2.34472	2.08515
	2.25068	2.24464	2.26011	2.32799	2.07811
	2.2182	2.22154	2.27504	2.34475	2.05486
	2.19866	2.26506	2.25362	2.34599	2.07911
	2.26629	2.23352	2.27996	2.38737	2.01754
	2.25392	2.15808	2.27152	2.33641	2.04005
	2.22959	2.23657	2.21945	2.35668	2.07882
	2.21077	2.19242	2.21596	2.38028	2.09292
	2.2391	2.2476	2.2719	2.33635	2.09292
	2.24148	2.23676	2.23144	2.34757	2.08204
	2.15586	2.20009	2.27097	2.38833	1.99043
	2.20281	2.23399	2.28585	2.40409	2.06879
	2.20201	2.21304	2.24561	2.34563	2.03819
	2.24033	2.15867	2.24917	2.36838	2.03094
	2.21497	2.24432	2.27202	2.38964	2.07552
	2.12545	2.2245	2.25486	2.40139	2.06948
	2.20329	2.24464	2.28406	2.40525	2.08602
	2.23855	2.13614	2.27586	2.31672	2.07675
	2.22807	2.27469	2.26405	2.29906	2.10333
	2.23491	2.22569	2.28808	2.39997	2.06813
	2.22194	2.28167	2.25203	2.37455	2.05109
	2.25892	2.20162	2.25305	2.37728	2.02154
	2.23774	2.26812	2.24009	2.33767	2.09464
	2.22913	2.21953	2.22541	2.38964	2.0471
	2.23408	2.26718	2.26758	2.35175	2.06956
	2.23167	2.21693	2.24811	2.37672	2.05897
	2.2446	2.22963	2.24681	2.38671	2.06565
	2.23309	2.20642	2.24529	2.3943	2.08419
	2.22065	2.21704	2.25642	2.31863	2.04466
	2.22683	2.25934	2.24443	2.39785	2.07798
	2.23622	2.24601	2.28735	2.3483	2.03256
	2.2446	2.23055	2.2217	2.3767	2.07326
	2.17304	2.22151	2.25253	2.39924	2.06055
	2.1823	2.24464	2.25709	2.36976	2.08151
	2.23995	2.28687	2.27961	2.29984	2.05597
	2.21288	2.17935	2.2878	2.37486	2.06948
	2.23774	2.23014	2.23196	2.3678	2.08419
	2.20318	2.2349	2.20998	2.39001	2.08419
	2.21625	2.23342	2.27215	2.34436	2.07664
	2.24968	2.24845	2.27216	2.38938	2.0589
	2.22352	2.23967	2.249	2.30602	2.00667
	2.20986	2.20233	2.28775	2.37497	2.07552
	2.21751	2.14469	2.25236	2.36142	2.09464
	2.21327	2.22945	2.26798	2.33682	2.08602
	2.22188	2.22021	2.25516	2.39001	2.08763
	2.21787	2.21895	2.21855	2.39785	2.05291
	2.24743	2.19826	2.25251	2.37314	2.07799
	2.16374	2.22325	2.19355	2.318	2.08204
	2.17626	2.24432	2.28014	2.41606	2.02209
	2.22082	2.1809	2.23281	2.38028	2.10173
	2.2582	2.24028	2.23347	2.32086	2.05467
	2.22487	2.26573	2.27866	2.40715	2.06417
	2.19039	2.09118	2.20223	2.38676	2.0611
	2.21781	2.19173	2.2699	2.36878	2.01514
	2.2429	2.17295	2.20419	2.31917	2.08526
	2.2144	2.17753	2.23644	2.36153	2.10333
	2.23385	2.11668	2.26766	2.2803	2.09129
	2.1673	2.16883	2.23195	2.35755	2.09464
	2.2172	2.20928	2.1946	2.39532	2.07183
	2.23309	2.22095	2.25726	2.21712	2.09089
	2.19149	2.24561	2.20131	2.38002	2.09419
	2.23774	2.09309	2.25896	2.34755	2.09423
	2.22131	2.20653	2.25999	2.37314	2.06975
	2.22959	2.15124	2.26218	2.36319	2.07747
	2.20609	2.15297	2.27961	2.3901	2.09419
	2.237	2.17839	2.21317	2.3848	2.06037
	2.218	2.23731	2.21299	2.3571	2.06156
	2.2063	2.08802	2.25066	2.38544	2.06958
	2.26777	2.2051	2.22148	2.39091	2.09066
	2.23491	2.2315	2.27367	2.40354	2.08259
	2.25418	2.22411	2.27097	2.29794	2.02946
	2.218	2.26337	2.25272	2.35175	2.06758
	2.23309	2.20646	2.30363	2.31049	2.11208
	2.1525	2.27564	2.29569	2.37553	2.05149
	2.22492	2.24601	2.29121	2.35022	2.0613
	2.25511	2.22555	2.25999	2.35304	2.05391
	2.22628	2.23901	2.28735	2.39953	2.00636
	2.20201	2.22556	2.20727	2.38544	2.07826
	2.23728	2.2186	2.23715	2.37064	2.07292
	2.24593	2.2332	2.27586	2.35971	2.06355
	2.23424	2.23035	2.20203	2.40797	2.08852
	2.23185	2.11465	2.2558	2.34503	2.10333
	2.22608	2.20209	2.23629	2.35668	2.08602
	2.24235	2.20594	2.16976	2.40239	2.03679
	2.20002	2.23055	2.26604	2.3028	2.09464
	2.25064	2.25517	2.28808	2.35559	2.08144
	2.21815	2.28787	2.22597	2.40648	2.08204
	2.22256	2.21189	2.25239	2.33505	2.03417
	2.21983	2.19026	2.29515	2.32712	2.05797
	2.1895	2.16441	2.26728	2.38037	2.07811
	2.18432	2.23629	2.28013	2.37844	2.02344
	2.18907	2.19071	2.27704	2.35802	2.03669
	2.23597	2.2592	2.25217	2.14912	1.98847
	2.21401	2.20081	2.26054	2.39532	2.04852
	2.24858	2.24542	2.215	2.33676	2.07552
	2.25068	2.25939	2.24583	2.31597	2.08419
	2.19368	2.21586	2.21812	2.36451	2.06197
	2.26578	2.18287	2.26441	2.3677	2.07232
	2.1899	2.25379	2.30363	2.27095	2.06822
	2.24593	2.19543	2.25568	2.31688	2.05899
	2.1684	2.21953	2.22653	2.33944	2.07811
	2.21777	2.24464	2.28512	2.31386	2.05625
	2.24004	2.21415	2.20427	2.35284	2.08204
	2.21743	2.22016	2.28808	2.35141	2.08419
	2.19133	2.24885	2.26786	2.40511	2.09089
	2.20318	2.16212	2.27973	2.39532	2.08488
	2.2333	2.24666	2.28735	2.38028	2.03882
	2.206	2.24464	2.28735	2.35544	2.01988
	2.23772	2.23536	2.20987	2.32664	2.0877
	2.22807	2.1749	2.28724	2.3523	2.05034
	2.21323	2.21189	2.26086	2.3068	2.07958
	2.26135	2.24601	2.22446	2.33529	2.08371
	2.23081	2.19173	2.25675	2.37063	2.07956
	2.21171	2.17759	2.28371	2.35299	2.05943
	2.23008	2.20261	2.23343	2.39001	2.03167
	2.22158	2.26573	2.24903	2.3515	2.08938
	2.21686	2.18748	2.15669	2.34432	2.0591
	2.24292	2.20128	2.26437	2.3597	2.06522
	2.24004	2.13012	2.27216	2.33144	2.07491
	2.21485	2.20721	2.23747	2.36051	2.09464
	2.22353	2.23536	2.20102	2.36026	2.08204
	2.24694	2.23755	2.27866	2.38189	2.05028
	2.2333	2.23536	2.24437	2.37553	2.03326
	2.1946	2.24041	2.20913	2.33657	2.04341
	2.23737	2.22356	2.29557	2.29324	2.05304
	2.2144	2.18708	2.23758	2.39532	2.07292
	2.1937	2.16149	2.2023	2.35021	2.07888
	2.19148	2.21508	2.26522	2.38319	2.06252
	2.22355	2.18314	2.2465	2.33643	2.07424
	2.17316	2.21306	2.27225	2.35467	2.05127
	2.24292	2.24601	2.30363	2.27929	2.06445
	2.22204	2.1384	2.27165	2.36696	2.02599
	2.2144	2.21411	2.2878	2.40236	2.05385
	2.19796	2.24601	2.24436	2.37369	2.07811
	2.17259	2.2555	2.29515	2.40655	2.01644
	2.23631	2.2783	2.26814	2.28099	2.0774
	2.22959	2.22435	2.23247	2.35986	2.06838
	2.2197	2.2054	2.27973	2.32142	2.03093
	2.22487	2.2555	2.26912	2.37294	2.09464
	2.22788	2.24601	2.23653	2.39846	2.03426
	2.20507	2.13794	2.27225	2.39421	2.06573
	2.25418	2.24846	2.22538	2.40322	2.0244
	2.18303	2.23117	2.26016	2.3224	2.0115
	2.2122	2.25397	2.26897	2.38352	2.07275
	2.24023	2.23657	2.23546	2.39188	2.09612
	2.24194	2.24601	2.25239	2.38845	2.03944
	2.24593	2.21293	2.24866	2.37369	2.07326
	2.14007	2.24838	2.20705	2.35887	2.07747
	2.23527	2.24601	2.28327	2.37063	2.0639
	2.22522	2.25939	2.17954	2.344	2.09549
	2.22913	2.27043	2.24547	2.34992	2.06197
	2.23366	2.22939	2.25399	2.36976	2.05981
	2.20158	2.25937	2.27188	2.36347	2.10788
	2.21302	2.19314	2.25632	2.35461	2.07491
	2.25064	2.19923	2.21824	2.37196	2.07539
	2.22487	2.2288	2.25488	2.37048	2.0452
	2.23262	2.2478	2.25336	2.3545	2.04321
	2.18555	2.17839	2.16467	2.3766	2.05192
	2.17122	2.2001	2.15407	2.37553	1.98107
	2.23383	2.24585	2.19707	2.28175	2.08757
	2.19587	2.20534	2.19981	2.3901	2.01503
	2.24479	2.20946	2.25257	2.38621	2.03882
	2.21366	2.19923	2.25709	2.33767	2.09464
	2.2278	2.24972	2.23012	2.3901	2.01295
	2.22712	2.2327	2.2878	2.36625	2.05733
	2.20977	2.17783	2.26818	2.38067	2.11177
	2.24571	2.20329	2.21554	2.28988	2.06975
	2.24694	2.14799	2.23036	2.3848	2.04091
	2.22404	2.16625	2.2752	2.38938	2.04737
	2.2499	2.21304	2.26928	2.35232	2.08371
	2.23206	2.19409	2.31087	2.3213	2.03944
	2.27084	2.25309	2.27928	2.35016	2.04487
	2.21553	2.16042	2.28013	2.37591	2.08419
	2.2446	2.20481	2.28808	2.37486	2.07776
	2.17821	2.17853	2.29069	2.41524	2.0156
	2.22019	2.25397	2.22211	2.36276	2.09464
	2.27502	2.2349	2.18419	2.34321	2.05186
	2.20334	2.24972	2.27388	2.3901	2.04558
	2.22681	2.25924	2.27961	2.38028	2.06665
	2.20586	2.14447	2.26027	2.36793	2.05633
	2.24593	2.14346	2.2878	2.41524	2.00103
	2.21933	2.23769	2.30637	2.3827	2.07552
	2.15685	2.23055	2.24621	2.36853	2.09464
	2.24972	2.24058	2.26266	2.36155	2.08419
	2.24593	2.23329	2.19007	2.28758	2.07956
	2.23077	2.152	2.21861	2.32992	1.9886
	2.23631	2.20726	2.29031	2.35544	2.06813
	2.22602	2.23658	2.22321	2.37941	2.03254
	2.21313	2.22412	2.27643	2.38929	2.04359
	2.24593	2.24341	2.24528	2.37844	2.07326
	2.2063	2.20653	2.29569	2.32549	2.04535
	2.22807	2.23657	2.22002	2.3174	2.05129
	2.20977	2.20777	2.16087	2.38131	2.07747
	2.22978	2.24464	2.26384	2.30255	2.07661
	2.23461	2.20185	2.25489	2.28125	2.06975
	2.2337	2.2783	2.25949	2.33614	2.09419
	2.11934	2.24464	2.25979	2.37314	2.07491
	2.1926	2.13338	2.27973	2.35006	2.08665
	2.21502	2.23329	2.26437	2.27484	2.08686
	2.23245	2.19106	2.27961	2.36646	2.08602
	2.20109	2.2349	2.28307	2.33042	2.09419
	2.24136	2.22931	2.26011	2.3901	2.03882
	2.24136	2.22678	2.23362	2.34807	2.10673
	2.23461	2.24146	2.23732	2.37426	2.08317
	2.23631	2.2279	2.21375	2.38938	2.06607
	2.2278	2.22438	2.22235	2.35454	2.03995
	2.19784	2.22315	2.25595	2.3555	2.04792
	2.18432	2.2497	2.2479	2.39532	2.06799
	2.23442	2.26879	2.2752	2.34464	2.03033
	2.26171	2.24812	2.26216	2.38397	2.09902
	2.21127	2.23357	2.28735	2.33465	2.01292
	2.23475	2.22859	2.2569	2.38028	2.09464
	2.24968	2.17111	2.28735	2.35141	2.1011
	2.19347	2.23914	2.25345	2.36976	2.03216
	2.25044	2.21895	2.22808	2.3079	2.05797
	2.24033	2.19562	2.2418	2.33371	2.0229
	2.25387	2.16159	2.24991	2.36702	2.01069
	2.23817	2.17769	2.27207	2.39997	1.97431
	2.22117	2.24601	2.27188	2.40003	2.06979
	2.23229	2.23084	2.25489	2.39785	2.05271
	2.25068	2.16832	2.2343	2.34723	2.09292
	2.20575	2.19663	2.24124	2.29439	2.02845
	2.21354	2.20653	2.26414	2.38002	2.05922
	2.2063	2.23868	2.18856	2.3455	2.10173
	2.22479	2.19253	2.27961	2.39462	2.01107
	2.19641	2.24601	2.25716	2.35199	2.11208
	2.21241	2.27043	2.28013	2.35973	2.0589
	2.2446	2.23629	2.25272	2.3507	2.03892
	2.18936	2.25372	2.23937	2.35045	2.07491
	2.21323	2.22555	2.25167	2.32098	2.07661
	2.21871	2.23658	2.31087	2.31448	1.99973
	2.25064	2.23769	2.27215	2.32183	2.09862
	2.21307	2.25397	2.22204	2.32846	2.00641
	2.24993	2.19812	2.21994	2.3629	2.11208
	2.25295	2.24724	2.29912	2.36254	2.09401
	2.19064	2.25551	2.27961	2.36026	2.09292
	2.18377	2.23357	2.23318	2.38676	2.11189
	2.21089	2.18962	2.27961	2.31776	2.03681
	2.237	2.23055	2.22426	2.31882	2.00348
	2.22493	2.2414	2.21312	2.34442	2.01018
	2.25064	2.1563	2.21748	2.39636	2.0783
	2.20692	2.21015	2.17343	2.31164	2.03094
	2.21641	2.19819	2.30299	2.38869	2.05357
	2.19431	2.22588	2.25821	2.33428	2.07747
	2.22807	2.24422	2.2508	2.34095	2.06956
	2.27084	2.26337	2.27866	2.39479	2.11208
	2.24136	2.24019	2.26405	2.36153	2.05489
	2.2096	2.20374	2.27149	2.34941	2.10173
	2.26097	2.19343	2.11372	2.2758	2.05386
	2.25115	2.20957	2.27149	2.33334	2.04673
	2.19214	2.21261	2.22948	2.31089	2.06758
	2.21717	2.13223	2.19621	2.3992	2.05819
	2.21747	2.18184	2.25675	2.35668	2.05049
	2.18921	2.14455	2.23889	2.3598	2.01622
	2.24447	2.24896	2.28808	2.40525	2.04128
	2.22775	2.23549	2.24478	2.36583	2.06758
	2.2278	2.22803	2.20276	2.36853	2.07661
	2.237	2.23725	2.26626	2.35878	2.06573
	2.19287	2.21415	2.23761	2.34519	2.04587
	2.2284	2.24838	2.27225	2.38141	2.02903
	2.23774	2.21514	2.27996	2.36558	2.0589
	2.22508	2.28687	2.26374	2.38833	2.10333
	2.20499	2.19562	2.17226	2.38163	2.06537
	2.22336	2.21332	2.23345	2.42239	2.06758
	2.24694	2.23657	2.22526	2.31988	2.04984
	2.2278	2.18863	2.25613	2.40779	2.07399
	2.22302	2.2555	2.24362	2.40006	2.09681
	2.24593	2.209	2.28014	2.29728	2.0762
	2.23631	2.19661	2.26769	2.36648	2.06627
	2.25064	2.24432	2.26776	2.34599	2.0333
	2.2582	2.15336	2.21607	2.3536	2.08884
	2.18802	2.23102	2.29569	2.38189	2.10435
	2.21527	2.2095	2.28712	2.35337	2.07188
	2.25521	2.19469	2.25814	2.387	2.06422
	2.22762	2.22325	2.2299	2.35177	2.02628
	2.21625	2.21394	2.28014	2.3395	2.07604
	2.19985	2.24846	2.28702	2.37638	2.08204
	2.21641	2.21077	2.25491	2.30593	2.09802
	2.1757	2.25774	2.28735	2.38297	2.09464
	2.21428	2.16337	2.28226	2.39532	2.05952
	2.21375	2.248	2.25644	2.34071	2.08526
	2.24099	2.21895	2.268	2.37132	2.0585
	2.19422	2.23657	2.20727	2.36808	2.04251
	2.25892	2.22555	2.27149	2.3863	2.06758
	2.22807	2.22315	2.27996	2.32988	2.08757
	2.19853	2.24586	2.27866	2.24756	2.05089
	2.20233	2.24432	2.29985	2.32074	2.0589
	2.23788	2.26652	2.27961	2.33375	2.03502
	2.23167	2.2254	2.29069	2.39001	2.0572
	2.23158	2.1923	2.26738	2.39834	2.04535
	2.24966	2.23014	2.23328	2.38397	2.07747
	2.21564	2.26879	2.27225	2.32479	2.08665
	2.20253	2.27469	2.29515	2.38257	2.09633
	2.20676	2.14321	2.28374	2.39188	2.08622
	2.25387	2.21876	2.25439	2.31438	2.0257

## Sheet: BRCA
BRCA
Patients	A0AZ	A0B7	A0BQ	A0C0	A0DD
N hubs	5	5	5	5	5
Hubs inactivation entropy	1.64398	2.08312	1.76767	1.75184	2.16059
Entropy for inactivations of random selected n targets	2.00832	2.34118	2.09983	2.23364	2.43254
	2.01947	2.373	2.09083	2.20867	2.49912
	2.05857	2.389	2.04661	2.2288	2.41902
	2.03028	2.31272	1.99568	2.2296	2.45818
	2.01135	2.36754	2.09807	2.23064	2.47123
	2.06562	2.35822	2.09408	2.16325	2.48476
	2.03953	2.35456	2.11961	2.23724	2.45343
	2.03153	2.3285	2.13105	2.21679	2.47847
	2.01207	2.35311	2.09855	2.17572	2.47047
	1.97541	2.35484	2.09312	2.2149	2.47113
	2.03045	2.28333	2.09795	2.22403	2.40752
	2.00455	2.29493	1.99714	2.21159	2.48603
	2.04355	2.32625	2.0805	2.245	2.49926
	2.00511	2.37523	2.09942	2.22534	2.40305
	2.02412	2.2595	2.07982	2.24624	2.48314
	2.05874	2.33365	2.02084	2.14826	2.48275
	2.03324	2.3356	2.13105	2.13864	2.4855
	2.05961	2.33519	2.10793	2.24759	2.49926
	2.07652	2.32258	2.10707	2.22923	2.41399
	2.05297	2.34822	2.05534	2.20491	2.46317
	2.02154	2.32983	2.07602	2.20359	2.36649
	2.06786	2.35423	2.10978	2.20079	2.48624
	1.99796	2.27149	2.03542	2.19077	2.51467
	2.03945	2.35822	2.0805	2.26274	2.48358
	2.02457	2.33781	2.0024	2.23594	2.4843
	1.95913	2.29239	2.08669	2.26279	2.44531
	2.03864	2.32175	2.05524	2.2288	2.42899
	2.03864	2.35908	2.08061	2.1212	2.47806
	2.05961	2.35379	2.09408	2.18092	2.38152
	2.02316	2.3222	2.05242	2.22416	2.44578
	2.05053	2.345	2.12479	2.21411	2.49959
	2.0018	2.36105	2.05333	2.16231	2.37481
	2.03606	2.34481	2.04762	2.22693	2.46891
	1.98584	2.35822	2.152	2.15508	2.47537
	2.03342	2.32235	2.07275	2.1338	2.44481
	1.95489	2.37523	2.08625	2.20391	2.48476
	2.01637	2.34804	1.98287	2.19171	2.46219
	2.05716	2.34149	2.08007	2.20043	2.39722
	2.02891	2.36772	2.07358	2.16752	2.52561
	2.01353	2.35964	2.09228	2.24629	2.52561
	2.07018	2.34156	2.11054	2.14997	2.41172
	2.03861	2.35761	2.09886	2.15446	2.47318
	2.02013	2.28051	2.09886	2.27011	2.48299
	2.02577	2.28707	1.98689	2.18258	2.44531
	2.07722	2.36033	2.10793	2.26422	2.49914
	2.05857	2.34885	2.09083	2.1951	2.42708
	1.99381	2.34182	2.14445	2.22619	2.49466
	2.06829	2.28483	2.04045	2.03971	2.50923
	2.00152	2.29733	2.1173	2.19435	2.38882
	2.05857	2.32517	2.08061	2.16752	2.43512
	2.05272	2.33996	2.04128	2.27011	2.44048
	2.04936	2.35602	2.07171	2.19159	2.48314
	2.03045	2.3566	2.14168	2.24381	2.47806
	2.05556	2.30729	2.13079	2.20842	2.50925
	2.02432	2.29775	2.10584	2.22185	2.44289
	1.99932	2.32143	2.12602	2.22036	2.41154
	2.00786	2.34036	2.09807	2.24398	2.48476
	2.07722	2.32968	2.09408	2.22826	2.51258
	2.06786	2.36585	2.11117	2.18913	2.46979
	2.04966	2.32592	2.07284	2.2164	2.41472
	2.04202	2.36111	2.13105	2.22416	2.39877
	2.05961	2.35092	2.02349	2.23064	2.51239
	2.04788	2.35151	2.08608	2.18688	2.48603
	2.01249	2.36601	2.10626	2.25077	2.51032
	2.01201	2.37014	2.02171	2.19956	2.44821
	2.05857	2.33382	2.08545	2.22634	2.44505
	2.03594	2.35009	2.05502	2.19423	2.44487
	2.03183	2.35268	2.0699	2.26279	2.4724
	2.06088	2.35423	2.0795	2.22837	2.48476
	2.01804	2.31697	2.12014	2.17986	2.41041
	2.04377	2.33369	2.10432	2.27011	2.47151
	2.08727	2.3545	2.07196	2.24699	2.43029
	2.06112	2.32455	2.09855	2.22314	2.45862
	2.0203	2.36079	2.10605	2.21969	2.49788
	2.02598	2.31734	2.13335	2.26843	2.44326
	2.05053	2.34961	2.00222	2.24814	2.50691
	2.02741	2.31689	2.12029	2.16409	2.38767
	2.02532	2.35501	2.09855	2.23945	2.51135
	2.05187	2.29536	2.11054	2.24329	2.498
	2.03028	2.32949	1.9815	2.24381	2.47318
	2.04202	2.3506	1.99415	2.20554	2.43842
	2.01884	2.37217	2.07196	2.20126	2.49566
	2.06875	2.32934	2.12077	2.08433	2.48587
	2.05914	2.35268	2.08545	2.21941	2.48821
	2.06072	2.35221	2.02113	2.18906	2.42807
	2.00545	2.36079	2.09942	2.18344	2.46948
	2.04456	2.34865	2.056	2.23532	2.48352
	2.05723	2.32933	2.06685	2.28008	2.498
	2.00612	2.36772	2.08684	2.18931	2.46295
	2.04436	2.34136	2.13831	2.23472	2.48299
	2.04376	2.30917	2.10432	2.2146	2.46528
	2.05272	2.37025	2.11961	2.17489	2.43029
	2.02849	2.35151	1.96399	2.1812	2.50741
	2.05857	2.34014	2.04483	2.22582	2.45121
	1.891	2.3545	2.06095	2.23709	2.4689
	2.07722	2.34524	2.13258	2.24935	2.4981
	2.02376	2.37372	2.09649	2.24052	2.51258
	2.05123	2.35822	2.10605	2.22756	2.42537
	1.96094	2.32986	2.08126	2.18512	2.45413
	2.05297	2.35423	2.10844	2.28296	2.48657
	2.07341	2.37954	2.07982	2.20215	2.44531
	2.07798	2.33975	2.13105	2.21874	2.39686
	2.01849	2.37204	2.0778	2.22249	2.45818
	2.02564	2.3198	2.1176	2.21456	2.47031
	2.0261	2.32407	2.06723	2.2111	2.45818
	2.04936	2.36105	2.10242	2.15353	2.41627
	2.02941	2.37014	2.09436	2.21694	2.49614
	2.02212	2.30161	2.05387	2.18326	2.41742
	2.04487	2.36224	2.07327	2.13915	2.46779
	2.04386	2.36224	2.13105	2.26654	2.40229
	2.05991	2.34865	2.11125	2.24547	2.44142
	2.06184	2.36254	2.05443	2.20777	2.46473
	2.05133	2.29979	2.03299	2.1745	2.36412
	2.04527	2.36487	2.14622	2.06195	2.44097
	2.07212	2.35211	2.03424	2.25121	2.51267
	2.04281	2.31059	2.13079	2.21198	2.47022
	2.05961	2.34561	2.12479	2.22894	2.33274
	2.07722	2.37954	2.1173	2.19519	2.47698
	2.06321	2.36079	1.98671	2.20045	2.46965
	2.08248	2.35963	2.1176	2.24547	2.45545
	1.92114	2.35764	2.05423	2.22807	2.4245
	2.06665	2.3261	2.04846	2.21001	2.51239
	1.98778	2.26446	2.04045	2.21198	2.5105
	2.0164	2.35782	2.09257	2.2453	2.44326
	1.95042	2.36585	2.06199	2.20233	2.38532
	2.01277	2.38969	2.07334	2.1931	2.49926
	2.07423	2.34895	2.08608	2.25811	2.43038
	2.05723	2.36754	2.11572	2.1713	2.48025
	2.06875	2.36079	2.12525	2.25504	2.48657
	2.07798	2.34156	2.04762	2.17576	2.39649
	2.07249	2.34397	2.09855	2.14925	2.43021
	2.01207	2.3331	1.9815	2.21164	2.44235
	2.03612	2.33453	2.09354	2.23955	2.42552
	2.05742	2.34928	2.07509	2.1837	2.50923
	2.07128	2.3257	2.02236	2.19877	2.40801
	2.08667	2.36539	2.04814	2.19175	2.48218
	1.95732	2.32414	1.98176	2.21738	2.49914
	2.05857	2.41062	2.03508	2.25934	2.48476
	1.99595	2.23198	2.13258	2.25398	2.52561
	2.06875	2.29142	2.07982	2.16225	2.4604
	2.03953	2.3277	2.03391	2.26138	2.49133
	2.05353	2.35092	2.06796	2.20587	2.51239
	2.02173	2.34118	2.13432	2.20961	2.51239
	2.05509	2.27958	2.1176	2.1841	2.48314
	2.04256	2.35649	2.09984	2.24971	2.48463
	2.04376	2.34087	2.07982	2.22422	2.51871
	2.00241	2.35822	2.1292	2.23324	2.49958
	1.95299	2.32445	2.06646	2.21009	2.47144
	2.06786	2.34728	2.07107	2.23724	2.47269
	1.98552	2.35268	2.00062	2.26586	2.45818
	2.03808	2.35671	2.07196	2.2164	2.47872
	2.06219	2.36378	2.11572	2.21221	2.48362
	2.04936	2.32904	2.07922	2.26843	2.48633
	1.99234	2.26246	2.07172	2.23634	2.49142
	2.03009	2.32405	2.12004	2.25121	2.44223
	2.04222	2.35484	2.04584	2.24278	2.46528
	2.05857	2.34865	2.13105	2.23092	2.47327
	2.01455	2.3304	2.08077	2.04487	2.48135
	2.04881	2.36057	2.08555	2.22826	2.45824
	2.06072	2.35624	2.06234	2.20496	2.49264
	2.02318	2.31078	2.10406	2.04062	2.44203
	2.04976	2.35478	2.09886	2.20308	2.43662
	2.05994	2.33869	2.1176	2.24297	2.48624
	2.04527	2.33308	2.0737	2.23943	2.52561
	2.01621	2.42093	2.12649	2.19196	2.44235
	2.04936	2.34374	2.13105	2.24759	2.51007
	2.04736	2.37204	2.09855	2.24098	2.48587
	2.00139	2.33522	2.09942	2.19416	2.47327
	2.05722	2.26607	2.11429	2.21886	2.51239
	1.99914	2.33647	2.08324	2.21411	2.47151
	2.06305	2.36408	2.09855	2.24326	2.42728
	1.99699	2.33211	2.05195	2.2317	2.40254
	2.06787	2.36414	2.09796	2.20912	2.51239
	2.07616	2.38466	2.11235	2.20118	2.45803
	2.06088	2.32819	2.12602	2.20969	2.41642
	2.01825	2.346	2.03251	2.07068	2.4967
	2.04061	2.36408	2.09312	2.24218	2.48366
	2.04061	2.35555	2.00972	2.21866	2.43951
	2.01544	2.36833	2.0795	2.20487	2.50016
	2.0442	2.36751	2.00972	2.25355	2.37795
	2.06875	2.36079	2.10971	2.26422	2.49788
	2.07044	2.32494	2.11235	2.21764	2.43776
	2.02478	2.38299	2.12188	2.21362	2.44171
	2.04386	2.34335	2.13258	2.22777	2.30746
	2.02412	2.33724	2.06499	2.19587	2.53892
	2.04745	2.29675	2.1342	2.23425	2.42095
	2.02236	2.33348	2.09312	2.23216	2.49914
	2.04835	2.31115	2.07982	2.27431	2.52561
	2.02003	2.30207	2.09886	2.22877	2.47486
	2.02316	2.37954	2.12667	2.1728	2.41527
	2.03483	2.34428	2.04068	2.18014	2.39106
	2.05704	2.34458	2.11235	2.24038	2.44971
	1.98714	2.35373	2.10432	2.2669	2.46852
	2.03815	2.35423	2.13105	2.19151	2.46884
	2.02114	2.34437	2.05076	2.26466	2.51762
	2.04976	2.3468	2.05922	2.22058	2.48624
	2.06088	2.37204	2.12479	2.20912	2.49914
	2.06875	2.29606	2.07982	2.24865	2.4688
	2.02109	2.34499	2.07466	2.22634	2.49671
	2.03183	2.32279	2.05886	2.21389	2.44326
	2.05961	2.30241	2.06862	2.22837	2.52242
	2.00207	2.37885	2.11182	2.19796	2.4298
	1.98108	2.34638	2.09375	2.24054	2.43411
	2.05133	2.31244	2.09942	2.19278	2.35903
	2.06875	2.31829	2.01394	2.20161	2.4688
	2.02124	2.35092	2.05387	2.23943	2.49001
	1.98714	2.36504	2.02975	2.21982	2.41841
	2.06786	2.3391	2.09855	2.2379	2.50892
	2.03798	2.33375	2.04814	2.22595	2.37911
	2.0538	2.36079	2.03562	2.24696	2.46833
	1.91333	2.34703	2.11908	2.22689	2.37203
	2.04271	2.36254	2.09424	2.20069	2.48527
	2.07208	2.35521	1.96022	2.21793	2.5357
	1.95184	2.35546	2.01503	2.24547	2.53892
	2.03934	2.3348	2.07747	2.21441	2.46935
	2.06627	2.28767	2.02788	2.25121	2.47327
	2.02671	2.35484	2.02734	2.22131	2.45853
	2.05293	2.35537	2.09312	2.23704	2.47123
	1.96655	2.33004	2.152	2.26105	2.49914
	2.04778	2.36646	2.0795	2.23634	2.46496
	2.06196	2.32652	2.09347	2.2068	2.42532
	2.03027	2.29899	2.10398	2.24381	2.49926
	2.01213	2.37014	2.06611	2.22185	2.44162
	2.04203	2.34458	2.11235	2.23026	2.51239
	2.04962	2.34318	2.09354	2.17129	2.48346
	2.0035	2.27975	2.0612	2.22861	2.49926
	2.03494	2.31634	2.13105	2.25673	2.41102
	1.99656	2.32346	2.09077	2.19796	2.51871
	1.98142	2.28527	2.10961	2.23889	2.47942
	2.03037	2.35456	2.08607	2.17759	2.42989
	1.96199	2.3157	2.02871	2.14453	2.45051
	2.06786	2.31789	2.11296	2.20284	2.39467
	2.00988	2.35826	2.10805	2.21982	2.51239
	2.04023	2.35822	2.05483	2.2379	2.40727
	2.01621	2.33745	2.09983	2.21547	2.46884
	2.00058	2.31818	2.05108	2.24547	2.53963
	2.03751	2.36111	2.07982	2.24236	2.37395
	1.96199	2.33641	2.04427	2.22757	2.48113
	2.04976	2.34578	2.1292	2.22731	2.44531
	2.00538	2.36646	2.08605	2.24434	2.45747
	2.03157	2.27407	2.0612	2.27094	2.49926
	2.03307	2.33091	2.12661	2.2164	2.45818
	2.05704	2.32698	1.95317	2.21866	2.47894
	2.05407	2.35311	2.01187	2.21866	2.51252
	2.01303	2.36254	2.13105	2.24183	2.45306
	2.02412	2.34481	2.09354	2.11864	2.40886
	2.05503	2.33958	2.06127	2.21463	2.45862
	2.06875	2.2642	2.02756	2.17539	2.47873
	2.01744	2.29994	2.09942	2.2309	2.52242
	2.06671	2.34501	2.09886	2.16457	2.40276
	2.03028	2.37954	2.0093	2.23064	2.46415
	2.04355	2.32819	2.11908	2.25199	2.48633
	2.04936	2.32445	2.10398	2.2079	2.41741
	1.99012	2.3698	2.0737	2.21143	2.45084
	2.02461	2.31645	2.09886	2.2317	2.48358
	2.05272	2.34856	2.09473	2.1572	2.35714
	2.04007	2.34664	2.04584	2.23658	2.48314
	2.06875	2.36224	2.00463	2.18166	2.48633
	2.05723	2.3264	2.11182	2.23134	2.48694
	2.05857	2.36254	1.97577	2.18183	2.452
	2.03616	2.33583	2.09703	2.26498	2.43179
	2.07722	2.37641	2.10432	2.20777	2.41608
	2.00876	2.28801	2.09077	2.25651	2.46863
	2.02495	2.37109	1.99955	2.22185	2.43764
	2.05218	2.31983	2.00244	2.22837	2.46174
	2.02115	2.34549	2.04796	2.21819	2.46515
	1.99234	2.3222	2.06658	2.19151	2.47805
	2.05008	2.28483	2.0531	2.22826	2.39431
	2.05873	2.33004	2.11182	2.07776	2.47828
	2.04879	2.36079	2.02774	2.2229	2.52561
	1.94263	2.29598	2.06828	2.21296	2.49566
	1.98659	2.30592	2.10605	2.20818	2.43822
	2.01388	2.33351	2.08813	2.26105	2.46523
	2.06875	2.33572	2.04762	2.19689	2.48314
	2.05721	2.35311	2.11182	2.1415	2.49838
	2.01677	2.32241	2.05534	2.19757	2.42826
	1.98099	2.35567	2.09077	2.21228	2.4816
	2.0442	2.33455	2.00851	2.22936	2.49926
	1.99591	2.33975	2.09417	2.2205	2.44793
	2.02727	2.3407	2.09886	2.14513	2.4467
	2.03342	2.34921	2.12025	2.25156	2.36091
	1.99731	2.34156	2.1292	2.26871	2.4777
	2.01726	2.36254	2.11359	2.18516	2.46862
	2.07018	2.255	2.09312	2.2296	2.49482
	2.07592	2.25286	2.08545	2.19336	2.52561
	2.0022	2.38953	2.1176	2.21877	2.49264
	2.06112	2.31538	2.08493	2.10319	2.49926
	2.0707	2.32934	2.0795	2.25275	2.46148
	2.02108	2.39348	2.09942	2.19604	2.47947
	2.06829	2.31078	2.09886	2.20121	2.42936
	2.05704	2.38332	2.03839	2.03971	2.30999
	2.04571	2.32856	2.03465	2.23889	2.4816
	1.99915	2.30612	2.05333	2.17953	2.44274
	2.05556	2.36924	2.11378	2.22861	2.45824
	2.03742	2.32563	2.09312	2.22157	2.42933
	2.04568	2.33703	2.09452	2.25733	2.4039
	2.03551	2.36937	2.11182	2.19894	2.47144
	2.05857	2.33063	2.00536	2.18821	2.48615
	2.01837	2.35693	2.02536	2.16442	2.40479
	2.04281	2.34524	2.1066	2.19679	2.39809
	2.03711	2.37014	2.11572	2.25398	2.47144
	2.06421	2.30924	2.08605	2.24276	2.4195
	2.03858	2.32108	2.08607	2.25849	2.41096
	2.02868	2.33165	2.11732	2.24814	2.4104
	2.05519	2.35268	2.07233	2.20519	2.5156
	2.05055	2.34845	2.08718	2.193	2.51007
	2.05053	2.41774	2.04806	2.26138	2.42721
	2.05151	2.30416	2.11182	2.22756	2.46891
	2.07242	2.35567	2.06411	2.2664	2.48216
	2.09664	2.36488	2.06257	2.23424	2.52561
	2.07722	2.31102	2.10707	2.21969	2.48476
	2.03636	2.25155	2.03389	2.23724	2.47984
	2.02282	2.33039	2.1173	2.21035	2.3887
	2.03953	2.35546	2.11732	2.20133	2.4
	2.03358	2.39036	2.09949	2.23503	2.3673
	2.05723	2.33321	2.1066	2.21819	2.43832
	2.03861	2.3206	2.07284	2.16108	2.43394
	2.04778	2.35022	2.0361	2.1588	2.41741
	2.02579	2.35567	2.10198	2.23845	2.45309
	2.02012	2.32119	2.04659	2.22353	2.41423
	1.98142	2.2615	2.13105	2.23029	2.498
	2.03923	2.35439	2.07466	2.18686	2.47942
	2.07239	2.36254	2.08019	2.2018	2.49912
	1.98264	2.27541	2.02204	2.12632	2.46764
	2.03024	2.37014	2.09942	2.22812	2.47902
	2.04124	2.33423	2.1176	2.0793	2.47409
	2.05723	2.31515	2.13105	2.21866	2.48587
	1.91806	2.3368	2.09417	2.22689	2.46979
	2.05704	2.33266	2.03759	2.2059	2.42552
	1.95775	2.37014	2.09259	2.27431	2.47327
	2.00394	2.35151	2.02374	2.17699	2.45166
	2.04061	2.34589	2.13432	2.22416	2.49671
	2.01929	2.26557	2.11603	2.27865	2.43261
	2.05053	2.35423	2.07412	2.22403	2.45413
	2.07204	2.33137	2.05423	2.24696	2.44416
	2.05295	2.36254	2.087	2.20457	2.44007
	2.04456	2.33086	2.00294	2.16604	2.47123
	2.05961	2.35882	2.01537	2.18437	2.43963
	1.97343	2.35373	2.0741	2.13338	2.47984
	2.04879	2.27275	2.09257	2.23514	2.52561
	2.02414	2.35311	2.12766	2.22066	2.47806
	2.08091	2.3433	2.08605	2.13233	2.35071
	2.05723	2.32605	2.06585	2.18983	2.43394
	2.05445	2.36408	2.09855	2.22656	2.46928
	2.07341	2.29262	2.12014	2.23944	2.45573
	2.02384	2.3335	2.14285	2.07708	2.52641
	2.03239	2.38509	2.03445	2.20856	2.34373
	2.04391	2.36656	2.08545	2.23202	2.43126
	2.03082	2.34649	2.07171	2.20195	2.37921
	2.07722	2.34204	2.07725	2.20842	2.49926
	2.08667	2.27942	2.10398	2.2413	2.45701
	2.04271	2.30243	2.05959	2.288	2.45578
	2.03951	2.42361	2.06821	2.20069	2.47162
	1.968	2.32331	2.07463	2.2545	2.50447
	1.9593	2.29857	2.11235	2.25903	2.45569
	2.026	2.33981	1.99665	2.20961	2.45669
	2.05833	2.37731	2.0737	2.21074	2.52353
	2.05899	2.34719	2.05515	2.2413	2.44763
	2.03864	2.3805	2.01464	2.22662	2.49332
	2.00252	2.31464	1.96158	2.24746	2.50505
	1.98906	2.32652	2.11235	2.26498	2.43951
	1.98142	2.36079	2.11317	2.19707	2.35045
	2.04177	2.42043	2.07726	2.2379	2.48237
	2.06786	2.29219	2.08605	2.22995	2.47505
	2.05556	2.32555	2.01842	2.23545	2.44841
	2.04788	2.33633	2.09855	2.06882	2.4684
	2.04124	2.34076	2.03944	2.19311	2.45665
	2.02065	2.32764	2.14467	2.20637	2.48474
	2.02789	2.29408	2.04176	2.2251	2.52131
	2.01502	2.30154	1.99287	2.20385	2.4325
	1.96177	2.30279	2.11308	2.17789	2.45818
	2.0157	2.33506	2.13105	2.2164	2.44326
	2.05162	2.35022	2.09354	2.20671	2.52601
	2.04512	2.30437	2.06646	2.21085	2.48463
	2.03945	2.35221	2.09113	2.22662	2.44146
	2.0629	2.35259	2.06685	2.22142	2.48476
	2.00072	2.36254	2.01537	2.16555	2.48587
	2.05961	2.38601	2.05333	2.22646	2.43254
	2.01827	2.34428	2.09083	2.17315	2.49594
	2.05151	2.34997	2.11192	2.184	2.49555
	2.02726	2.33217	2.02697	2.25034	2.49614
	2.07223	2.33371	2.03445	2.0532	2.41995
	2.04976	2.37954	2.10398	2.24939	2.49911
	2.00883	2.36778	2.09424	2.26632	2.41335
	2.07722	2.35299	2.04036	2.20119	2.49671
	2.05509	2.33633	2.06685	2.27011	2.44531
	2.06293	2.36079	2.15185	2.25275	2.39908
	2.02684	2.32572	2.04794	2.23724	2.45051
	2.05127	2.33227	2.02598	2.19423	2.43376
	2.02639	2.33687	2.13105	2.18792	2.45818
	2.06199	2.27776	2.12602	2.22876	2.48218
	2.02598	2.36537	2.02661	2.24849	2.452
	2.04023	2.35761	2.05959	2.20992	2.45818
	1.99998	2.319	2.03542	2.22172	2.51353
	2.00473	2.36254	2.09942	2.20662	2.47291
	2.05961	2.34576	2.06267	2.21953	2.47097
	2.06875	2.37204	2.06711	2.24038	2.37917
	2.0629	2.35268	2.06001	2.22064	2.44364
	2.04936	2.36408	2.08545	2.17448	2.44719
	2.04835	2.33392	2.14467	2.19051	2.44007
	2.06072	2.28651	2.09949	2.17433	2.46782
	2.05053	2.36937	2.09037	2.19777	2.49914
	2.03465	2.33116	2.11961	2.25121	2.49482
	2.05742	2.33094	2.10164	2.26168	2.45818
	2.03769	2.34218	2.04843	2.22995	2.46666
	2.02913	2.31109	2.02725	2.21692	2.46979
	2.01779	2.36408	2.09855	2.15039	2.45818
	2.05961	2.35782	2.05607	2.23889	2.38792
	2.04281	2.36408	2.1176	2.24814	2.4801
	2.04596	2.32162	2.01733	2.18594	2.48216
	1.91367	2.2915	1.99836	2.25548	2.48624
	1.99781	2.35654	2.11961	2.26854	2.37521
	2.00027	2.33372	2.152	2.25454	2.48218
	2.02525	2.36254	2.09312	2.26279	2.39979
	2.03558	2.36201	2.12264	1.98307	2.51175
	1.9456	2.33683	2.08608	2.21549	2.48379
	2.07722	2.33841	2.05959	2.23594	2.47209
	1.98016	2.3368	2.05387	2.20287	2.48624
	2.04788	2.35106	2.13105	2.13414	2.53159
	2.02941	2.36316	2.12602	2.06703	2.47192
	2.03695	2.35135	2.02904	2.22372	2.43364
	2.02842	2.3545	2.08684	2.19481	2.4816
	2.06421	2.2892	2.07327	2.17651	2.49614
	2.03583	2.35151	2.04814	2.20126	2.44195
	2.08068	2.33217	2.13335	2.19116	2.4619
	2.03429	2.32018	2.04204	2.2164	2.43038
	1.90994	2.34731	2.08684	2.21567	2.49914
	1.97071	2.33694	2.10667	2.25121	2.45862
	1.9978	2.33116	2.09886	2.24021	2.49151
	2.07798	2.3055	2.11961	2.288	2.49285
	2.03183	2.36751	2.04139	2.1584	2.42936
	2.05353	2.35805	2.11235	2.25121	2.45306
	2.09096	2.32442	1.98353	2.2549	2.49814
	1.9729	2.40303	2.11572	2.21094	2.49264
	2.0185	2.37204	2.05411	2.21074	2.41087
	2.00747	2.36079	2.05404	2.24584	2.49151
	2.04879	2.36254	2.04068	2.20076	2.47942
	2.01094	2.33086	2.00851	2.2549	2.48615
	2.0411	2.35693	2.11961	2.1985	2.49671
	2.03028	2.35311	2.0426	2.21009	2.47162
	2.04235	2.36033	2.11732	2.22531	2.54418
	2.09664	2.34986	2.067	2.20286	2.42154
	2.01702	2.389	2.05922	2.19684	2.44731
	2.08667	2.25807	2.09312	2.22154	2.38152
	2.04607	2.32929	1.98762	2.21738	2.51252
	1.99307	2.35278	2.04762	2.21033	2.40969
	2.01744	2.37523	2.09312	2.24329	2.45231
	2.04976	2.34722	2.08823	2.224	2.41758
	2.02924	2.35567	2.09408	2.2176	2.48603
	2.0622	2.3246	2.1176	2.23634	2.51239
	2.08049	2.37589	2.04124	2.05945	2.47291
	2.05723	2.35826	2.10784	2.17017	2.48485
	2.01255	2.31874	2.08928	2.21074	2.4727
	1.94535	2.31095	2.08823	2.22756	2.52561
	2.02976	2.35886	2.11308	2.22956	2.46371
	2.03037	2.36254	1.99275	2.14835	2.4967
	2.07722	2.321	2.08545	2.20862	2.45747
	2.03342	2.30586	2.08961	2.1827	2.4681
	2.06512	2.32477	2.04993	2.27011	2.48624
	2.04882	2.31891	2.05672	2.24547	2.52242
	2.02862	2.34374	2.10198	2.22403	2.44162
	2.06088	2.31144	2.02138	2.18658	2.44152
	2.02639	2.34274	2.01443	2.23519	2.3779
	2.00149	2.36833	1.95347	2.221	2.49958
	2.07677	2.29481	2.12667	2.24939	2.53085
	2.00046	2.35151	2.13086	2.22064	2.51032
	2.02532	2.32834	2.04124	2.26871	2.42936
	2.02741	2.36023	2.1176	2.23364	2.44439
	2.04879	2.36414	2.09312	2.23373	2.49914
	2.03529	2.33639	2.02767	2.22837	2.44235
	2.01854	2.32582	2.09268	2.10503	2.48319
	1.96439	2.32524	2.10432	2.26664	2.48906
	2.06875	2.37643	2.04329	2.26843	2.4021
	2.09096	2.29221	2.10432	2.1018	2.48346
	2.02722	2.35092	2.07389	2.25871	2.47221
	2.0629	2.32031	2.03596	2.16676	2.48821
	2.00124	2.29775	2.02545	2.23594	2.51081
	2.04879	2.31864	2.0795	2.18485	2.47113
	2.01207	2.35423	2.10432	2.22757	2.48138
	2.02565	2.28476	2.14467	2.21159	2.47291
	2.05961	2.3517	2.10605	2.05564	2.43449
	2.07212	2.36652	2.06755	2.25504	2.37021
	2.06665	2.35567	2.10242	2.21857	2.47624
	1.99491	2.36847	2.10451	2.24278	2.49604
	2.07148	2.31095	2.02871	2.20039	2.49914
	1.98716	2.33703	2.08724	2.2296	2.37094
	2.09066	2.24728	2.07509	2.22058	2.45795
	2.04376	2.31734	2.06197	2.24548	2.52577
	2.00499	2.32113	2.02171	2.23216	2.48227
	2.06787	2.29462	2.14467	2.16696	2.44481
	2.01505	2.35151	2.04036	2.05967	2.48476
	2.043	2.37014	2.14467	2.20753	2.49914
	2.04868	2.32992	2.10432	2.22846	2.52561
	2.04936	2.36254	2.05562	2.19862	2.47162
	1.93218	2.3746	2.04764	2.19814	2.43254
	2.04607	2.32445	2.11182	2.25673	2.43261
	2.09201	2.36254	2.08493	2.22066	2.40597
	2.05445	2.28296	2.06744	2.2296	2.4019
	2.06072	2.35805	2.05387	2.1278	2.498
	1.90859	2.3205	2.08493	2.20662	2.51202
	2.04778	2.32652	2.09886	2.2549	2.48615
	2.04607	2.32567	2.09855	2.07847	2.45699
	1.98005	2.31185	2.11235	2.23216	2.46467
	2.05961	2.33616	2.09942	2.21886	2.47062
	2.01735	2.32048	1.99519	2.24904	2.38675
	2.07341	2.30282	2.08019	2.26149	2.48821
	1.89966	2.28483	2.10667	2.2602	2.48357
	1.98931	2.34439	2.02827	2.18508	2.43038
	2.04788	2.28858	2.10651	2.25398	2.45874
	2.0379	2.27117	2.03765	2.24096	2.40234
	2.02579	2.37014	2.00062	2.11172	2.54418
	1.96205	2.36079	2.1173	2.19891	2.51353
	2.03983	2.36408	2.03389	2.129	2.42936
	2.01947	2.34731	2.04814	2.18123	2.43179
	2.06421	2.30152	2.1176	2.22884	2.44531
	1.923	2.32054	2.11961	2.15075	2.42529
	1.93344	2.34728	2.02236	2.23724	2.45059
	2.05394	2.38343	2.09984	2.22861	2.51717
	2.05272	2.36754	2.13811	2.19183	2.46759
	2.05961	2.32915	2.03443	2.21866	2.47966
	1.99014	2.33981	2.06257	2.21334	2.43645
	2.0195	2.35316	2.09983	2.20912	2.452
	2.06875	2.30286	2.09807	2.20347	2.47746
	2.05961	2.33056	2.10451	2.25706	2.48346
	2.01514	2.36982	2.09942	2.23607	2.38228
	2.0414	2.39858	2.0531	2.23943	2.51007
	2.03849	2.33859	2.04217	2.11352	2.49958
	2.00652	2.31524	2.07982	2.21103	2.48216
	2.08727	2.35092	2.09942	2.24849	2.53929
	2.06321	2.34218	2.10398	2.08386	2.51239
	2.05857	2.33633	2.05524	2.20777	2.47847
	1.97247	2.22358	1.98705	2.2465	2.50925
	2.03082	2.3545	2.13105	2.137	2.49466
	2.02873	2.32707	2.09005	2.1514	2.42884
	2.05961	2.35567	2.04815	2.15288	2.47189
	2.05579	2.34492	2.1176	2.23092	2.48358
	2.0411	2.3618	2.09984	2.21194	2.43029
	2.04217	2.35241	2.1173	2.2068	2.43254
	2.02456	2.29226	1.99024	2.19116	2.48219
	1.96551	2.36033	2.08545	2.24696	2.467
	2.08667	2.33545	2.08607	2.24421	2.51081
	2.06219	2.32956	2.11182	2.21164	2.498
	2.06321	2.33781	2.08555	2.21628	2.4967
	2.05857	2.32348	2.02756	2.19777	2.50883
	2.03483	2.32779	2.09807	2.20133	2.51239
	2.03227	2.3454	2.14467	2.19894	2.47327
	1.94555	2.37954	2.08545	2.21546	2.45818
	2.07798	2.31171	2.1176	2.2379	2.44752
	1.98187	2.32292	2.10141	2.2102	2.49838
	2.06196	2.34318	2.00819	2.21068	2.46121
	1.96512	2.37264	2.09808	2.16638	2.40275
	2.05857	2.38635	2.13079	2.24674	2.48149
	2.06786	2.32056	2.03498	2.107	2.48856
	2.04788	2.30534	2.09855	2.24696	2.498
	1.99767	2.35456	2.06077	2.16805	2.49778
	2.04477	2.3494	1.95317	2.21353	2.42869
	2.02194	2.28377	2.06137	2.23518	2.4688
	2.03342	2.31109	2.02774	2.21857	2.44422
	2.03027	2.33918	2.06257	2.24699	2.43379
	2.0158	2.35092	2.05247	2.23493	2.40886
	1.98165	2.3274	2.0737	2.23634	2.51252
	2.05961	2.35151	2.14467	2.25457	2.49594
	2.04936	2.32245	2.11137	2.22058	2.41637
	1.99741	2.37375	2.12666	2.17834	2.47731
	2.00918	2.33996	2.07982	2.20613	2.47162
	1.96867	2.33116	2.0738	2.23578	2.48216
	2.03029	2.29461	2.02643	2.24119	2.32113
	2.02778	2.33427	2.10463	2.16645	2.44757
	1.98659	2.26241	2.1173	2.27094	2.52353
	2.03279	2.30961	2.1066	2.1805	2.49551
	1.94386	2.33542	2.08561	2.24933	2.39017
	2.06096	2.2886	2.12178	2.25199	2.48474
	2.03951	2.34602	2.10242	2.14005	2.41728
	2.09041	2.37014	2.10432	2.10063	2.43426
	2.04028	2.35268	2.09417	2.22777	2.48463
	2.04976	2.34323	2.11182	2.23095	2.49001
	2.07223	2.37616	2.07429	2.22757	2.37994
	2.06665	2.35546	2.08545	2.22792	2.47966
	2.03045	2.35826	2.12667	2.18593	2.40305
	1.94282	2.29682	2.10398	2.20042	2.4967
	2.04785	2.26161	2.08744	2.21613	2.49591
	2.06875	2.35744	2.00861	2.17433	2.48476
	2.06562	2.35225	2.07389	2.16457	2.46571
	2.05857	2.3372	2.07982	2.24378	2.51239
	2.06786	2.33869	2.1176	2.20111	2.49838
	2.04566	2.35555	2.07906	2.20912	2.498
	2.0261	2.27991	2.09212	2.20777	2.48476
	2.05961	2.28803	2.067	2.22531	2.42227
	2.03104	2.35022	2.0413	2.20161	2.49814
	2.05857	2.34293	1.98148	2.21198	2.4039
	2.05952	2.36539	2.0845	2.1117	2.48821
	2.05509	2.28659	2.07891	2.22502	2.50727
	2.0622	2.36079	2.00055	2.26105	2.47806
	1.94977	2.34589	2.04806	2.20102	2.41275
	1.87741	2.31481	2.14805	2.24381	2.49926
	2.00054	2.36033	2.09303	2.22956	2.45824
	2.07236	2.31121	2.07982	2.20086	2.48314
	2.01174	2.3332	2.11961	2.184	2.43755
	2.0469	2.35822	1.97597	2.23064	2.43376
	2.02873	2.2934	2.12602	2.23918	2.44163
	2.06382	2.3516	2.07267	2.20284	2.49614
	1.95285	2.32929	2.07386	2.1957	2.49914
	2.06665	2.35669	2.05372	2.19837	2.45747
	2.05423	2.33703	2.11054	2.25849	2.49482
	2.00854	2.3164	1.99541	2.22347	2.50596
	2.06293	2.31035	2.12602	2.1834	2.42724
	1.97686	2.34822	2.13105	2.2551	2.45122
	2.06875	2.37808	2.11235	2.20994	2.42005
	1.94869	2.36079	2.04124	2.19104	2.51239
	2.06786	2.30488	2.15847	2.221	2.47806
	2.04061	2.32567	2.05404	2.18593	2.49285
	2.0714	2.33378	2.09257	2.22511	2.46202
	2.07616	2.28902	1.9693	2.17687	2.49264
	2.0045	2.30592	2.09855	2.13419	2.41655
	2.07798	2.3545	2.05515	2.13082	2.47887
	2.03494	2.3392	2.1292	2.2205	2.41382
	2.01245	2.33975	2.11182	2.13775	2.46951
	2.01467	2.30943	2.11908	2.21198	2.4816
	2.05791	2.34067	2.1176	2.22757	2.50727
	2.0629	2.33476	2.0795	2.24547	2.51762
	2.0489	2.3395	2.04421	2.2545	2.41377
	2.05342	2.32764	2.05411	2.26464	2.45059
	2.10036	2.31001	2.06127	2.21532	2.4752
	2.06786	2.33275	2.09886	2.20423	2.46862
	2.05961	2.32677	2.0006	2.21969	2.37914
	2.0812	2.32929	2.11117	2.2379	2.49926
	1.98558	2.35142	2.04086	2.24054	2.46402
	2.04594	2.36254	2.09942	2.20611	2.47327
	1.93938	2.35625	2.09312	2.18502	2.40692
	2.04376	2.36079	2.05524	2.21456	2.51007
	2.03306	2.36756	2.08599	2.19339	2.43179
	1.98635	2.30055	2.15389	2.24098	2.46054
	2.05053	2.36806	2.10793	2.23594	2.4816
	2.06305	2.35268	2.08203	2.27498	2.45489
	2.06665	2.30095	2.12525	2.25504	2.49189
	2.04605	2.30822	2.0493	2.18123	2.38434
	2.05063	2.4329	2.13986	2.24278	2.4271
	2.06786	2.30392	2.05469	2.16951	2.47874
	2.06665	2.30176	2.03576	2.17405	2.49671
	2.01035	2.29999	2.07509	2.24038	2.41591
	1.95772	2.35625	2.09886	2.19093	2.48352
	2.01302	2.35782	2.13105	2.26498	2.50691
	2.07722	2.37538	2.08746	2.24262	2.48346
	1.98202	2.28991	2.09408	2.21938	2.43098
	2.05961	2.389	2.09983	2.20111	2.46056
	2.06875	2.33342	2.07785	2.20818	2.52561
	2.02564	2.35571	2.07509	2.21459	2.48314
	1.98207	2.33537	2.09855	2.21886	2.38728
	2.02969	2.2823	2.15204	2.23268	2.44531
	2.07798	2.32294	2.08669	2.21466	2.47874
	2.05723	2.33317	2.02756	2.19484	2.47613
	1.91057	2.34921	2.08605	2.23514	2.45537
	2.04641	2.35092	2.13812	2.06157	2.48314
	2.0538	2.26513	2.05867	2.21307	2.49914
	2.08133	2.34318	1.93693	2.20195	2.44326
	2.06665	2.33583	2.05922	2.18797	2.48485
	1.96905	2.34788	2.06127	2.17092	2.48314
	2.06875	2.32699	2.0778	2.20801	2.43822
	2.07988	2.37519	2.02725	2.25504	2.47021
	2.04607	2.28292	2.04661	2.22117	2.48624
	2.04023	2.36283	2.08061	2.21058	2.48065
	2.03153	2.33382	2.08961	2.2714	2.47097
	2.01651	2.41666	2.10398	2.21067	2.41441
	1.99759	2.37954	2.06095	2.20671	2.52405
	2.02695	2.35092	2.09675	2.24547	2.48418
	2.0292	2.30876	2.06686	2.28018	2.51239
	2.0184	2.29272	2.07982	2.20002	2.5162
	2.03898	2.3164	2.00682	2.22656	2.40193
	2.05445	2.36057	2.04846	2.25903	2.46849
	2.05187	2.34932	2.06717	2.26133	2.48485
	2.05217	2.36408	2.13831	2.17581	2.47021
	1.84575	2.34986	2.09795	2.24029	2.47984
	2.05411	2.32605	2.09807	2.19796	2.45988
	2.06219	2.35661	2.04661	2.17184	2.44841
	2.04081	2.34433	2.02756	2.22634	2.42942
	2.05272	2.3511	2.10196	2.25278	2.38701
	2.03808	2.37025	2.09312	2.1724	2.45795
	1.90145	2.33672	2.05959	2.23944	2.43323
	2.06653	2.35311	2.14467	2.18868	2.47269
	1.9938	2.32476	2.06532	2.1944	2.51239
	2.06196	2.34552	2.07602	2.24899	2.51762
	1.98478	2.33213	2.08864	2.24353	2.51252
	2.02995	2.3222	2.12602	2.23689	2.47123
	2.04271	2.26373	2.09312	2.18626	2.48911
	2.01947	2.35373	2.06411	2.11833	2.49671
	2.05133	2.31887	2.11235	2.25133	2.49604
	2.06786	2.26395	2.07982	2.2059	2.49926
	2.06034	2.3617	2.12602	2.23905	2.5161
	2.05746	2.36103	2.13105	2.25064	2.48476
	2.02376	2.36079	2.11787	2.2602	2.51032
	1.96442	2.32188	2.0612	2.24547	2.41914
	2.00078	2.33209	2.02524	2.19963	2.42657
	2.02498	2.35515	2.04194	2.22262	2.47684
	2.05811	2.30437	2.10396	2.18688	2.52353
	2.00689	2.33994	2.18662	2.24556	2.45343
	2.06196	2.32643	2.11235	2.22866	2.38427
	2.05961	2.3566	2.10665	2.22749	2.4967
	2.05899	2.28301	2.10584	2.18991	2.46307
	2.02873	2.32582	2.10198	2.2164	2.47162
	2.0533	2.28005	2.1066	2.1985	2.43865
	2.04018	2.3745	2.13887	2.23466	2.42858
	2.06719	2.37724	2.07334	2.2003	2.41806
	2.04936	2.32108	2.07982	2.25849	2.42603
	1.99483	2.3123	2.14057	2.17687	2.43021
	2.05723	2.2885	2.1176	2.04487	2.47151
	2.05723	2.25703	2.01537	2.18815	2.48752
	2.03953	2.3328	2.10398	2.24759	2.39076
	2.01107	2.33988	2.10978	2.20133	2.52561
	1.95043	2.36254	2.02661	2.20195	2.40752
	2.04828	2.36638	2.07275	2.21628	2.53892
	2.09038	2.30593	2.0806	2.2296	2.52561
	1.99998	2.35355	2.11235	2.2155	2.44524
	2.08667	2.29618	2.04178	2.16457	2.37977
	1.93144	2.33996	2.11235	2.19005	2.49195
	2.01904	2.318	2.14527	2.25811	2.43265
	2.07128	2.33392	2.09563	2.21924	2.39604
	2.04018	2.33217	2.09886	2.19227	2.40699
	2.04271	2.32445	2.1176	2.22947	2.38807
	2.02577	2.33004	1.98699	2.18137	2.48726
	2.0376	2.26799	2.11359	2.14178	2.53709
	2.0328	2.33351	2.05333	2.14751	2.45818
	2.00982	2.35782	2.07476	2.24329	2.48319
	1.95932	2.37523	2.04068	2.22457	2.51664
	2.03503	2.37014	2.05004	2.20267	2.43029
	2.03707	2.2936	2.03839	2.17239	2.31225
	2.05723	2.31517	2.02162	2.21546	2.42211
	2.06562	2.37204	2.14467	2.17488	2.47966
	2.00291	2.29549	2.07284	2.23368	2.51032
	1.97645	2.36504	2.05926	2.19489	2.39979
	1.9664	2.3745	1.96918	2.245	2.43803
	1.96881	2.33653	2.09925	2.21605	2.44208
	2.0616	2.35805	2.05959	2.21764	2.52405
	2.09096	2.37014	1.99181	2.23296	2.44157
	2.05133	2.35882	2.12602	2.21738	2.49566
	2.00127	2.37014	2.13335	2.24329	2.49001
	2.02752	2.28769	2.11182	2.19575	2.3721
	2.04608	2.35256	2.09942	2.21559	2.39513
	2.03104	2.34601	2.09228	2.24369	2.43174
	1.99099	2.34505	2.11182	2.16389	2.47017
	2.02412	2.347	2.12602	2.2006	2.42144
	2.07592	2.35268	2.09807	2.15387	2.49397
	1.99626	2.32915	2.12602	2.02872	2.49926
	2.05407	2.31628	2.11235	2.13791	2.51239
	2.02286	2.31754	2.08789	2.16517	2.4926
	2.03045	2.33309	2.13258	2.21874	2.44312
	2.02067	2.22608	2.10038	2.18066	2.46675
	2.05187	2.34087	2.04045	2.19935	2.45814
	2.01094	2.36754	2.09312	2.19847	2.45385
	2.07722	2.36254	2.08928	2.17614	2.47269
	2.04936	2.31727	2.1176	2.14506	2.46496
	2.06786	2.23603	2.08555	2.25275	2.48532
	2.06088	2.34168	2.11137	2.2381	2.52479
	1.94914	2.36079	2.09288	2.22322	2.48218
	2.05272	2.41568	2.08776	2.26092	2.44524
	1.9439	2.45316	2.09257	2.19741	2.4967
	1.99036	2.30646	2.04036	2.16774	2.47646
	2.06875	2.34328	2.11393	2.20002	2.45818
	2.04745	2.34928	2.06745	2.20271	2.46929
	2.07798	2.32643	2.1176	2.20991	2.43309
	2.00959	2.335	2.04852	2.2664	2.48476
	2.07798	2.32708	2.12456	2.17576	2.46863
	2.06293	2.30759	1.98939	2.21866	2.49075
	2.01174	2.34776	2.04068	2.04214	2.47291
	2.06656	2.30961	2.09312	2.26044	2.4967
	2.03493	2.28307	2.067	2.21698	2.48615
	2.04678	2.32886	1.99463	2.23594	2.47021
	2.0622	2.28474	2.13105	2.22185	2.48346
	2.06786	2.36254	2.09529	2.23197	2.38281
	2.05716	2.35311	2.01663	2.18286	2.51007
	2.02235	2.308	2.02068	2.24143	2.48587
	2.06875	2.35151	2.13687	2.27254	2.42008
	2.02577	2.28226	2.11378	2.21843	2.47689
	2.01396	2.26031	2.1173	2.23676	2.53334
	1.9819	2.33453	2.12602	2.22434	2.47155
	2.07389	2.37014	2.06828	2.23594	2.48485
	1.9929	2.36079	2.03445	2.26138	2.52242
	2.02282	2.37241	2.06658	2.2066	2.40122
	2.07208	2.34073	2.13105	2.1652	2.44531
	2.02996	2.34599	2.01328	2.24759	2.48346
	1.98659	2.34318	2.09928	2.22329	2.4416
	2.07341	2.34731	2.13831	2.25031	2.42998
	2.01256	2.28696	1.99553	2.24904	2.43509
	1.91807	2.3582	2.04584	2.20531	2.43963
	1.97003	2.35826	2.1292	2.26466	2.44635
	2.07574	2.35151	2.13105	2.26105	2.48366
	2.05899	2.4081	2.01842	2.26279	2.44578
	2.01488	2.34278	2.02536	2.20525	2.49814
	2.05214	2.35822	2.10626	2.20124	2.48061
	2.09201	2.36254	2.09703	2.22634	2.48476
	2.05811	2.3476	2.10432	2.28008	2.49926
	2.05053	2.28075	2.04661	2.2551	2.51135
	2.01946	2.37538	2.04762	2.19565	2.42654
	2.0582	2.3332	2.09886	2.2453	2.50447
	2.00499	2.33814	2.1176	2.2309	2.31927
	2.05857	2.34374	2.06764	2.1591	2.52586
	2.02917	2.36414	2.08507	2.21579	2.48113
	2.04018	2.36303	2.13972	2.19936	2.38477
	1.96364	2.30961	2.11393	2.22662	2.40395
	1.99057	2.36557	2.04124	2.23855	2.48043
	2.03616	2.30882	2.08362	2.17144	2.42728
	2.03711	2.35311	2.06755	2.13976	2.47162
	2.04092	2.35844	2.06685	2.13149	2.4413
	2.01327	2.30768	2.13105	2.23364	2.44974
	2.02103	2.31609	2.00066	2.21615	2.44481
	2.04936	2.31883	2.05727	2.17547	2.44559
	2.06875	2.34294	2.09844	2.22422	2.44531
	2.04371	2.31739	2.09673	2.26498	2.39066
	2.05857	2.37905	2.1176	2.18444	2.45573
	2.04936	2.32117	2.13105	2.24759	2.55232
	2.08502	2.35151	2.03977	2.1739	2.46792
	1.97643	2.36585	2.06127	2.19754	2.44326
	2.02448	2.31864	2.07389	2.22826	2.4556
	2.04092	2.3607	2.15847	2.19652	2.45382
	2.05104	2.36408	2.1066	2.2386	2.48138
	2.08575	2.34087	2.04911	2.12247	2.3629
	2.02598	2.32149	2.1342	2.2413	2.41552
	1.99563	2.32652	2.06853	2.21961	2.50526
	2.06321	2.35194	2.13258	2.25199	2.51252
	2.08163	2.28858	2.08932	2.22881	2.50923
	2.07208	2.37372	2.1176	2.21886	2.45009
	2.04203	2.36036	2.02145	2.05673	2.45899
	2.0249	2.3468	2.09855	2.21982	2.41275
	2.06875	2.31412	2.04036	2.25055	2.49678
	2.03526	2.30096	2.06077	2.22689	2.49912
	2.07239	2.23871	2.02904	2.1997	2.36819
	1.97559	2.37014	2.11182	2.16035	2.49614
	2.07798	2.30149	2.1066	2.25355	2.4731
	2.01063	2.37014	2.08555	2.14106	2.48299
	2.0395	2.3392	2.01588	2.21559	2.48224
	2.03707	2.32549	2.13105	2.18712	2.498
	2.03239	2.3633	2.09083	2.15132	2.4169
	1.96832	2.35135	2.06844	2.18659	2.48657
	2.01768	2.28674	2.02949	2.14835	2.46306
	2.06219	2.37014	2.09257	2.12354	2.48357
	1.97099	2.3745	2.09855	2.24278	2.49926
	1.94741	2.23962	2.08007	2.24849	2.46174
	2.0158	2.33672	2.04839	2.14579	2.44024
	2.08667	2.30075	2.08019	2.21389	2.37796
	2.04828	2.34323	2.1066	2.19116	2.49914
	2.05961	2.27942	2.10805	2.22662	2.44098
	2.04936	2.32465	2.01455	2.19796	2.37833
	2.03858	2.30289	2.1176	2.28881	2.4488
	1.99563	2.33133	2.00676	2.20777	2.43179
	2.04365	2.33532	2.00696	2.20777	2.49914
	2.06786	2.35005	2.1176	2.22371	2.47842
	2.04936	2.31847	2.1066	2.23823	2.4556
	2.05857	2.34564	1.94978	2.24696	2.4936
	1.99502	2.33321	1.95514	2.23724	2.39106
	2.05053	2.411	2.1176	2.20457	2.45818
	2.02452	2.34352	2.07997	2.18165	2.49926
	2.05857	2.34795	2.12525	2.19624	2.41898
	2.036	2.3362	2.09886	2.23006	2.48565
	2.0629	2.30434	2.06745	2.19807	2.4526
	2.03342	2.34323	1.95508	2.21733	2.51007
	1.95756	2.36504	2.08605	2.19625	2.49264
	1.91115	2.34759	2.08145	2.17182	2.45537
	2.00927	2.35364	2.09303	2.23578	2.50921
	1.97773	2.36333	2.06077	2.19746	2.47684
	2.00553	2.3545	2.11182	2.18805	2.46604
	1.95147	2.34025	1.96864	2.16836	2.43824
	2.06786	2.31734	2.13258	2.26871	2.43345
	2.0465	2.26138	2.07982	2.20104	2.39486
	2.04962	2.26613	2.01503	2.24849	2.4418
	2.0414	2.29248	2.06166	2.20662	2.4775
	2.02808	2.32255	2.1176	2.24547	2.47824
	2.01934	2.35015	2.08609	2.10709	2.49671
	1.99904	2.30534	2.09259	2.15909	2.43951
	1.98046	2.34453	2.05607	2.12565	2.41514
	1.95555	2.30881	2.07982	2.18694	2.55232
	2.01904	2.37973	2.09984	2.18983	2.44531
	2.03296	2.36585	2.07463	2.22305	2.41442
	2.04281	2.41223	2.11308	2.23134	2.49604
	2.00847	2.3456	2.1176	2.24434	2.4843
	2.05857	2.34862	2.0531	2.23091	2.50923
	2.02282	2.35685	2.02767	2.20233	2.47663
	1.95474	2.3444	2.10432	2.2337	2.44531
	1.99307	2.35693	2.03524	2.24034	2.47874
	2.04503	2.31448	2.09212	2.17618	2.45231
	1.94121	2.34943	2.05387	2.21033	2.43014
	2.057	2.33672	2.14467	2.20076	2.43727
	2.03951	2.40004	2.09807	2.22634	2.49457
	2.08163	2.32515	2.09591	2.20262	2.4144
	2.0442	2.32942	2.10805	2.25121	2.45042
	2.07722	2.28967	2.09037	2.1747	2.49914
	2.02958	2.35151	2.09257	2.22086	2.48615
	2.04879	2.36149	2.12264	2.19022	2.3685
	2.06786	2.33793	2.10793	2.22716	2.35005
	2.07722	2.3116	2.1176	2.18167	2.46268
	2.01067	2.35685	2.05898	2.13994	2.48909
	2.03529	2.2808	2.08545	2.19136	2.48216
	2.02013	2.31982	2.06744	2.19426	2.498
	2.05924	2.2892	2.1173	2.24731	2.45181
	1.89992	2.33416	2.12525	2.19624	2.42033
	2.05056	2.36937	2.04801	2.21447	2.41011
	2.02085	2.29352	2.032	2.17956	2.42315
	2.05914	2.34387	2.09312	2.21829	2.47942
	1.88421	2.35166	1.98928	2.21364	2.48346
	2.04092	2.24603	2.12602	2.22884	2.41139
	2.07798	2.35432	2.05108	2.27844	2.44372
	2.00339	2.35484	2.1173	2.19238	2.38877
	2.02412	2.34928	2.10432	2.17824	2.43652
	2.02958	2.27228	2.04068	2.16887	2.43254
	2.04936	2.32194	2.08545	2.16695	2.47529
	2.06875	2.36539	2.06411	2.24201	2.51239
	2.05556	2.36079	2.04891	2.12891	2.45217
	2.06196	2.35625	2.08608	2.22481	2.39066
	2.07152	2.29937	2.12602	2.20883	2.49253
	2.02065	2.34227	2.11572	2.25034	2.51032
	1.99266	2.3183	2.13252	2.25605	2.43038
	2.05961	2.35081	1.99721	2.23364	2.42976
	2.03864	2.35616	2.07731	2.27654	2.41008
	2.09038	2.36754	2.09327	2.21559	2.45581
	2.03335	2.33799	2.12485	2.20842	2.43245
	2.04976	2.35092	2.14467	2.2198	2.50923
	2.03141	2.28789	2.06192	2.21868	2.48476
	2.05439	2.38528	2.09983	2.27011	2.49671
	1.91425	2.34328	2.04762	2.13063	2.47882
	2.04061	2.42042	2.00197	2.17176	2.52601
	2.01252	2.28966	2.0531	2.19328	2.49958
	2.09095	2.32014	2.10574	2.21738	2.49678
	2.07497	2.33004	2.02631	2.18338	2.3885
	2.05857	2.27577	2.11308	2.23216	2.49926
	2.06786	2.35616	2.13086	2.1466	2.46971
	2.04177	2.32592	2.03191	2.21559	2.51239
	2.07722	2.35092	2.07196	2.20862	2.45818
	2.05055	2.34865	1.97734	2.19426	2.44531
	1.9979	2.34928	2.10784	2.22826	2.53892
	1.97235	2.30383	2.11572	2.23514	2.48657
	2.06321	2.36033	2.07334	2.25988	2.41647
	2.06762	2.36585	2.10398	1.98725	2.42532
	2.0489	2.335	2.07463	2.23371	2.45119
	2.03711	2.29618	2.04584	2.23	2.35213
	1.98611	2.36408	2.0612	2.25598	2.4838
	2.00813	2.366	2.1176	2.21198	2.52601
	2.05961	2.35081	2.13105	2.12233	2.42976
	2.02873	2.31734	2.07334	2.18129	2.46211
	2.01804	2.31994	1.98671	2.23436	2.49914
	2.00846	2.35486	2.08561	2.25229	2.51239
	2.04966	2.37643	2.12666	2.23095	2.49896
	2.00669	2.32337	2.12424	2.22194	2.44033
	1.99927	2.31159	2.10784	2.1998	2.45777
	2.0629	2.36254	2.07267	2.17283	2.48633
	2.07768	2.33506	2.08007	2.16209	2.46082
	2.06473	2.36012	2.13105	2.25504	2.52479
	1.98324	2.27771	2.05689	2.23382	2.47173
	2.01849	2.3545	2.09855	2.18572	2.45455
	2.00984	2.31913	2.15389	2.24759	2.48545
	2.00835	2.31171	2.02536	2.24391	2.52601
	2.01989	2.30822	2.01006	2.16452	2.51938
	2.04881	2.38159	1.99323	2.20562	2.46852
	2.07239	2.27614	2.1259	2.26138	2.46058
	2.06196	2.27436	2.1066	2.22403	2.4449
	2.0629	2.35446	2.04762	2.13539	2.39984
	2.01706	2.36079	2.086	2.27288	2.46937
	2.05499	2.3545	2.05886	2.2508	2.4055
	2.05771	2.30946	2.04794	2.23676	2.41496
	2.03707	2.30627	2.1066	2.17499	2.4055
	2.02412	2.33278	2.06137	2.22249	2.40844
	2.06665	2.36254	2.00792	2.2379	2.48463
	1.95568	2.37204	2.11308	2.19346	2.49926
	2.05857	2.33149	2.07982	2.21866	2.39486
	2.05133	2.35602	2.08523	2.22232	2.48657
	2.02516	2.24983	2.04762	2.23197	2.41419
	2.07208	2.35826	2.09942	2.2102	2.47966
	2.07768	2.36079	2.08608	2.15197	2.50923
	2.03335	2.34115	2.09257	2.23532	2.48603
	1.9819	2.27328	1.96852	2.24378	2.47162
	2.04219	2.34027	2.11235	2.2379	2.43513
	2.05432	2.32445	2.14726	2.17687	2.51252
	2.09664	2.30814	2.08605	2.21389	2.53959
	2.05289	2.31979	2.09417	2.21139	2.50447
	2.04936	2.27314	2.0315	2.22662	2.43341
	1.93016	2.34969	2.10463	2.14902	2.50526
	2.07152	2.32061	2.06755	2.23514	2.45306
	2.01172	2.37354	2.1176	2.1805	2.3645
	2.01081	2.36842	2.0795	2.23618	2.45011
	2.02614	2.32357	2.08334	2.24933	2.48476
	2.06786	2.38825	2.03626	2.19727	2.49151
	2.05053	2.36173	2.06203	2.2379	2.49914
	2.00097	2.35162	2.05425	2.2059	2.47123
	2.06875	2.3133	2.12025	2.24556	2.48319
	2.03861	2.3539	2.00444	2.20651	2.44195
	2.03728	2.3617	2.1176	2.239	2.46077
	2.02864	2.34524	2.11125	2.2205	2.52561
	2.02873	2.37204	2.08493	2.20009	2.44524
	2.04281	2.36556	2.14445	2.14338	2.42942
	2.06786	2.34073	2.04315	2.22489	2.498
	2.02775	2.34425	2.04315	2.21067	2.42728
	2.07722	2.35654	2.13105	2.18626	2.47327
	1.87194	2.33537	2.11732	2.21874	2.49814
	2.03607	2.37014	2.12111	2.17405	2.38078
	2.02937	2.34254	2.06021	2.22837	2.4325
	2.04571	2.33694	2.1176	2.21885	2.41874
	2.03945	2.37929	2.01985	2.22837	2.49614
	2.04355	2.33975	2.0096	2.19898	2.47177
	2.04566	2.29408	2.10398	2.22826	2.44097
	2.06875	2.32874	2.0493	2.22172	2.52561
	2.01329	2.33275	2.01441	2.22516	2.40263
	2.02013	2.39997	2.05389	2.18067	2.49926
	2.04607	2.37954	2.08019	2.22058	2.4598

## Sheet: THCA
THCA
Patients	A1CT	A1CW	A1JZ	A290	A2C6
N hubs	5	5	5	5	5
Hubs inactivation entropy	1.44141	1.61788	2.17298	1.93837	1.93369
Entropy for inactivations of random selected n targets	1.91595	1.9168	2.42392	2.15521	2.23945
	1.90987	1.96112	2.38812	2.15913	2.18696
	1.90148	1.96913	2.38896	2.09524	2.22617
	1.78229	1.73663	2.39388	2.15331	2.22209
	1.81979	1.94805	2.39763	2.14092	2.27373
	1.88848	1.90686	2.37478	2.0916	2.20544
	1.83728	1.82386	2.32511	2.11654	2.22625
	1.71927	1.92945	2.37627	2.1749	2.28413
	1.83562	1.92869	2.40104	2.10502	2.24218
	1.92384	1.98501	2.37086	2.15196	2.20104
	1.79597	1.88889	2.3768	2.12197	2.23137
	1.83818	2.00318	2.31615	2.17831	2.23659
	1.80114	1.95881	2.37925	2.11987	2.26044
	1.88723	1.98501	2.40086	2.14266	2.2189
	1.81959	1.95881	2.34658	2.02783	2.2036
	1.84258	1.95407	2.3927	2.07875	2.23731
	1.85455	1.95582	2.35739	2.1772	2.23756
	1.90987	1.85824	2.36156	2.13875	2.13762
	1.84258	1.93026	2.37851	2.13576	2.21199
	1.72785	1.87624	2.38728	2.15573	2.23453
	1.81995	1.92854	2.39857	2.12627	2.22867
	1.82379	1.9657	2.43619	2.14337	2.25017
	1.74445	1.93104	2.31363	2.14702	2.16855
	1.88608	1.93314	2.36619	2.14684	2.25724
	1.87387	1.95089	2.39192	2.09024	2.1716
	1.79166	1.95089	2.28984	2.14702	2.21957
	1.79385	1.9898	2.38138	2.10829	2.24327
	1.90962	1.89175	2.38477	2.17177	2.2224
	1.90962	1.88582	2.32106	2.12773	2.20326
	1.90381	1.87198	2.37434	2.1009	2.28082
	1.77834	1.93798	2.34819	2.15573	2.22451
	1.8153	1.96913	2.37851	2.11019	2.22373
	1.87321	1.9251	2.41581	2.11404	2.23472
	1.78229	1.99135	2.37998	2.12103	2.16665
	1.77211	1.96049	2.39387	2.14748	2.25724
	1.73883	1.98012	2.38326	2.15856	2.24984
	1.82531	1.95485	2.3756	2.14376	2.21713
	1.85641	1.95582	2.37977	2.14831	2.2437
	1.58292	1.97183	2.40887	2.12692	2.23173
	1.81131	1.83318	2.38812	2.1475	2.24887
	1.85087	1.90804	2.38975	2.1327	2.2204
	1.78688	1.89854	2.38516	2.04875	2.24065
	1.88723	1.8386	2.34172	2.13502	2.22616
	1.82898	1.98095	2.34011	2.13809	2.22621
	1.85717	1.89827	2.30305	2.13913	2.24706
	1.81995	1.94758	2.35877	2.13868	2.12896
	1.85578	2.00318	2.37173	2.16664	2.15343
	1.89286	1.95152	2.38341	2.10653	2.16761
	1.82232	1.96701	2.40629	2.0419	2.26751
	1.78262	1.96354	2.40664	2.17411	2.23662
	1.83378	1.86689	2.36065	2.16614	2.23428
	1.85601	1.94187	2.38845	2.124	2.18952
	1.85087	1.92466	2.36635	2.14951	2.19873
	1.91791	1.94643	2.35778	2.16614	2.22067
	1.87387	1.99135	2.39653	2.12621	2.2001
	1.89779	1.9334	2.34304	2.10514	2.2531
	1.81231	1.94324	2.40668	2.09589	2.25724
	1.89561	1.91618	2.36216	2.17285	2.08732
	1.82825	1.92865	2.3964	2.15866	2.22881
	1.80534	1.92972	2.27582	2.10437	2.26231
	1.84756	1.89327	2.3204	2.11953	2.24356
	1.8091	1.97183	2.39076	2.15839	2.20927
	1.83661	1.89897	2.39507	2.10184	2.21516
	1.90962	1.94203	2.41965	2.12621	2.20534
	1.87321	1.9938	2.38957	2.16435	2.25724
	1.80653	1.87646	2.36395	2.1749	2.26246
	1.86345	1.87096	2.36433	2.14091	2.22929
	1.79999	1.93683	2.38421	2.13222	2.24508
	1.92384	1.90686	2.37469	2.13294	2.23968
	1.92384	1.96804	2.32898	2.16091	2.25079
	1.80633	1.95881	2.34089	2.15839	2.22867
	1.88764	1.97533	2.42575	2.12159	2.22977
	1.90162	1.96483	2.37648	2.11011	2.21253
	1.8916	1.9712	2.40938	2.15187	2.21708
	1.85087	1.97183	2.40295	2.13785	2.2743
	1.80633	2.00683	2.36779	2.13706	2.24767
	1.93828	1.90917	2.37876	2.14463	2.25161
	1.84929	1.8804	2.35258	2.16091	2.2563
	1.85627	1.91991	2.273	2.06874	2.22045
	1.85509	1.90804	2.40096	2.16991	2.23454
	1.84942	1.9861	2.36453	2.16927	2.12571
	1.80559	1.86403	2.37924	2.0652	2.16661
	1.80429	1.90259	2.37314	2.1413	2.10601
	1.89561	1.99835	2.33311	2.16927	2.26466
	1.91791	1.95881	2.38812	2.1749	2.19729
	1.88181	1.92483	2.35215	2.14645	2.21083
	1.90162	1.97658	2.44068	2.07497	2.25043
	1.76238	1.93683	2.41005	2.15327	2.21296
	1.95295	1.83589	2.40093	2.10573	2.22529
	1.7068	1.97533	2.37064	2.14403	2.18121
	1.65698	1.89827	2.34069	2.1548	2.11552
	1.85056	1.91037	2.36403	2.16172	2.24464
	1.97619	1.92483	2.3791	2.12745	2.22125
	1.78822	1.95471	2.33381	2.04018	2.23224
	1.88723	1.87647	2.37107	2.14921	2.22085
	1.81389	1.96354	2.36324	2.15007	2.24706
	1.82834	1.94964	2.39501	2.08764	2.26044
	1.84692	1.96964	2.38512	2.13543	2.15515
	1.87321	1.96913	2.30958	2.15782	2.18224
	1.87536	1.95485	2.38456	2.14666	2.202
	1.86345	1.90259	2.36824	2.19156	2.25175
	1.78417	1.89903	2.389	2.15275	2.28082
	1.78726	1.88543	2.40178	2.07391	2.25377
	1.88181	1.98479	2.38772	2.0938	2.25403
	1.8251	1.95089	2.40938	2.10658	2.25206
	1.73922	1.99135	2.39095	2.15866	2.21172
	1.93828	1.91525	2.25483	2.1216	2.269
	1.78503	1.91224	2.38797	2.14091	2.16684
	1.72784	1.92426	2.39772	2.17177	2.2551
	1.88703	1.93865	2.40844	2.18614	2.16071
	1.77036	1.95152	2.40299	2.16927	2.24706
	1.90987	1.93017	2.38772	2.10827	2.27118
	1.91595	1.9778	2.37254	2.15509	2.18379
	1.88416	1.87937	2.40351	2.15341	2.2522
	1.81821	1.91617	2.37511	2.1749	2.25358
	1.73883	1.93204	2.38996	2.11559	2.2702
	1.85213	1.96647	2.39301	2.13004	2.25441
	1.93828	1.82732	2.35331	2.09052	2.21681
	1.82116	1.8493	2.3134	2.15768	2.14007
	1.89561	1.93925	2.42704	2.11903	2.08437
	1.85601	1.9362	2.3791	2.15529	2.18354
	1.91791	1.95582	2.38787	2.14364	2.21257
	1.85702	1.95089	2.39342	2.10968	2.21249
	1.70639	1.96758	2.37668	2.17768	2.23248
	1.84679	1.90548	2.39216	2.15007	2.29496
	1.87396	2.00723	2.31319	2.12773	2.22147
	1.80653	1.96913	2.37259	2.1526	2.19797
	1.78932	1.96966	2.356	2.13673	2.23193
	1.87321	1.9266	2.41026	2.13285	2.24731
	1.83562	1.97183	2.37251	2.15509	2.20727
	1.82707	1.93924	2.39703	2.12527	2.17477
	1.79265	1.86992	2.41164	2.10231	2.22993
	1.8424	1.98817	2.37651	2.15197	2.23658
	1.79314	1.91991	2.3595	2.14358	2.23347
	1.8091	1.94595	2.39676	2.17848	2.24706
	1.90066	1.95881	2.4184	2.15275	2.22762
	1.85509	1.93029	2.39342	2.14467	2.23983
	1.89932	1.88114	2.34283	2.14049	2.24701
	1.90162	1.93869	2.4011	2.15137	2.1571
	1.82913	1.89816	2.39387	2.17314	2.1577
	1.75797	1.94803	2.40629	2.03056	2.22672
	1.93065	1.9938	2.34497	2.13598	2.19936
	1.83463	1.98391	2.36812	2.13768	2.26044
	1.77196	1.95123	2.39907	2.11029	2.26776
	1.77368	1.97418	2.36353	2.1081	2.20893
	1.87872	1.89717	2.37547	2.08631	2.23999
	1.864	1.94716	2.40295	2.1643	2.26842
	1.88723	1.89809	2.37935	2.18614	2.24189
	1.75561	1.96897	2.3919	2.11559	2.24532
	1.88597	1.94112	2.35673	2.1559	2.17238
	1.81875	1.88903	2.35699	2.15913	2.23252
	1.87321	1.96596	2.4045	2.09983	2.20335
	1.74954	1.87646	2.40212	2.12161	2.2378
	1.84441	1.88889	2.39204	2.06822	2.16648
	1.87321	1.91136	2.37187	2.1527	2.19913
	1.90962	1.78382	2.33621	2.18614	2.15907
	1.91595	1.94595	2.39467	2.15768	2.21803
	1.80973	1.98261	2.34299	2.12035	2.24027
	1.90962	1.90537	2.35254	2.15839	2.24065
	1.83875	1.92076	2.39877	2.13352	2.24021
	1.89561	1.89809	2.39815	2.16685	2.24293
	1.77423	1.96508	2.35683	2.14702	2.25484
	1.90962	1.97346	2.43539	2.1675	2.22975
	1.79821	1.9021	2.38996	2.09983	2.22677
	1.83378	1.87658	2.39815	2.17768	2.2119
	1.83818	1.85768	2.38166	2.07431	2.20258
	1.84929	1.9019	2.33084	2.09833	2.22056
	1.76944	1.95582	2.26047	2.13534	2.15929
	1.84783	1.99835	2.34101	2.12415	2.24661
	1.85509	2.01356	2.27147	2.02961	2.16133
	1.92384	1.97178	2.37513	2.10573	2.2336
	1.87665	1.9521	2.40785	2.16172	2.24938
	1.81995	1.99806	2.39282	2.1217	2.21597
	1.84327	1.93216	2.39815	2.05558	2.09012
	1.74809	2.00318	2.32767	2.09983	2.12558
	1.91791	1.96412	2.34002	2.17411	2.24755
	1.80106	1.96034	2.36707	2.08206	2.18285
	1.85242	1.87646	2.34545	2.15327	2.24706
	1.80433	1.89482	2.43619	2.18282	2.21789
	1.73236	1.95485	2.34346	2.14748	2.24559
	1.89016	2.01899	2.34924	2.16091	2.19414
	1.87864	1.95881	2.39071	2.13352	2.26044
	1.98298	1.82218	2.35125	2.16105	2.23756
	1.85213	1.98407	2.38406	2.13495	2.24425
	1.8608	1.95414	2.38395	2.06124	2.26751
	1.82531	1.92916	2.40319	2.17738	2.24342
	1.81995	1.95606	2.37791	2.16927	2.20539
	1.84777	1.95471	2.3235	2.17509	2.24204
	1.87174	1.91825	2.38965	2.1334	2.20745
	1.92384	1.95582	2.32744	2.13222	2.22939
	1.91791	1.92531	2.34108	2.1559	2.17832
	1.76968	1.96964	2.40677	2.124	2.24706
	1.84756	1.86793	2.36661	2.14374	2.20009
	1.81995	1.95881	2.40936	2.16531	2.15935
	1.86473	1.96514	2.33713	2.15866	2.16703
	1.89561	1.94269	2.37136	2.15745	2.25357
	1.82779	1.89751	2.38797	2.1636	2.25347
	1.83661	1.97851	2.3703	2.1138	2.19153
	1.85096	1.93469	2.40063	2.18568	2.23932
	1.8594	1.94205	2.40677	2.14287	2.23104
	1.85147	1.92854	2.2754	2.1749	2.22176
	1.87926	1.9898	2.4184	2.1413	2.18271
	1.86031	1.94503	2.42727	2.12361	2.23351
	1.81559	1.93514	2.3881	2.15331	2.19124
	1.842	1.92425	2.34444	2.12297	2.24808
	1.84327	1.9124	2.37561	2.11559	2.24532
	1.87174	1.95052	2.39425	2.10147	2.22569
	1.89561	1.95582	2.39387	2.17174	2.2502
	1.8282	1.82147	2.40003	2.09983	2.18977
	1.79332	1.90117	2.38238	2.14951	2.17914
	1.90521	1.95485	2.29806	2.17768	2.22194
	1.82379	1.96913	2.37616	2.08152	2.16963
	1.85157	1.95052	2.34119	2.15007	2.26391
	1.86525	1.92949	2.32281	2.15529	2.22692
	1.91581	1.86719	2.3785	2.16091	2.18698
	1.86126	1.91593	2.44634	2.13154	2.22147
	1.82898	1.93216	2.38757	2.08019	2.19539
	1.90148	1.95881	2.42298	2.20204	2.21149
	1.88764	1.95582	2.39369	2.14525	2.23501
	1.85213	1.95881	2.30133	2.16091	2.22519
	1.84226	2.00508	2.30395	2.17768	2.21917
	1.88723	1.95407	2.38957	2.07257	2.27133
	1.92443	1.94269	2.40063	2.12209	2.23595
	1.92384	1.86188	2.38964	2.124	2.2481
	1.86473	1.93422	2.32641	2.10047	2.22328
	1.88723	1.96354	2.41677	2.12752	2.26184
	1.82379	1.98261	2.37507	2.08469	2.19514
	1.8388	1.99665	2.39815	2.16614	2.23871
	1.89898	1.93029	2.35705	2.15137	2.23658
	1.87864	1.94952	2.35666	2.10413	2.2366
	1.85087	1.9436	2.33921	2.1749	2.16541
	1.92384	1.98012	2.42727	2.10968	2.21423
	1.87926	1.91076	2.38533	2.1749	2.16916
	1.86317	1.95881	2.3877	2.15275	2.22681
	1.74703	1.97851	2.38169	2.15509	2.19673
	1.84226	1.95582	2.40714	2.1216	2.24343
	1.79646	1.73193	2.39923	2.11698	2.19914
	1.65336	1.95606	2.37254	2.1548	2.2406
	1.87321	2.04853	2.45104	2.16664	2.16542
	1.74722	1.98501	2.37301	2.12968	2.16247
	1.73274	1.96265	2.40192	2.16991	2.18785
	1.95295	1.95194	2.41164	2.15275	2.27752
	1.83309	1.94269	2.40125	2.15529	2.18155
	1.84977	1.94699	2.36389	2.1241	2.13991
	1.92384	1.95582	2.36208	2.18428	2.19488
	1.88723	1.89508	2.42013	2.15016	2.21962
	1.90962	1.95881	2.3338	2.11599	2.2134
	1.87321	1.94643	2.38307	2.12497	2.1428
	1.90689	1.89154	2.37392	2.14375	2.21217
	1.73871	1.98501	2.39704	2.11741	2.24063
	1.76084	1.99626	2.33609	2.12694	2.22583
	1.86193	1.91525	2.33573	2.10942	2.20199
	1.81949	1.98055	2.36008	2.16326	2.24296
	1.89773	1.97706	2.40256	2.12516	2.16903
	1.76776	1.9898	2.3268	2.13863	2.2105
	1.65536	1.97183	2.2477	2.10184	2.24005
	1.8153	1.99339	2.38589	2.13913	2.27059
	1.78746	1.99425	2.36146	2.1461	2.16787
	1.84492	1.98261	2.40601	2.17196	2.1529
	1.78436	1.93609	2.33809	2.09923	2.22752
	1.87926	1.9778	2.40511	2.08042	2.25038
	1.86473	1.9521	2.3591	2.09691	2.19341
	1.84692	1.97183	2.34757	2.10148	2.27514
	1.90962	1.86436	2.26539	2.16157	2.27059
	1.80653	1.8893	2.38772	2.09968	2.25358
	1.88735	1.91651	2.33071	2.17848	2.24075
	1.83818	1.84515	2.41189	2.16927	2.27797
	1.8294	1.92144	2.38852	2.11795	2.2387
	1.88723	1.91224	2.40086	2.12167	2.16857
	1.83354	1.96913	2.39467	2.16664	2.27059
	1.87319	1.96964	2.38081	2.11728	2.24198
	1.87355	1.97028	2.37052	2.0628	2.23405
	1.86995	1.9157	2.383	2.1749	2.28082
	1.88723	1.88383	2.3934	2.10715	2.15204
	1.92197	1.89814	2.32756	2.13319	2.21879
	1.84267	1.98185	2.39726	2.17768	2.24759
	1.81717	1.97183	2.39192	2.11724	2.24189
	1.80283	1.90994	2.37454	2.07972	2.19321
	1.82898	1.97183	2.35586	2.14645	2.22678
	1.88181	1.96913	2.3242	2.12132	2.24796
	1.89993	1.88349	2.35519	2.10213	2.2071
	1.88723	1.99626	2.27635	2.13886	2.22865
	1.81489	1.97418	2.38812	2.11704	2.27133
	1.78436	1.82763	2.37832	2.15275	2.25357
	1.81415	1.94112	2.39815	2.16202	2.1501
	1.91791	1.92972	2.40086	2.18614	2.24938
	1.79385	1.92483	2.34444	2.16991	2.22223
	1.76106	1.8893	2.36708	2.1636	2.26776
	1.87819	1.90686	2.36142	2.16326	2.13805
	1.88467	1.84271	2.3518	2.16927	2.2425
	1.85242	1.99135	2.39342	2.14736	2.24425
	1.90162	1.90686	2.39183	2.15529	2.17285
	1.91595	1.94279	2.33644	2.01819	2.21353
	1.91791	1.9521	2.3736	2.1473	2.18152
	1.92848	1.86746	2.38578	2.11953	2.24757
	1.93828	1.98501	2.27084	2.11804	2.22327
	1.87222	1.95881	2.38169	2.14927	2.23207
	1.79947	1.93375	2.38612	2.18033	2.23331
	1.88181	1.95881	2.34174	2.09825	2.24307
	1.88723	1.99109	2.3895	2.16091	2.24389
	1.89993	1.96913	2.40938	2.15686	2.23208
	1.84267	1.91593	2.35303	2.14287	2.17709
	1.87396	1.93609	2.38169	2.10761	2.18497
	1.86995	1.92854	2.32677	2.12708	2.24706
	1.90962	1.95485	2.40993	2.13222	2.25122
	1.77984	1.92076	2.41819	2.12928	2.15499
	1.86525	1.88438	2.42084	2.11911	2.21588
	1.81868	1.89854	2.3962	2.18033	2.23909
	1.89553	1.87714	2.35553	2.13049	2.22529
	1.85029	1.89288	2.40601	2.1152	2.20254
	1.83196	1.94154	2.39763	2.08351	2.26044
	1.88723	1.98004	2.32259	2.15529	2.24425
	1.91595	1.96913	2.40677	2.12066	2.17827
	1.82898	1.88055	2.3503	2.17177	2.26231
	1.87926	1.94269	2.3419	2.08916	2.24154
	1.83019	1.89233	2.37876	2.16664	2.26776
	1.8777	1.97028	2.37187	2.14287	2.19821
	1.8794	1.98012	2.37989	2.07816	2.19802
	1.78389	1.91586	2.37876	2.13492	2.20723
	1.83589	1.96049	2.42702	2.15529	2.17584
	1.8063	1.97183	2.38477	2.04977	2.25793
	1.87914	1.91224	2.39471	2.1493	2.24757
	1.90381	1.93869	2.35494	2.13916	2.22993
	1.94324	1.94269	2.37992	2.17177	2.22244
	1.80701	1.96508	2.28132	2.08397	2.18772
	1.76994	1.83945	2.26775	2.11921	2.23453
	1.80633	1.92483	2.35234	2.10264	2.25669
	1.84164	1.89703	2.39387	2.11804	2.22244
	1.85625	1.96913	2.36992	2.11356	2.26776
	1.88764	1.92536	2.3695	2.16326	2.12451
	1.86473	1.95582	2.40245	2.15842	2.27059
	1.89561	1.9657	2.41563	2.07763	2.25441
	1.81917	1.95732	2.39699	2.14502	2.2206
	1.81402	1.8771	2.3701	2.15599	2.25312
	1.93828	1.94595	2.29132	2.10614	2.21098
	1.90962	1.89856	2.38533	2.15599	2.20603
	1.86542	1.96913	2.37692	2.15529	2.25981
	1.90162	1.9521	2.3222	2.13285	2.27133
	1.84844	1.91183	2.40938	2.16685	2.16492
	1.842	1.87	2.39815	2.16339	2.09528
	1.89561	1.98876	2.38253	2.13532	2.26184
	1.93023	1.91915	2.41101	2.15497	2.25603
	1.91581	1.94595	2.33851	2.02101	2.19778
	1.79491	1.88887	2.38957	2.1749	2.23287
	1.87864	1.93448	2.276	2.13729	2.24013
	1.90962	1.94805	2.39192	2.16326	2.21045
	1.81995	1.96049	2.42415	2.17465	2.20876
	1.91791	1.93074	2.40312	2.06739	2.25079
	1.78229	1.93422	2.31908	2.16546	2.23497
	1.89561	1.96049	2.28976	2.13785	2.21927
	1.88723	1.88073	2.38986	2.09569	2.23659
	1.80653	1.99135	2.4184	2.01819	2.23056
	1.76106	1.91834	2.34631	2.18805	2.25669
	1.88597	1.95881	2.37766	2.15782	2.22574
	1.87355	1.99135	2.37126	2.17768	2.14355
	1.80681	1.95597	2.40102	2.13729	2.27709
	1.88181	1.93448	2.41968	2.10464	2.21249
	1.87935	1.89421	2.34422	2.18614	2.21516
	1.67087	1.9873	2.39192	2.14467	2.2563
	1.86126	1.92546	2.40844	2.10573	2.17999
	1.88723	1.94203	2.33233	2.13319	2.23286
	1.83392	1.90312	2.35283	2.11356	2.23658
	1.90962	1.95963	2.43333	2.11029	2.20758
	1.84977	1.90217	2.37819	2.1216	2.24663
	1.73735	1.94699	2.40195	2.13008	2.14827
	1.87321	1.94154	2.39467	2.14629	2.25091
	1.79814	1.92854	2.40558	2.13833	2.16257
	1.92384	1.9778	2.40511	2.18282	2.17195
	1.82772	1.92546	2.38307	2.17509	2.25536
	1.84929	1.92954	2.37511	2.14467	2.24622
	1.69112	1.94261	2.29122	2.10968	2.22847
	1.86031	1.97183	2.33537	2.15157	2.20369
	1.90381	1.95881	2.3964	2.18614	2.11428
	1.78032	1.9938	2.33812	2.15016	2.27059
	1.87864	1.9861	2.39877	2.15856	2.24517
	1.82875	1.95212	2.398	2.16664	2.04859
	1.82772	1.93869	2.36761	2.17177	2.24841
	1.86525	2.01673	2.41403	2.1636	2.15757
	1.93828	1.94269	2.35234	2.12621	2.23874
	1.90962	1.88073	2.3542	2.14394	2.23769
	1.75267	1.94269	2.3895	2.10025	2.27187
	1.81636	1.9778	2.40063	2.13117	2.26184
	1.90962	1.98095	2.36312	2.13534	2.20648
	1.84069	1.9938	2.35462	2.15203	2.20083
	1.85147	1.94952	2.39043	2.06945	2.24706
	1.80633	1.86403	2.35551	2.11045	2.17035
	1.90162	1.89856	2.39614	2.12694	2.25947
	1.78691	1.98185	2.38299	2.16701	2.28827
	1.92384	1.90071	2.34796	2.14693	2.20104
	1.90962	1.98261	2.38304	2.1413	2.23942
	1.83661	2.00098	2.31944	2.15768	2.2456
	1.84929	1.97183	2.39387	2.17285	2.24904
	1.86488	1.95881	2.33812	2.08019	2.20638
	1.91595	1.95582	2.36559	2.12752	2.22328
	1.90134	1.98004	2.38043	2.1636	2.22865
	1.87536	1.84383	2.36459	2.14551	2.27939
	1.88723	2.00508	2.33918	2.11519	2.2522
	1.87949	1.96913	2.35177	2.16172	2.23837
	1.85087	1.92536	2.38167	2.14993	2.22237
	1.7876	1.87658	2.40677	2.11712	2.22411
	1.76473	1.94699	2.3684	2.16319	2.25763
	1.84368	1.98501	2.38307	2.1131	2.13872
	1.81019	1.86177	2.34444	2.1204	2.26397
	1.90367	1.94112	2.39777	2.16614	2.26776
	1.78883	1.9293	2.35838	2.14427	2.21553
	1.88723	1.89751	2.37141	2.0451	2.26439
	1.81465	1.96047	2.38493	2.11795	2.24849
	1.90162	1.99626	2.34131	2.04527	2.25763
	1.76876	1.95881	2.36634	2.12736	2.27059
	1.87387	2.01356	2.38049	2.11991	2.24293
	1.86345	1.88765	2.37329	2.16664	2.17597
	1.78192	1.9436	2.39438	2.12426	2.22624
	1.77902	1.99135	2.37251	2.14702	2.21532
	1.86465	1.92854	2.32215	2.0956	2.21083
	1.86525	1.87324	2.3491	2.09825	2.14565
	1.82036	1.95881	2.41544	2.02783	2.25038
	1.89561	1.8603	2.23438	2.13984	2.21532
	1.90148	1.95582	2.32429	2.15327	2.24431
	1.81917	1.9898	2.3971	2.11263	2.25471
	1.87038	1.89233	2.32283	2.1636	2.20485
	1.88373	1.95881	2.37293	2.11331	2.14933
	1.74137	1.99974	2.42471	2.13785	2.26837
	1.81463	1.94758	2.35516	2.10141	2.21495
	1.77211	1.97183	2.36739	2.16927	2.25703
	1.8608	1.90285	2.38121	2.14317	2.19049
	1.88597	1.948	2.37884	2.13534	2.19194
	1.80633	1.91571	2.38533	2.14432	2.2702
	1.92384	1.96118	2.35874	2.14181	2.27525
	1.90148	1.9657	2.37425	2.06387	2.2412
	1.89561	2.02091	2.38493	2.17465	2.26102
	1.85768	1.88887	2.3003	2.13277	2.26751
	1.83392	1.95881	2.28679	2.16091	2.25903
	1.79814	1.9481	2.38723	2.1186	2.17926
	1.74327	1.88889	2.39192	2.15768	2.26044
	1.82036	1.88944	2.40436	2.15327	2.21108
	1.85598	1.97752	2.37008	2.1413	2.2335
	1.73883	1.88739	2.38043	2.10184	2.22866
	1.87926	2.02889	2.39898	2.13058	2.24118
	1.88723	1.91643	2.35525	2.15179	2.23662
	1.90962	1.87198	2.42909	1.97817	2.24237
	1.93065	1.92854	2.27024	2.16339	2.21828
	1.90162	1.9938	2.35532	2.0722	2.23731
	1.85097	1.86809	2.39055	2.1749	2.20615
	1.76106	1.87085	2.39815	2.14748	2.25668
	1.87355	1.95169	2.39815	2.14748	2.2434
	1.74419	1.9168	2.39719	2.15227	2.28465
	1.85198	1.88525	2.39997	2.12068	2.26044
	1.93828	1.89288	2.32406	2.16873	2.2702
	1.74722	1.95582	2.39676	2.15509	2.21349
	1.86345	1.973	2.41059	2.18614	2.23827
	1.88723	1.92149	2.41256	2.15275	2.17058
	1.82193	1.90641	2.37683	2.13033	2.25603
	1.90148	1.91229	2.40677	2.1636	2.23137
	1.93828	1.8771	2.35666	2.11034	2.24425
	1.89654	1.97183	2.39978	2.11849	2.20535
	1.88723	1.92049	2.42555	2.16614	2.27514
	1.77345	1.92902	2.38391	2.08515	2.27033
	1.92384	1.92815	2.42078	2.16664	2.26776
	1.76315	1.92391	2.37363	2.16912	2.25536
	1.89561	1.97658	2.31178	2.03394	2.20083
	1.86386	1.98501	2.44247	2.16091	2.17541
	1.91595	1.97658	2.42419	2.09861	2.24583
	1.85213	1.9657	2.40245	2.16402	2.20763
	1.81389	1.97947	2.38101	2.13529	2.11633
	1.8777	1.96412	2.37432	2.15573	2.22305
	1.92384	1.88887	2.38396	2.16091	2.26367
	1.67223	1.96067	2.38324	2.14702	2.1982
	1.72274	1.86289	2.3791	2.17196	2.24307
	1.84258	1.97183	2.31376	2.15529	2.28413
	1.84783	1.93869	2.39234	2.10433	2.21907
	1.92443	1.93676	2.31308	2.15327	2.19192
	1.92384	1.91224	2.40938	2.09742	2.22305
	1.82898	1.86403	2.36319	2.13185	2.25276
	1.90962	1.98261	2.36211	2.0961	2.15524
	1.90162	1.93609	2.38533	2.15216	2.19653
	1.80484	1.87658	2.29905	2.12133	2.14448
	1.78436	1.85266	2.40063	2.16091	2.26466
	1.82913	1.96913	2.40245	2.19156	2.27059
	1.90162	1.9861	2.39676	2.15888	2.16467
	1.78726	1.87519	2.35462	2.18033	2.24065
	1.87321	1.91885	2.41544	2.04667	2.24471
	1.78375	1.97947	2.40295	2.13265	2.16714
	1.86465	1.95775	2.41581	2.13265	2.12638
	1.82671	1.91825	2.25881	2.08607	2.13763
	1.91791	1.95485	2.36488	2.16912	2.18414
	1.80238	1.91848	2.37921	2.12474	2.16114
	1.83661	1.93204	2.35896	2.13768	2.26184
	1.76031	1.95881	2.39018	2.1086	2.1717
	1.90148	1.98817	2.40511	2.14608	2.17059
	1.88405	1.95582	2.38395	2.1086	2.23917
	1.8282	1.93422	2.41819	2.16326	2.25189
	1.88723	1.90143	2.38785	2.15728	2.27118
	1.66862	1.9304	2.39026	2.124	2.26125
	1.81402	1.94595	2.37762	2.12776	2.16476
	1.75005	1.94595	2.33856	2.12621	2.24464
	1.88778	1.98805	2.37187	2.15686	2.21438
	1.87321	1.87137	2.41544	2.1481	2.24706
	1.79814	1.89856	2.33809	2.16326	2.23043
	1.7617	1.91605	2.37424	2.17196	2.24892
	1.86473	1.9077	2.35847	2.0774	2.25947
	1.75683	1.90548	2.42125	2.1749	2.18037
	1.76487	1.78509	2.30798	2.10716	2.21409
	1.82215	1.95052	2.29543	2.1216	2.21057
	1.81995	1.94269	2.40351	2.13779	2.25043
	1.89553	1.88428	2.38957	2.09933	2.27059
	1.80482	1.98501	2.38421	2.15599	2.18418
	1.78229	1.98501	2.40341	1.99976	2.23351
	1.76238	1.94952	2.39387	2.15416	2.19294
	1.91581	1.97718	2.38957	2.13339	2.20544
	1.77548	1.91991	2.37096	2.10184	2.2335
	1.7959	1.92149	2.37324	2.09314	2.23662
	1.6621	1.87137	2.42151	2.09742	2.23412
	1.85886	1.92039	2.35181	2.12928	2.20131
	1.84164	1.81813	2.3006	2.11001	2.21856
	1.85642	1.85363	2.39192	2.15223	2.27665
	1.81559	1.94805	2.28253	2.11409	2.20267
	1.90148	1.94595	2.40608	2.07287	2.20965
	1.89561	1.92771	2.4184	2.1235	2.23688
	1.90792	1.9778	2.38641	2.12273	2.22693
	1.92384	1.94269	2.40938	2.16339	2.30155
	1.88723	1.94269	2.33397	2.11038	2.22923
	1.84942	2.00098	2.35798	2.1369	2.24155
	1.87355	1.92054	2.42477	2.10992	2.24484
	1.79603	1.96412	2.38812	2.15848	2.24044
	1.73411	1.94595	2.37777	2.12558	2.25669
	1.88181	1.83923	2.37683	2.16927	2.18094
	1.87387	1.88968	2.38097	2.1636	2.22322
	1.90162	1.99109	2.40677	2.14191	2.24902
	1.82592	1.92949	2.40091	2.14337	2.1929
	1.84226	1.94269	2.32694	2.12132	2.23651
	1.91595	1.98261	2.39467	2.15504	2.25724
	1.88848	1.90804	2.35454	2.1443	2.24065
	1.8777	1.96573	2.36643	2.15993	2.24755
	1.86034	1.99339	2.36641	2.17411	2.21803
	1.79603	1.94228	2.37752	2.12928	2.23002
	1.91608	1.90548	2.38169	2.09742	2.19675
	1.90148	1.94713	2.37299	2.16546	2.16466
	1.81917	1.95833	2.36202	2.08164	2.17735
	1.75545	1.95963	2.36153	2.16157	2.19341
	1.86345	1.86403	2.38394	2.10231	2.26776
	1.86465	1.96841	2.38672	2.17768	2.15827
	1.8594	1.93744	2.31516	2.05281	2.2272
	1.88181	1.95407	2.38783	2.13529	2.16257
	1.87262	1.91549	2.37962	2.0956	2.13561
	1.82036	1.94424	2.35929	2.14723	2.2563
	1.81402	1.88944	2.37959	2.0539	2.25669
	1.88181	1.9778	2.36598	2.10829	2.20526
	1.86031	1.95175	2.38747	2.12171	2.25724
	1.93065	1.95881	2.35877	2.16435	2.12554
	1.92384	1.96746	2.38772	2.14378	2.21532
	1.94559	1.95881	2.39387	2.16912	2.23594
	1.8388	1.9204	2.31574	2.09179	2.23319
	1.86148	1.89666	2.4055	2.05621	2.25276
	1.90962	1.88394	2.40378	2.15509	2.24532
	1.87024	1.96804	2.37977	2.11639	2.24345
	1.89561	1.92631	2.39815	2.13692	2.18049
	1.92384	1.94758	2.4078	2.13925	2.21272
	1.93923	1.95881	2.3675	2.17139	2.12318
	1.86465	1.85222	2.40063	2.14162	2.20157
	1.8794	1.8525	2.38533	2.18614	2.22977
	1.88181	1.97183	2.39877	2.14081	2.24523
	1.86211	1.90312	2.32271	2.15529	2.26776
	1.8245	1.95833	2.33869	2.17196	2.19274
	1.88723	1.86689	2.38316	2.11083	2.13433
	1.85639	1.98501	2.38787	2.14181	2.23475
	1.93504	1.92771	2.34712	2.1162	2.269
	1.90148	1.94154	2.25084	2.10908	2.17015
	1.80908	1.8605	2.39044	2.10386	2.24549
	1.76479	1.88223	2.36585	2.16614	2.26358
	1.77211	1.91511	2.41207	2.06398	2.25724
	1.92384	1.93683	2.38955	2.14773	2.24706
	1.78417	1.91224	2.36885	2.13004	2.19428
	1.86525	1.9451	2.40325	2.17196	2.28082
	1.81364	1.95881	2.37187	2.14091	2.25724
	1.90962	1.98055	2.39301	2.1749	2.26636
	1.81995	1.95206	2.37651	2.18321	2.23132
	1.73715	1.92972	2.31863	2.09983	2.24662
	1.75472	1.85916	2.40785	2.11435	2.26397
	1.76083	2.01078	2.40482	2.11609	2.2159
	1.80309	1.98501	2.35966	2.14748	2.22575
	1.77331	1.94269	2.39026	2.1216	2.23395
	1.89561	1.96412	2.39126	2.12456	2.20367
	1.90962	1.8276	2.36255	2.13442	2.20418
	1.83368	1.93869	2.35219	2.15327	2.20553
	1.74809	1.80339	2.39337	2.15037	2.24401
	1.77268	1.92053	2.40063	2.15777	2.19609
	1.89561	1.97418	2.34152	2.14773	2.24484
	1.89553	1.90259	2.35827	2.13662	2.21138
	1.85763	1.97418	2.3919	2.10968	2.23402
	1.75693	1.85266	2.38186	2.16614	2.21415
	1.81995	1.96412	2.36591	2.10798	2.25689
	1.71661	1.99835	2.40766	2.12334	2.22326
	1.8777	1.90651	2.34911	2.11316	2.30155
	1.88764	1.92054	2.35966	2.16326	2.26776
	1.88181	1.90259	2.38772	2.15327	2.26778
	1.79773	1.9657	2.29668	2.11583	2.21274
	1.89561	1.97662	2.3964	2.08764	2.26776
	1.93223	1.91525	2.38084	2.12035	2.22578
	1.84441	1.94964	2.40961	2.15686	2.22198
	1.87355	1.87082	2.36027	2.124	2.239
	1.81823	1.92531	2.39098	2.10199	2.20395
	1.82531	1.95212	2.37762	2.08625	2.22519
	1.79059	1.97183	2.36074	2.14181	2.26397
	1.84844	1.93431	2.36705	2.14092	2.21337
	1.86465	1.96782	2.4006	2.13495	2.13926
	1.76876	1.99626	2.33252	2.13033	2.15916
	1.93023	1.8993	2.38852	2.09589	2.29114
	1.93828	1.95582	2.42274	2.13718	2.20218
	1.73673	1.91224	2.42455	2.0961	2.22465
	1.88764	1.98501	2.4052	2.16546	2.27059
	1.86034	2.00723	2.40938	2.1526	2.19935
	1.90148	1.92087	2.37387	2.14629	2.22674
	1.84942	1.83647	2.37441	2.12627	2.25347
	1.8794	1.95881	2.32865	2.09024	2.218
	1.87321	1.97718	2.42129	2.1749	2.25175
	1.86345	1.9521	2.38612	2.15281	2.15174
	1.92384	1.96701	2.43729	2.16546	2.22001
	1.73402	1.94154	2.32035	2.124	2.22681
	1.8153	1.89327	2.35316	2.12558	2.23331
	1.90962	1.847	2.35966	2.09766	2.20139
	1.90987	1.9898	2.38015	2.11029	2.27133
	1.88764	1.92854	2.36389	2.10798	2.27059
	1.89773	1.87795	2.40293	2.15768	2.23111
	1.8282	1.94713	2.33446	2.14758	2.2282
	1.81821	1.88944	2.33388	2.14107	2.23331
	1.90066	1.92546	2.19982	2.16091	2.275
	1.90962	1.9657	2.37096	2.08967	2.24013
	1.81636	1.96326	2.31567	2.15114	2.24703
	1.91595	1.94112	2.38374	2.1559	2.25433
	1.85097	1.99835	2.31965	2.15934	2.22221
	1.86345	1.94317	2.39387	2.15529	2.17625
	1.82973	1.97752	2.38533	2.07461	2.21008
	1.80153	1.97183	2.3705	2.1632	2.27787
	1.87665	1.84874	2.3159	2.06209	2.26751
	1.86345	1.91915	2.39877	2.14191	2.24661
	1.87024	1.97752	2.42863	2.1636	2.22574
	1.87387	1.92531	2.40212	2.13339	2.18683
	1.74734	1.92972	2.38772	2.15686	2.25724
	1.90162	1.93514	2.34559	2.08619	2.24191
	1.80633	1.95485	2.39877	2.07649	2.15459
	1.89561	1.89792	2.39551	2.15327	2.15345
	1.82651	1.93852	2.31787	2.15839	2.21105
	1.90012	1.98501	2.366	2.16854	2.22763
	1.90066	1.84631	2.40938	2.16326	2.25276
	1.83378	1.96326	2.39703	2.18139	2.25903
	1.81823	1.95281	2.4134	2.17177	2.23919
	1.90962	2.00274	2.39898	2.11599	2.24064
	1.90962	2.01009	2.30914	2.13222	2.18153
	1.69718	1.99109	2.35739	2.16091	2.26246
	1.91791	1.98261	2.3567	2.1636	2.18687
	1.89286	1.96782	2.38175	2.20539	2.28082
	1.83728	1.89508	2.39466	2.02547	2.23629
	1.81402	1.95582	2.33022	1.97065	2.22017
	1.76815	1.9521	2.34662	2.17007	2.16102
	1.779	1.94758	2.36992	2.18321	2.19317
	1.91361	1.91848	2.39387	2.14942	2.23327
	1.90987	1.97084	2.33869	2.11795	2.24663
	1.90162	1.97418	2.37329	2.13442	2.23045
	1.87926	1.82156	2.3865	2.13886	2.22664
	1.83562	1.95582	2.39387	2.12094	2.23948
	1.92384	1.94595	2.3791	2.16664	2.23224
	1.84756	1.94282	2.39997	2.09994	2.16564
	1.85147	1.90259	2.44389	2.14927	2.22867
	1.8153	1.95089	2.40116	2.1321	2.21659
	1.89286	1.94758	2.39411	2.16435	2.24941
	1.80633	2.00098	2.38919	2.16091	2.1665
	1.76533	1.97183	2.36409	2.14951	2.27787
	1.84368	1.97215	2.39149	2.10722	2.26044
	1.89561	1.912	2.44801	2.15007	2.20514
	1.90962	1.95833	2.36767	2.16927	2.26336
	1.83818	1.95582	2.36767	2.18037	2.23662
	1.84648	1.95582	2.4332	2.15504	2.25254
	1.74454	1.97851	2.35215	2.09112	2.2713
	1.80482	1.92972	2.41005	2.10499	2.25762
	1.90148	1.95609	2.34775	2.13083	2.22349
	1.82772	1.91229	2.37925	2.14683	2.23688
	1.88723	1.93797	2.41184	2.124	2.24938
	1.82875	1.99974	2.33674	2.15016	2.23871
	1.89993	1.94758	2.37372	2.14337	2.22176
	1.81145	1.85793	2.39387	2.13097	2.24307
	1.8777	1.98106	2.37925	2.18321	2.23686
	1.81134	1.98501	2.37848	2.15839	2.23227
	1.85242	1.94228	2.36488	2.05407	2.24327
	1.91791	1.92118	2.37266	2.16701	2.16754
	1.87321	1.96049	2.37683	2.17768	2.22625
	1.75275	1.91506	2.35598	2.10005	2.23757
	1.85625	1.85824	2.3539	2.16091	2.22026
	1.81415	1.99135	2.36518	2.13285	2.14551
	1.76776	1.90525	2.41314	2.16091	2.23361
	1.88181	1.90804	2.37124	2.14463	2.25433
	1.80975	1.94805	2.3964	2.10946	2.25175
	1.88723	1.99109	2.38932	2.1749	2.21093
	1.92384	1.94595	2.3695	2.12084	2.2699
	1.78503	1.89814	2.36992	2.11029	2.25724
	1.80633	1.87512	2.35925	2.12094	2.1993
	1.89561	1.92466	2.37728	2.1559	2.27378
	1.88141	2.00723	2.36941	2.10666	2.16131
	1.83611	1.98271	2.416	2.12132	2.23331
	1.89561	1.94952	2.3971	2.16091	2.17777
	1.81559	1.91415	2.39192	1.97962	2.25312
	1.86345	1.95052	2.40516	2.14502	2.22135
	1.85147	1.9657	2.38533	2.15007	2.24158
	1.87396	1.93422	2.40958	2.12838	2.19913
	1.88723	1.95182	2.35659	2.11527	2.22106
	1.89561	1.93674	2.41644	2.15504	2.23268
	1.88723	1.95232	2.37299	2.1636	2.14095
	1.95266	1.99773	2.40063	2.12035	2.26776
	1.90148	1.98095	2.29222	2.09981	2.26643
	1.82036	1.98501	2.38892	2.08044	2.21532
	1.96153	1.98095	2.34658	2.16927	2.2522
	1.88181	1.92972	2.32957	2.16735	2.20889
	1.83562	1.89421	2.37925	2.1636	2.23004
	1.89593	1.96913	2.43291	2.11583	2.28082
	1.84844	1.93865	2.41968	2.14748	2.20598
	1.85571	1.94758	2.36707	2.1636	2.24464
	1.86345	1.89327	2.42761	2.14502	2.19998
	1.90962	1.94154	2.31051	2.13598	2.19648
	1.86688	2.01078	2.33918	2.17848	2.23651
	1.83291	1.95582	2.29897	2.13534	2.19215
	1.76177	1.93865	2.40601	2.06563	2.19261
	1.91581	1.97851	2.34849	2.11259	2.16078
	1.74041	1.92854	2.41452	2.16091	2.25684
	1.94486	2.0021	2.40209	2.16912	2.14799
	1.76876	1.92854	2.37089	2.15137	2.24706
	1.84679	1.97658	2.3791	2.18321	2.16942
	1.80653	1.9157	2.38533	2.11595	2.22638
	1.69958	1.96701	2.38176	2.14848	2.28082
	1.84648	1.92854	2.3395	2.15839	2.22352
	1.90962	1.93469	2.33869	2.14081	2.19064
	1.89016	1.87542	2.36453	2.16614	2.19061
	1.89561	1.96412	2.39302	2.14748	2.25724
	1.90148	1.9861	2.38533	2.1749	2.21689
	1.79265	1.88296	2.39952	2.09897	2.21001
	1.90148	1.77606	2.38533	2.14702	2.27758
	1.85547	1.78728	2.40063	2.14091	2.21775
	1.87321	1.94873	2.40938	2.14251	2.23419
	1.84327	1.9938	2.39302	2.14942	2.25312
	1.88764	1.98055	2.36453	2.12692	2.1782
	1.864	1.97183	2.41581	2.1077	2.20242
	1.88723	1.91848	2.41428	2.15187	2.2641
	1.81402	1.93389	2.41949	2.10875	2.23595
	1.85056	1.92854	2.37848	2.07699	2.24887
	1.81402	1.87085	2.36824	2.12586	2.22058
	1.87321	1.97418	2.38772	2.12737	2.25763
	1.88723	1.94375	2.37848	2.09625	2.20458
	1.89561	1.9521	2.41544	2.04018	2.21962
	1.90196	1.97183	2.34128	2.14113	2.20441
	1.90962	1.85974	2.37176	2.15983	2.23756
	1.90162	1.9657	2.41544	2.04201	2.23535
	1.91581	1.93017	2.31863	2.11884	2.22921
	1.83378	1.98501	2.38164	2.14467	2.2511
	1.71869	1.93431	2.36373	2.12084	2.25763
	1.84267	1.98055	2.40733	2.16326	2.16977
	1.82002	2.00318	2.37363	2.15051	2.2411
	1.90962	1.93104	2.38533	1.98365	2.18059
	1.88764	1.88944	2.37254	2.04421	2.30282
	1.85642	1.97183	2.32955	2.10614	2.07763
	1.75693	1.90219	2.37096	2.11039	2.21764
	1.78503	1.90567	2.31143	2.1559	2.26338
	1.85097	1.96746	2.408	2.09897	2.2199
	1.85056	1.94565	2.34966	2.17177	2.20105
	1.78271	1.94203	2.37136	2.13225	2.14179
	1.93223	1.97183	2.26218	2.11756	2.25903
	1.88723	1.92054	2.39703	2.16685	2.19826
	1.89561	1.96319	2.41581	2.09246	2.23306
	1.92384	1.97752	2.39653	2.16664	2.27267
	1.8594	1.89233	2.29011	2.13779	2.26044
	1.95266	1.94269	2.33388	2.18033	2.25791
	1.91595	1.92076	2.38283	2.16091	2.24669
	1.82779	1.97418	2.39977	1.99911	2.20342
	1.83368	1.99974	2.39434	2.1501	2.2531
	1.90022	1.9778	2.36072	2.13729	2.22675
	1.84657	1.91725	2.23797	2.12947	2.20795
	1.79773	1.83271	2.37756	2.14921	2.23454
	1.86995	1.9362	2.4055	2.16157	2.18932
	1.87926	1.91915	2.4184	2.13073	2.20024
	1.8345	1.96412	2.35491	2.14525	2.23183
	1.91581	1.94154	2.35392	2.15529	2.28413
	1.80701	1.91957	2.35853	2.1442	2.12936
	1.82379	1.95144	2.29648	2.17177	2.24065
	1.84164	1.95427	2.39704	2.14364	2.22104
	1.88181	1.965	2.40674	1.9772	2.26751
	1.83728	1.84803	2.37388	2.09178	2.23454
	1.87321	1.84833	2.37068	2.15839	2.24524
	1.75638	1.77105	2.38533	2.15866	2.25357
	1.86138	1.88525	2.37498	2.13729	2.22672
	1.72702	1.96412	2.40063	2.15327	2.23209
	1.90134	1.98501	2.36453	2.1121	2.25423
	1.89561	1.96319	2.37532	2.16435	2.24759
	1.83589	1.90143	2.3837	2.11038	2.24389
	1.84217	2.00318	2.34832	2.11559	2.26367
	1.90962	1.95485	2.38996	2.15007	2.23956
	1.8153	1.94595	2.37782	2.15137	2.23687
	1.8777	1.99744	2.38034	2.09014	2.19494
	1.90962	1.93062	2.39958	2.07924	2.27059
	1.78822	1.94154	2.37511	2.16326	2.26044
	1.83392	1.97183	2.38802	2.11464	2.24706
	1.89561	2.00508	2.35673	2.15327	2.18853
	1.79204	1.85934	2.38485	2.09742	2.18272
	1.77067	1.90548	2.41379	2.14748	2.26044
	1.87864	1.97008	2.36202	2.15521	2.23233
	1.82898	1.93744	2.38148	2.0803	2.26367
	1.89561	1.96146	2.39204	2.12827	2.24175
	1.87321	1.99135	2.36009	2.06595	2.26295
	1.87864	1.88887	2.41544	2.15281	2.13501
	1.8594	1.87207	2.44516	2.13073	2.13692
	1.84147	1.95471	2.42863	2.15022	2.26051
	1.86031	1.93669	2.19421	2.17285	2.23998
	1.83378	1.96049	2.39387	2.16927	2.29887
	1.75652	2.0022	2.40063	2.11356	2.1899
	1.82544	1.95089	2.39755	2.13587	2.23658
	1.90381	1.98216	2.38751	2.05022	2.18836
	1.85124	1.95881	2.41583	2.14364	2.23983
	1.89919	1.90656	2.39387	2.16614	2.18757
	1.80701	1.99135	2.36389	2.16854	2.19131
	1.85087	1.98407	2.39387	2.15785	2.17368
	1.93828	1.90143	2.34167	2.11259	2.24202
	1.84929	1.8113	2.37292	2.1009	2.24244
	1.81463	1.9607	2.38043	2.15137	2.26479
	1.90962	1.90143	2.39699	2.16912	2.27385
	1.81749	1.87966	2.38876	2.16927	2.21296
	1.88457	1.91616	2.40993	2.11188	2.26751
	1.82898	1.90115	2.41657	2.1475	2.25312
	1.8608	1.85849	2.39192	2.14467	2.23333
	1.88181	1.89699	2.37713	2.14337	2.28082
	1.8777	1.9521	2.40197	2.16181	2.24661
	1.8777	1.94716	2.33812	2.11983	2.20419
	1.84267	1.95881	2.42298	2.17831	2.24632
	1.90962	1.89325	2.37959	2.15848	2.25233
	1.92384	1.9115	2.34167	2.16091	2.23548
	1.86345	1.9457	2.33433	2.1475	2.22088
	1.83547	1.95881	2.3796	2.12852	2.14916
	1.87321	1.94269	2.39192	2.08529	2.28044
	1.73864	2.01673	2.30553	2.1225	2.24882
	1.72758	1.91848	2.34239	2.15848	2.22025
	1.88764	1.95881	2.33621	2.16091	2.21732
	1.82215	1.9645	2.38552	2.15785	2.23782
	1.82772	1.96412	2.4055	2.17558	2.20156
	1.84783	1.89288	2.2717	2.12095	2.23252
	1.90962	1.92366	2.33735	2.17447	2.21907
	1.87321	1.94693	2.39214	2.16927	2.23491
	1.90987	1.96443	2.4184	2.15327	2.28082
	1.91791	1.98261	2.41544	2.1436	2.2134
	1.91791	1.92854	2.3543	2.13984	2.25079
	1.90148	1.89378	2.33433	2.10606	2.24759
	1.91595	1.84781	2.42985	2.08069	2.26044
	1.85637	1.90804	2.39867	2.114	2.25689
	1.59273	1.99023	2.35857	2.11263	2.24706
	1.75219	1.86246	2.3739	2.07599	2.21
	1.87319	1.98501	2.35439	2.17768	2.2006
	1.84164	1.96913	2.40319	2.12275	2.1579
	1.84942	1.95582	2.30019	2.07924	2.22647
	1.84648	1.93683	2.34239	2.17007	2.24759
	1.90962	1.94964	2.38589	2.1749	2.27059
	1.73735	1.95582	2.36708	2.06595	2.27939
	1.79732	1.87231	2.40511	2.16073	2.22865
	1.89553	1.89288	2.3913	2.1636	2.23306
	1.86525	1.96913	2.39192	2.1548	2.23225
	1.77211	1.95582	2.38612	2.11474	2.2289
	1.81993	1.95732	2.40511	2.12737	2.23085
	1.84069	1.94269	2.39387	2.13617	2.26397
	1.90962	1.95881	2.3964	2.15216	2.2061
	1.92384	1.96098	2.34373	2.14773	2.18795
	1.87387	1.97752	2.39676	2.13464	2.24626
	1.89993	1.94699	2.29935	2.124	2.24327
	1.8777	1.93074	2.40163	2.1636	2.24175
	1.8238	1.86635	2.41503	2.11356	2.22391
	1.79161	1.93669	2.35619	2.17266	2.24213
	1.80612	1.94154	2.34157	2.11034	2.21607
	1.6872	1.84042	2.41795	2.12087	2.23006
	1.82036	1.96508	2.42413	2.05441	2.2147
	1.77067	1.84035	2.35023	2.09375	2.13784
	1.70577	1.94595	2.39742	2.15529	2.27787
	1.85097	1.77197	2.32716	2.10789	2.2312
	1.91434	1.92772	2.38097	2.15331	2.223
	1.87355	1.9021	2.40938	2.0645	2.27059
	1.80973	1.92972	2.38351	2.10573	2.23083
	1.86465	1.97851	2.35454	2.16402	2.26776
	1.90962	1.86403	2.36812	2.17174	2.19557
	1.90962	1.95075	2.40677	2.14921	2.23056
	1.80633	1.95595	2.35931	2.11338	2.2247
	1.90381	1.94595	2.25443	2.14984	2.23594
	1.81069	1.92886	2.27924	2.14693	2.23662
	1.88723	1.95582	2.35942	2.15336	2.23939
	1.85147	1.95471	2.34579	2.18033	2.17544
	1.78229	1.92815	2.40325	2.16927	2.20725
	1.93223	1.9778	2.40819	2.1443	2.23248
	1.81516	1.95881	2.37561	2.02591	2.24293
	1.8614	1.90219	2.39387	2.15839	2.22006
	1.9165	1.99109	2.37777	2.11804	2.20254
	1.90162	1.95881	2.37925	2.15007	2.25377
	1.86566	1.86714	2.34651	2.11991	2.24005
	1.87321	1.95582	2.40677	2.09249	2.26044
	1.89218	1.91915	2.30296	2.1632	2.26933
	1.82487	1.93869	2.35739	2.08584	2.18127
	1.81995	1.93397	2.38097	2.15341	2.21532
	1.85242	1.90804	2.40063	2.16091	2.20611
	1.89561	1.88729	2.38724	2.1527	2.20184
	1.82531	1.9481	2.37432	2.14951	2.24938
	1.8407	1.88004	2.382	2.09858	2.22711
	1.96785	1.93007	2.44516	2.04875	2.25161
	1.81323	1.97662	2.35836	2.16108	2.20638
	1.75393	1.96452	2.41239	2.16157	2.21632
	1.86198	1.94269	2.32237	2.13438	2.22574
	1.89286	1.88497	2.32682	2.15016	2.23548
	1.90689	1.96966	2.40086	2.15196	2.24882
	1.77663	1.90651	2.3333	2.09983	2.22248
	1.81131	1.95407	2.39815	2.14773	2.26336
	1.84619	1.93104	2.37436	2.14022	2.2194
	1.81415	1.9334	2.34806	2.16951	2.20778
	1.88764	1.91586	2.40607	2.13464	2.17701
	1.84929	1.94758	2.36142	2.14844	2.22616
	1.89561	1.95232	2.36554	2.10231	2.17747
	1.843	1.91617	2.37092	2.11691	2.24542
	1.85097	1.95881	2.3964	2.14045	2.20369
	1.79221	1.96573	2.38996	2.11849	2.25484
	1.83378	2.00318	2.42827	2.12426	2.17231
	1.90962	1.88471	2.37805	2.09362	2.22268
	1.90962	1.96049	2.34883	2.124	2.23119
	1.76944	1.94252	2.40245	2.1199	2.23147
	1.87355	1.92315	2.39192	2.10832	2.25357
	1.90148	1.9157	2.32304	2.16329	2.25312
	1.80252	1.894	2.41581	2.16333	2.23273
	1.86473	1.94269	2.40938	2.13984	2.24822
	1.89561	1.96913	2.37689	2.14574	2.25763
	1.72166	1.94595	2.41037	2.10176	2.24343
	1.72465	1.93869	2.41164	2.17509	2.24961
	1.89561	1.91191	2.42337	2.15509	2.2635
	1.85157	1.91924	2.3595	2.10332	2.11362
	1.81949	1.94464	2.35762	2.16699	2.20936
	1.79136	1.8731	2.24095	2.13765	2.23331
	1.65306	1.95881	2.39026	2.14899	2.23006
	1.90148	1.9898	2.39387	2.16546	2.16714
	1.89561	1.96045	2.37631	2.15275	2.2134
	1.81979	1.95582	2.28653	2.14702	2.22221
	1.7698	1.97658	2.33158	2.08916	2.20642
	1.81096	1.97183	2.33898	2.14502	2.27992
	1.84441	1.93469	2.41239	2.11472	2.23006
	1.90962	1.96112	2.34342	2.06234	2.27317
	1.89348	1.88114	2.36617	2.18321	2.23731
	1.89561	1.91486	2.40245	2.15913	2.24389
	1.84258	1.92546	2.35966	2.13824	2.26776
	1.83728	1.89475	2.35107	2.11366	2.2617
	1.88181	1.93865	2.39832	2.16326	2.15177
	1.88043	1.94513	2.35925	2.1047	2.26102
	1.88159	1.98012	2.40677	2.07621	2.20307
	1.82194	1.84367	2.42732	2.18321	2.23306
	1.84844	1.89777	2.3964	2.15768	2.21001
	1.80986	1.89169	2.3143	2.19156	2.24622
	1.88181	1.94203	2.39763	2.1316	2.21911
	1.69178	1.87449	2.38608	2.11331	2.24342
	1.88723	1.94269	2.38996	2.09968	2.25061
	1.82875	1.89421	2.2899	2.16927	2.24559
	1.8473	1.93869	2.32961	2.17411	2.24293
	1.86317	1.92514	2.36192	2.13464	2.19249
	1.79773	1.94269	2.36389	2.1749	2.22472
	1.83481	1.99974	2.35491	2.13374	2.18049
	1.87321	1.88793	2.38516	2.1213	2.26044
	1.86488	1.93869	2.37572	2.09124	2.24194
	1.90381	1.92854	2.32527	2.1749	2.18603
	1.73411	1.95881	2.36488	2.10761	2.23132
	1.87321	1.90548	2.3705	2.1243	2.19452
	1.81402	1.85916	2.40677	2.14692	2.25175
	1.83392	1.9304	2.41403	2.12302	2.17832
	1.76533	2.02082	2.41164	2.16172	2.22894
	1.87166	1.97884	2.39147	1.98558	2.23631
	1.91791	1.94269	2.36824	2.09897	2.25276
	1.77496	1.91067	2.40766	2.10466	2.24759
	1.79576	1.97183	2.33921	2.0893	2.22189
	1.89561	1.93865	2.40293	2.16614	2.23024
	1.86345	1.92536	2.39192	2.15521	2.22106
	1.88764	1.94261	2.34157	2.16326	2.26044
	1.90962	1.96443	2.40245	2.16091	2.2563
	1.79102	1.92483	2.398	2.16664	2.25503
	1.78229	1.92972	2.31791	2.03552	2.22752
	1.87321	1.91991	2.44094	2.13503	2.26466
	1.88764	1.94595	2.40191	2.11804	2.25362
	1.79773	1.90312	2.38589	2.08763	2.18753
	1.82553	1.97752	2.31831	2.16435	2.24013
	1.75472	1.9451	2.39411	2.08925	2.25911
	1.87864	1.86172	2.36322	2.11083	2.26751
	1.70247	1.8893	2.41875	2.1636	2.26102
	1.76403	1.85177	2.30323	2.04886	2.17207
	1.86995	1.98211	2.35842	2.09569	2.23662
	1.88608	1.92902	2.37343	2.13768	2.21176
	1.78389	1.88525	2.39043	2.14049	2.26338
	1.89218	1.92771	2.39877	2.14049	2.19368
	1.88181	1.98501	2.40677	2.13113	2.23212
	1.88848	1.97183	2.3599	2.1002	2.23154
	1.88723	1.88889	2.3497	2.08978	2.2115
	1.88764	1.96443	2.39259	2.11208	2.22938
	1.72768	1.97551	2.37144	2.12004	2.25357
	1.84267	1.95582	2.37923	2.16172	2.20931
	1.81559	1.99109	2.33716	2.13464	2.22945
	1.89561	1.9111	2.36385	2.16326	2.15709
	1.85056	1.93865	2.37744	2.16664	2.24542
	1.86345	1.93026	2.34422	2.1321	2.27797
	1.88608	1.98501	2.35739	2.16991	2.25689
	1.85147	1.94269	2.37407	2.15686	2.21409
	1.87864	1.95582	2.42084	2.10502	2.2378

## Sheet: PRAD
PRAD
Patients	5761	5768	6348	6365	7321
N hubs	5	5	5	5	5
Hubs inactivation entropy	1.26409	2.18098	2.23355	1.89854	2.10537
Entropy for inactivations of random selected n targets	1.60494	2.3863	2.384	2.20506	2.32723
	1.94251	2.34058	2.3796	2.24382	2.33368
	1.99579	2.39184	2.38883	2.16922	2.30048
	2.13041	2.39096	2.39453	2.2321	2.25649
	1.94055	2.409	2.36658	2.15492	2.27163
	1.80217	2.38	2.39968	2.19544	2.31173
	1.8213	2.41398	2.39747	2.23065	2.30338
	1.74311	2.40793	2.36475	2.16791	2.32205
	1.85903	2.41541	2.41436	2.20869	2.32601
	1.93699	2.38135	2.3959	2.21107	2.25555
	1.9899	2.40507	2.41365	2.18335	2.3295
	1.89444	2.38817	2.39789	2.19519	2.34451
	1.8377	2.44688	2.37083	2.26523	2.21927
	1.63397	2.41543	2.3741	2.23065	2.2931
	2.05899	2.35174	2.3736	2.20492	2.28813
	1.8832	2.36188	2.35196	2.20508	2.33825
	1.98201	2.40278	2.37338	2.23195	2.33438
	1.91531	2.30763	2.41796	2.20319	2.32981
	2.06584	2.38996	2.35118	2.20247	2.22867
	1.97851	2.37904	2.38887	2.15303	2.34171
	2.09807	2.42215	2.37359	2.20464	2.33594
	1.87134	2.34285	2.37922	2.19032	2.31807
	1.89031	2.38159	2.39079	2.16969	2.33622
	1.82128	2.35597	2.36517	2.19744	2.33209
	2.00506	2.41652	2.37349	2.12841	2.22355
	1.98454	2.35106	2.38664	2.18496	2.34983
	1.93197	2.37683	2.39573	2.2369	2.30964
	2.00334	2.40111	2.35553	2.18583	2.2358
	1.97781	2.41638	2.37088	2.2049	2.27113
	1.58625	2.38658	2.3975	2.20506	2.31361
	2.13839	2.40963	2.40185	2.17678	2.33849
	1.81074	2.37087	2.34501	2.19015	2.32657
	2.0303	2.32177	2.35232	2.24382	2.33295
	1.7631	2.38819	2.39266	2.19015	2.27548
	1.79031	2.40507	2.38896	2.20374	2.32121
	1.91311	2.41431	2.30719	2.23165	2.31309
	1.80118	2.33987	2.3641	2.18874	2.29064
	1.9664	2.27389	2.39094	2.22647	2.21687
	1.95128	2.42256	2.3959	2.24592	2.3469
	1.94251	2.28099	2.39329	2.21759	2.32657
	1.70426	2.39192	2.42436	2.19346	2.34727
	1.7858	2.36237	2.33968	2.22546	2.30997
	1.62974	2.39951	2.38091	2.18941	2.34119
	2.00506	2.37996	2.41403	2.23065	2.34195
	1.97781	2.36416	2.41003	2.21844	2.33594
	1.85903	2.40993	2.37175	2.15866	2.33594
	2.08679	2.36773	2.3975	2.21249	2.3015
	1.85945	2.42687	2.41003	2.18453	2.33431
	1.76288	2.40162	2.40528	2.21586	2.32737
	1.80217	2.43868	2.39142	2.19329	2.3469
	1.94251	2.38551	2.38961	2.27052	2.30041
	2.02115	2.3637	2.38788	2.23074	2.27114
	1.96443	2.4345	2.36227	2.13557	2.32907
	1.83384	2.33524	2.39379	2.26697	2.25994
	1.74565	2.42531	2.3716	2.28124	2.33594
	1.52375	2.41298	2.39925	2.19139	2.35313
	1.87466	2.35763	2.37233	2.16922	2.3087
	1.7858	2.41431	2.39136	2.21815	2.28305
	1.94251	2.44497	2.41159	2.24792	2.3087
	1.92538	2.36965	2.3321	2.20464	2.34195
	1.64514	2.38141	2.40523	2.28532	2.28988
	1.91655	2.4094	2.40199	2.20296	2.25307
	1.75441	2.40507	2.4066	2.21275	2.32936
	2.0303	2.34871	2.39932	2.23886	2.34367
	2.0303	2.41172	2.40185	2.21021	2.34731
	2.02115	2.28195	2.36032	2.25711	2.33388
	2.01425	2.3462	2.38606	2.27052	2.3108
	2.007	2.34898	2.36792	2.13364	2.3177
	2.02115	2.35012	2.39889	2.1993	2.31252
	2.05899	2.34907	2.37557	2.22505	2.33286
	1.85957	2.40507	2.36917	2.15184	2.28944
	2.0303	2.37683	2.37339	2.2132	2.33286
	1.97781	2.39526	2.35728	2.17187	2.34911
	1.99579	2.37278	2.38847	2.21	2.29974
	1.84452	2.41472	2.39604	2.16443	2.32003
	1.92995	2.4037	2.40199	2.22656	2.33412
	1.85811	2.35501	2.41159	2.16831	2.30226
	2.00506	2.43416	2.39841	2.19024	2.31928
	1.99579	2.37799	2.40523	2.23211	2.35313
	1.83385	2.41776	2.39231	2.22624	2.32601
	2.10238	2.42083	2.37749	2.19139	2.30953
	1.77876	2.42836	2.41003	2.19258	2.32436
	1.95128	2.32681	2.35739	2.19936	2.31816
	1.95865	2.40688	2.38772	2.03076	2.2536
	1.97781	2.39947	2.3857	2.22171	2.32712
	2.09807	2.33151	2.38736	2.23165	2.30767
	1.72143	2.37762	2.3454	2.12203	2.33594
	1.72683	2.40592	2.38594	2.23074	2.35133
	2.0303	2.36258	2.40096	2.22647	2.35313
	2.05899	2.40793	2.37473	2.23065	2.22742
	1.9664	2.39038	2.34277	2.18494	2.26325
	1.9697	2.41053	2.36383	2.15673	2.3351
	1.99579	2.41776	2.38932	2.18604	2.24715
	1.88191	2.41776	2.40637	2.18872	2.31359
	1.90486	2.3566	2.35821	2.24609	2.34451
	1.97356	2.41937	2.38619	2.21844	2.33594
	2.0303	2.39318	2.35623	2.21844	2.33258
	1.99579	2.40387	2.39972	2.2049	2.34195
	2.01425	2.38893	2.42265	2.17285	2.3243
	1.98454	2.39939	2.40654	2.1627	2.23678
	1.87452	2.39311	2.39715	2.24382	2.26915
	1.87397	2.42941	2.38894	2.22549	2.31505
	1.92915	2.39668	2.40375	2.18922	2.29837
	1.87134	2.3896	2.41159	2.20497	2.25215
	1.93849	2.38391	2.34049	2.14305	2.3182
	1.75583	2.41222	2.4035	2.31109	2.36092
	2.10238	2.41398	2.37176	2.23195	2.34451
	1.98454	2.3842	2.40089	2.12715	2.27741
	1.92538	2.32557	2.38273	2.18613	2.29445
	1.93197	2.42139	2.38911	2.12638	2.31162
	2.10238	2.36156	2.40988	2.19744	2.30856
	2.10238	2.41053	2.40375	2.22292	2.33408
	1.89611	2.37966	2.40719	2.2049	2.33622
	1.86277	2.4097	2.39408	2.24382	2.32747
	1.99558	2.41057	2.39077	2.20492	2.30401
	2.0473	2.35272	2.39306	2.21759	2.23681
	2.08678	2.43065	2.40375	2.21844	2.33818
	1.96812	2.41611	2.37433	2.13007	2.34139
	1.6095	2.43065	2.41948	2.22543	2.3182
	2.03786	2.42442	2.38166	2.19015	2.3227
	2.0303	2.39029	2.36872	2.14236	2.27016
	1.91974	2.40003	2.40988	2.2132	2.28568
	1.93696	2.41057	2.40606	2.22427	2.33594
	1.97781	2.35791	2.38639	2.18604	2.29582
	1.97781	2.41274	2.37784	2.23859	2.32312
	1.85903	2.39736	2.36808	2.22323	2.33643
	2.07323	2.41431	2.38447	2.20492	2.2892
	1.97781	2.35012	2.39606	2.24514	2.22527
	1.93197	2.42139	2.41653	2.17267	2.32835
	1.94892	2.31814	2.37486	2.242	2.317
	1.91974	2.36893	2.36486	2.22543	2.3015
	1.94251	2.36175	2.36322	2.24382	2.32072
	1.81654	2.27444	2.426	2.21844	2.34367
	1.94892	2.36937	2.3938	2.19582	2.3277
	1.98454	2.43949	2.35571	2.23663	2.30273
	1.89903	2.39105	2.35722	2.25185	2.31515
	1.85903	2.40619	2.32701	2.24514	2.31646
	1.9697	2.35879	2.36537	2.13754	2.31417
	1.99558	2.39657	2.38768	2.23065	2.35481
	2.06584	2.36466	2.40185	2.25185	2.27213
	1.93197	2.38877	2.34613	2.19582	2.29813
	2.06584	2.41606	2.32175	2.22624	2.29508
	1.8207	2.40492	2.41482	2.2442	2.3243
	1.90038	2.31729	2.41369	2.26345	2.32436
	1.68911	2.32563	2.39604	2.21829	2.31487
	1.63397	2.40856	2.36843	2.2363	2.27809
	2.007	2.34696	2.38382	2.16476	2.32407
	2.01425	2.36713	2.39408	2.22546	2.33939
	1.97781	2.41472	2.40082	2.21844	2.33594
	1.9039	2.41563	2.37942	2.22364	2.32477
	1.98454	2.48538	2.39468	2.14364	2.22504
	2.02115	2.42595	2.37009	2.1758	2.22379
	1.88191	2.378	2.40375	2.22165	2.23931
	1.97781	2.40221	2.39408	2.17725	2.34118
	1.90536	2.33674	2.38204	2.21759	2.26466
	2.04518	2.37816	2.34351	2.13103	2.28953
	1.84452	2.41172	2.40184	2.20308	2.28239
	1.83451	2.41576	2.34394	2.1693	2.30707
	2.02115	2.4201	2.41796	2.20506	2.32072
	1.67349	2.37119	2.40063	2.18551	2.23946
	1.96812	2.43065	2.39919	2.14917	2.31856
	1.9543	2.40212	2.3139	2.21284	2.34367
	1.98454	2.41847	2.35824	2.21942	2.34195
	1.9002	2.43141	2.38452	2.21021	2.35567
	1.91161	2.42013	2.34392	2.2188	2.30529
	2.02115	2.37155	2.3972	2.23065	2.2995
	1.98645	2.39161	2.38184	2.23968	2.30754
	1.93061	2.39612	2.40291	2.18287	2.33054
	1.98454	2.41264	2.39873	2.21028	2.33657
	1.95309	2.32588	2.37932	2.1709	2.30603
	1.93061	2.41695	2.40523	2.21285	2.28263
	1.95865	2.42764	2.41199	2.19139	2.33594
	1.88191	2.40838	2.3956	2.20182	2.3351
	1.89444	2.3729	2.32466	2.20419	2.31669
	1.9039	2.3322	2.3682	2.16974	2.33352
	1.91531	2.42139	2.42219	2.25326	2.31922
	1.97781	2.3526	2.38458	2.19853	2.30885
	1.92393	2.32485	2.39814	2.19929	2.28158
	2.05097	2.41847	2.41303	2.21707	2.33371
	1.80217	2.37303	2.3622	2.1806	2.33818
	1.85945	2.41365	2.3577	2.20929	2.3274
	1.90442	2.43697	2.37724	2.20402	2.25706
	1.96812	2.38687	2.38798	2.1758	2.30741
	2.10851	2.41473	2.40523	2.21295	2.27046
	1.82128	2.34946	2.39326	2.2675	2.32126
	1.98454	2.31842	2.40477	2.22647	2.33594
	2.04518	2.36086	2.42693	2.19993	2.34451
	1.90689	2.37781	2.41743	2.2218	2.32818
	2.0303	2.38441	2.40169	2.242	2.31456
	1.96443	2.39641	2.41796	2.2769	2.32262
	1.67116	2.38041	2.40019	2.18358	2.27091
	1.72399	2.42564	2.3765	2.24022	2.20308
	2.05184	2.42308	2.38593	2.21844	2.30696
	1.90442	2.41298	2.40375	2.21275	2.30856
	2.05899	2.31871	2.35852	2.25711	2.27577
	1.84452	2.36937	2.39491	2.19127	2.33371
	1.96812	2.42513	2.39067	2.19125	2.34255
	1.77457	2.4094	2.40628	2.22546	2.29274
	1.85903	2.42104	2.38679	2.09998	2.31935
	1.94892	2.36697	2.42195	2.19582	2.34899
	1.87349	2.4094	2.36348	2.23065	2.24435
	1.85811	2.36264	2.34392	2.25987	2.30431
	1.8157	2.42941	2.3836	2.19519	2.33818
	2.10238	2.41796	2.31442	2.17455	2.33545
	1.96443	2.36465	2.41796	2.20506	2.29486
	2.08678	2.3456	2.36028	2.12727	2.29907
	1.53194	2.42376	2.41784	2.18299	2.32513
	1.96443	2.38454	2.39444	2.23968	2.3182
	1.92995	2.43141	2.38847	2.23749	2.31887
	1.80217	2.41755	2.36194	2.17794	2.28619
	1.87134	2.41104	2.4062	2.13976	2.30603
	1.96443	2.36847	2.35238	2.23165	2.27699
	2.0303	2.3493	2.39489	2.11718	2.36478
	1.83443	2.40815	2.39422	2.07048	2.25996
	1.9697	2.41552	2.42745	2.242	2.33562
	1.8213	2.4215	2.38559	2.2132	2.29393
	1.89009	2.35883	2.37925	2.23525	2.31121
	2.007	2.37189	2.41796	2.23211	2.30428
	1.87092	2.36538	2.39756	2.17285	2.31745
	2.0303	2.42836	2.41666	2.19153	2.34413
	2.02115	2.41317	2.35851	2.17407	2.31935
	2.05899	2.37639	2.41163	2.19248	2.28805
	1.87397	2.36664	2.34664	2.21844	2.33594
	1.79031	2.38286	2.37918	2.20542	2.30028
	1.7979	2.40971	2.41796	2.26345	2.31662
	1.98454	2.42459	2.38205	2.26309	2.3205
	1.99064	2.39024	2.40361	2.20414	2.31887
	1.98201	2.40754	2.38887	2.20656	2.29261
	1.91517	2.41472	2.39678	2.17216	2.31439
	1.95865	2.42442	2.39539	2.21272	2.31935
	1.9214	2.41002	2.33652	2.18358	2.3585
	1.5373	2.38007	2.37167	2.18947	2.29813
	1.99579	2.37683	2.38847	2.20508	2.28612
	1.84452	2.40111	2.36574	2.21759	2.31212
	1.85903	2.40387	2.39889	2.22624	2.2258
	2.10238	2.40484	2.4165	2.21369	2.30895
	1.88191	2.3947	2.3936	2.1702	2.33352
	1.93849	2.32124	2.37753	2.18874	2.2905
	1.95865	2.37822	2.41303	2.20414	2.28046
	1.86368	2.3161	2.38904	2.21829	2.23603
	1.91517	2.39331	2.38296	2.23074	2.34662
	2.06584	2.42317	2.41003	2.17761	2.22969
	1.77457	2.40727	2.33599	2.13887	2.32534
	1.85811	2.34291	2.39301	2.17927	2.24376
	1.96812	2.40221	2.38449	2.23065	2.3182
	1.76069	2.37342	2.33279	2.27395	2.32242
	1.91517	2.40507	2.41328	2.17205	2.27173
	1.99447	2.39419	2.39932	2.20053	2.33594
	1.89172	2.40631	2.41799	2.21107	2.32259
	1.76069	2.39997	2.38206	2.25876	2.33564
	1.74311	2.41472	2.38549	2.17179	2.28784
	1.90442	2.40674	2.38066	2.22656	2.34111
	1.99447	2.36813	2.37431	2.1637	2.27214
	1.71545	2.41104	2.40202	2.19835	2.34367
	1.86368	2.41724	2.40612	2.14272	2.27847
	1.83108	2.35383	2.36043	2.17519	2.2965
	2.04653	2.34174	2.39266	2.1621	2.25209
	1.97781	2.37533	2.41633	2.09379	2.23556
	2.06584	2.3182	2.36258	2.20464	2.3139
	1.92915	2.41776	2.34577	2.2442	2.27961
	2.10238	2.32201	2.37621	2.22378	2.28041
	2.03786	2.38705	2.40367	2.23165	2.22958
	1.98201	2.37783	2.39896	2.19111	2.27914
	2.01425	2.29731	2.3929	2.2132	2.30737
	1.88191	2.38884	2.37477	2.19655	2.32907
	1.86368	2.39384	2.38961	2.21713	2.33352
	1.61368	2.3606	2.41163	2.115	2.31642
	2.05184	2.3393	2.41003	2.21759	2.22301
	1.91389	2.3821	2.39377	2.20296	2.28904
	1.89444	2.44252	2.38598	2.14866	2.34111
	1.95865	2.41847	2.31743	2.1875	2.3182
	1.99579	2.40793	2.38686	2.16551	2.24671
	1.93061	2.41164	2.39736	2.19835	2.27205
	2.06584	2.34836	2.39127	2.21214	2.35041
	1.71806	2.39448	2.36905	2.1621	2.33255
	1.90689	2.41398	2.36416	2.18313	2.31282
	1.94034	2.39657	2.40565	2.16204	2.30453
	1.85903	2.40287	2.37617	2.22165	2.25493
	1.84452	2.42941	2.36382	2.17251	2.34684
	1.98454	2.38058	2.39273	2.19718	2.23127
	1.7089	2.40793	2.36868	2.17179	2.32344
	1.86811	2.39574	2.42456	2.2238	2.34264
	1.75128	2.30869	2.37352	2.19792	2.33818
	1.90536	2.38113	2.36014	2.1534	2.3053
	1.98201	2.38383	2.40248	2.20869	2.29925
	1.95865	2.42442	2.34961	2.24514	2.3189
	1.93197	2.409	2.40511	2.22543	2.3245
	1.98454	2.43033	2.36165	2.05535	2.33594
	1.94251	2.41935	2.35552	2.21369	2.32513
	1.97781	2.40793	2.40548	2.15696	2.3585
	1.99579	2.34787	2.34083	2.19125	2.2011
	1.75161	2.4039	2.38626	2.1464	2.33312
	1.97356	2.41298	2.38553	2.25448	2.30112
	1.93061	2.32498	2.39075	2.14896	2.31851
	1.8404	2.44615	2.37174	2.07882	2.24049
	1.80118	2.38509	2.39712	2.24382	2.31439
	1.93197	2.38663	2.38803	2.21844	2.2929
	2.04518	2.36301	2.34596	2.21844	2.36092
	2.02115	2.3767	2.38291	2.23065	2.3182
	2.07323	2.41057	2.35449	2.20419	2.30856
	1.7874	2.41903	2.4142	2.15107	2.3301
	1.96938	2.41172	2.33287	2.23859	2.30812
	1.9697	2.36416	2.38325	2.19792	2.30506
	1.97511	2.40282	2.39452	2.20359	2.3407
	1.96001	2.39311	2.39377	2.20506	2.28173
	2.09807	2.41282	2.39666	2.1656	2.35041
	1.80118	2.3701	2.40313	2.21844	2.36659
	1.83288	2.32903	2.37368	2.12963	2.35041
	1.83255	2.41473	2.35168	2.18453	2.34209
	1.77842	2.4215	2.41163	2.21844	2.30341
	1.74833	2.409	2.38743	2.23074	2.29939
	1.91517	2.37138	2.39091	2.07738	2.31005
	1.79879	2.42435	2.38172	2.25185	2.33371
	1.9697	2.40209	2.39604	2.25012	2.28988
	2.08903	2.4103	2.38743	2.08616	2.31856
	1.98454	2.44088	2.38099	2.23211	2.27527
	1.9697	2.42017	2.36402	2.23195	2.34955
	1.97781	2.4065	2.38573	2.12736	2.3083
	1.7874	2.37822	2.41796	2.19785	2.33622
	2.007	2.42764	2.35981	2.25544	2.29243
	2.09807	2.35435	2.37626	2.20296	2.3295
	1.91974	2.39247	2.38157	2.21214	2.28809
	1.89903	2.39815	2.33761	2.20929	2.31548
	1.89009	2.41781	2.39702	2.25185	2.30791
	1.85811	2.39035	2.35863	2.25711	2.32681
	1.86368	2.33725	2.39873	2.19139	2.32681
	1.95865	2.38134	2.39217	2.20053	2.23076
	1.72726	2.37534	2.35963	2.16974	2.2616
	1.99579	2.35763	2.35128	2.22323	2.33594
	1.84709	2.41776	2.39019	2.24382	2.29772
	2.10938	2.37586	2.42247	2.21219	2.31807
	1.64514	2.39311	2.39749	2.21844	2.24344
	2.17835	2.38818	2.39575	2.17014	2.24813
	2.06584	2.41878	2.40375	2.14305	2.29999
	2.10238	2.38998	2.36795	2.20959	2.34955
	1.91161	2.39851	2.40046	2.15077	2.33102
	1.97781	2.41473	2.38847	2.23065	2.34784
	1.92393	2.38621	2.36922	2.21586	2.32072
	2.02115	2.39844	2.37287	2.21829	2.28096
	2.05899	2.3712	2.40397	2.10603	2.33692
	1.86368	2.39353	2.41616	2.17602	2.3313
	1.89009	2.42975	2.40988	2.23165	2.33818
	1.94251	2.41843	2.39356	2.20492	2.28429
	1.85945	2.36092	2.40634	2.21759	2.2016
	1.74311	2.37151	2.3792	2.21844	2.32989
	2.05899	2.35344	2.40046	2.16013	2.3282
	1.93696	2.3628	2.38408	1.92513	2.29894
	1.72726	2.43416	2.3938	2.22696	2.28173
	1.76288	2.41776	2.36917	2.24514	2.26173
	1.83081	2.29593	2.36991	2.22323	2.28855
	1.87349	2.38141	2.3678	2.12904	2.36053
	1.75339	2.43348	2.39529	2.19127	2.26105
	1.86895	2.40209	2.39452	2.18613	2.30358
	2.01604	2.40631	2.36676	2.23065	2.30701
	2.0303	2.39229	2.38819	2.25876	2.25329
	1.89325	2.36926	2.3929	2.24514	2.35228
	1.98454	2.40818	2.40476	2.20209	2.31162
	1.83687	2.42442	2.41293	2.11351	2.35886
	1.90834	2.38999	2.41003	2.23473	2.26604
	1.94892	2.41173	2.37743	2.21829	2.26559
	2.0303	2.37251	2.39572	2.15599	2.30261
	2.007	2.41274	2.4241	2.24514	2.35264
	1.98201	2.3581	2.40375	2.12968	2.24679
	1.89172	2.32165	2.41365	2.15836	2.30874
	1.84327	2.34986	2.3944	2.21844	2.31038
	1.82954	2.36871	2.39889	2.24382	2.30422
	1.9697	2.3741	2.37557	2.24158	2.3499
	2.03618	2.32911	2.33598	2.20492	2.26666
	2.0303	2.37495	2.41799	2.22647	2.35337
	1.67105	2.40265	2.37287	2.22165	2.31808
	1.9621	2.3942	2.37515	2.21844	2.3274
	1.76841	2.3764	2.40386	2.20542	2.32907
	1.92538	2.43416	2.38894	2.22505	2.33053
	1.76841	2.42442	2.38491	2.19393	2.1872
	1.87397	2.33401	2.38916	2.21759	2.2699
	2.02115	2.40483	2.39376	2.18872	2.32225
	2.06584	2.40589	2.38828	2.23165	2.33855
	2.0303	2.43302	2.38439	2.21844	2.2732
	1.89172	2.37993	2.38392	2.1875	2.28124
	2.01425	2.42941	2.39706	2.21829	2.28372
	1.86895	2.41472	2.38519	2.16922	2.29709
	1.91161	2.41753	2.36437	2.13072	2.30283
	2.05097	2.40245	2.37355	2.13974	2.30895
	1.91974	2.35879	2.38226	2.23074	2.27713
	1.81706	2.4088	2.36568	2.20296	2.31117
	1.7874	2.42442	2.33209	2.16409	2.32072
	1.8213	2.41988	2.39185	2.17262	2.32806
	1.79031	2.38587	2.3938	2.19964	2.28223
	1.94251	2.42442	2.37326	2.19023	2.30436
	1.97345	2.41472	2.42436	2.21759	2.26934
	1.98645	2.41005	2.32279	2.19937	2.32477
	1.88191	2.39229	2.38645	2.22709	2.34195
	1.91311	2.38949	2.35834	2.26697	2.30856
	1.9697	2.33096	2.34432	2.10509	2.30137
	1.84952	2.29699	2.3938	2.2321	2.35228
	1.92915	2.41796	2.40786	2.17315	2.31097
	1.93061	2.40793	2.40046	2.18604	2.3295
	1.9214	2.41621	2.34096	2.21369	2.31516
	1.90536	2.39166	2.42436	2.23065	2.31097
	1.65972	2.37762	2.41159	2.20374	2.26818
	1.8377	2.39742	2.3942	2.17232	2.33821
	1.90536	2.38876	2.3476	2.23211	2.29383
	1.88191	2.36798	2.33732	2.23968	2.33117
	1.95865	2.38571	2.3723	2.14326	2.27173
	1.99579	2.36572	2.41796	2.20667	2.22124
	1.98454	2.39602	2.36492	2.19153	2.29292
	2.0303	2.33602	2.39041	2.21021	2.28305
	2.0303	2.40492	2.35349	2.2739	2.26173
	2.05899	2.41472	2.37768	2.08915	2.31668
	2.0473	2.40507	2.3765	2.23165	2.35488
	1.92393	2.38212	2.39705	2.18358	2.33735
	1.97345	2.41312	2.41303	2.2049	2.29963
	2.10238	2.37816	2.36144	2.24382	2.29769
	2.10238	2.37436	2.34896	2.18028	2.32739
	2.09807	2.41104	2.3747	2.21829	2.25672
	1.9697	2.39997	2.37409	2.21829	2.31201
	1.98454	2.36856	2.38441	2.19853	2.36178
	2.09807	2.3767	2.40528	2.2049	2.19525
	1.80217	2.35739	2.36677	2.19718	2.3254
	1.96812	2.409	2.40089	2.21759	2.25496
	1.7858	2.41474	2.38759	2.21844	2.34139
	1.94251	2.39901	2.40565	2.2174	2.3295
	2.01425	2.42595	2.41948	2.16935	2.34195
	1.71671	2.39156	2.33741	2.12374	2.32126
	1.85031	2.37441	2.40019	2.23968	2.31646
	1.86811	2.42459	2.38896	2.20506	2.30611
	2.10938	2.38893	2.38703	2.23065	2.27745
	2.05899	2.42764	2.4066	2.23114	2.32263
	1.93696	2.38788	2.40222	2.26608	2.31056
	1.96812	2.40631	2.37684	2.21082	2.29545
	1.87449	2.43	2.39402	2.15247	2.34128
	2.05899	2.41815	2.36596	2.11448	2.28294
	1.7874	2.41472	2.33061	2.21724	2.26677
	1.9697	2.41843	2.40397	2.23195	2.29832
	2.0303	2.41776	2.40523	2.27465	2.34024
	1.71868	2.40628	2.38899	2.18314	2.35481
	1.86854	2.36726	2.34186	2.22647	2.28791
	1.87466	2.40584	2.40528	2.21625	2.31922
	1.96443	2.4079	2.41003	2.24382	2.3077
	1.9697	2.35754	2.39408	2.16411	2.31287
	2.02115	2.41199	2.36905	2.19936	2.32003
	1.74565	2.33026	2.38303	2.21021	2.30462
	1.94892	2.33148	2.41948	2.16998	2.31856
	1.7858	2.40008	2.39896	2.17524	2.31024
	1.8213	2.29377	2.4004	2.21829	2.31064
	1.78511	2.41865	2.36625	2.25711	2.34477
	1.8377	2.41173	2.41003	2.17067	2.33594
	1.89009	2.37674	2.39091	2.23651	2.30511
	1.82274	2.42665	2.30564	2.22887	2.3108
	1.73409	2.28654	2.33598	2.22543	2.31767
	1.88191	2.31934	2.40686	2.21797	2.34139
	2.03786	2.406	2.37559	2.22323	2.33818
	2.0303	2.39514	2.39776	2.21759	2.30895
	1.91161	2.3966	2.35274	2.19964	2.20793
	1.99579	2.41173	2.40361	2.21759	2.23857
	2.02115	2.39311	2.4066	2.25779	2.32419
	1.82128	2.39105	2.36847	2.16661	2.30572
	2.1399	2.40323	2.36658	2.20556	2.30891
	1.93701	2.41862	2.37689	2.12115	2.23043
	1.71509	2.34574	2.36517	2.15651	2.31109
	2.05899	2.40558	2.36297	2.14437	2.3295
	1.7631	2.40541	2.35188	2.20209	2.25983
	1.74311	2.41632	2.38236	2.2739	2.24944
	1.91974	2.42317	2.40988	2.26345	2.33352
	1.96443	2.40221	2.39659	2.17187	2.33545
	1.90442	2.41419	2.37727	2.2132	2.35903
	1.97781	2.44615	2.4066	2.18893	2.33766
	1.90904	2.40987	2.35921	2.03241	2.34195
	1.89444	2.35012	2.40442	2.19152	2.33909
	1.87092	2.31816	2.36047	2.21759	2.30099
	2.13839	2.40209	2.37764	2.20209	2.29213
	1.9036	2.40642	2.36672	2.2321	2.32731
	1.92538	2.39173	2.40269	2.18604	2.31762
	1.96812	2.36028	2.40975	2.24022	2.30116
	2.05899	2.32788	2.38321	2.21292	2.32176
	1.64514	2.33631	2.40523	2.17882	2.31158
	1.85903	2.42443	2.37727	2.21829	2.29418
	1.87925	2.41865	2.40786	2.24514	2.34139
	1.83384	2.41172	2.40375	2.22254	2.3351
	1.89325	2.43489	2.41071	2.22624	2.27016
	1.80118	2.42459	2.38835	2.19792	2.35026
	1.87466	2.32202	2.3674	2.21028	2.31591
	1.87134	2.35277	2.3843	2.20506	2.33594
	1.84452	2.32009	2.38292	2.06282	2.33371
	2.06584	2.27558	2.38818	2.20492	2.25127
	2.02115	2.3738	2.3549	2.13954	2.32176
	1.9697	2.39761	2.37713	2.19849	2.32936
	1.9664	2.37376	2.40523	2.21829	2.27173
	2.00334	2.34465	2.34825	2.19386	2.36098
	1.91531	2.42317	2.39932	2.22656	2.20537
	1.97356	2.40055	2.35179	2.17591	2.25064
	1.89759	2.36627	2.36506	2.22543	2.25672
	2.10238	2.409	2.38798	2.19139	2.34413
	1.83451	2.42158	2.39755	2.17234	2.2907
	1.9543	2.40793	2.34949	2.21759	2.30086
	1.69424	2.4215	2.37907	2.20492	2.28741
	1.86895	2.41057	2.39444	2.13146	2.32681
	1.92915	2.33725	2.40137	2.23245	2.27327
	1.95128	2.31387	2.37666	2.19792	2.29245
	2.10238	2.37106	2.39405	2.23065	2.3311
	1.92915	2.36418	2.37896	2.19947	2.22716
	1.9039	2.4215	2.39266	2.22647	2.33371
	1.9664	2.41057	2.37108	2.24022	2.3189
	1.73658	2.38088	2.40686	2.23859	2.32032
	1.61265	2.37929	2.32424	2.15666	2.3214
	2.10238	2.38363	2.33906	2.20506	2.33818
	1.99579	2.38927	2.39442	2.15083	2.3407
	2.04518	2.43805	2.3519	2.21292	2.2895
	1.85945	2.41776	2.33786	2.21655	2.32907
	2.02115	2.40727	2.38655	2.2027	2.32989
	1.95865	2.37347	2.36078	2.19125	2.30048
	2.06584	2.37784	2.40003	2.13387	2.32086
	1.9039	2.37495	2.38495	2.2369	2.26664
	1.93197	2.37833	2.38817	2.21295	2.33138
	1.87349	2.35842	2.42062	2.10283	2.25717
	1.68599	2.41033	2.39444	2.21742	2.27462
	1.93701	2.35534	2.36984	2.23859	2.33594
	1.87134	2.4034	2.39077	2.16977	2.33053
	1.87449	2.42013	2.43245	2.23165	2.26223
	1.80118	2.41317	2.40128	2.13922	2.29348
	1.84452	2.3657	2.37032	2.20925	2.34996
	1.9899	2.40101	2.38387	2.21292	2.30904
	1.97356	2.38592	2.39041	2.13007	2.29249
	1.79192	2.40584	2.38607	2.27052	2.36611
	1.94892	2.40303	2.40983	2.23165	2.33855
	1.99579	2.42394	2.41048	2.20209	2.33622
	1.84452	2.38877	2.40988	2.23245	2.34367
	1.87349	2.38934	2.38103	2.22647	2.30529
	1.90536	2.42442	2.35311	2.17678	2.3469
	1.95865	2.39373	2.36367	2.19153	2.30843
	1.9697	2.42435	2.3834	2.20414	2.31227
	1.66895	2.36826	2.38425	2.19505	2.30749
	1.72787	2.42172	2.38618	2.2191	2.32436
	1.92538	2.41472	2.37969	2.21313	2.29421
	1.9697	2.40561	2.35999	2.23859	2.27546
	2.05899	2.37493	2.41633	2.2053	2.3469
	1.76324	2.40507	2.40447	2.15673	2.31146
	1.71263	2.41843	2.41159	2.21812	2.28813
	1.80118	2.36611	2.25033	2.21295	2.30987
	1.8207	2.41473	2.38662	2.26523	2.31071
	1.65219	2.39616	2.3938	2.19139	2.25014
	1.72683	2.3879	2.40386	2.18551	2.3274
	1.96812	2.39639	2.375	2.20467	2.28107
	1.87397	2.37089	2.41159	2.15599	2.31935
	2.1399	2.41472	2.38741	2.21217	2.25139
	2.0303	2.40793	2.36073	2.21844	2.30791
	2.08678	2.38583	2.42081	2.22254	2.31613
	1.87174	2.40507	2.36881	2.15365	2.27656
	2.02115	2.38393	2.35498	2.19108	2.26994
	1.99447	2.41224	2.32222	2.23065	2.28389
	1.75591	2.32444	2.3924	2.23211	2.31433
	2.06943	2.42139	2.39237	2.14385	2.21608
	2.0314	2.42139	2.37364	2.10862	2.32093
	1.77842	2.42847	2.35783	2.09998	2.28288
	1.79066	2.36955	2.37119	2.19111	2.24061
	2.10238	2.43472	2.37167	2.24416	2.28234
	2.00334	2.42987	2.33284	2.18287	2.29732
	1.94251	2.42017	2.41003	2.11924	2.34113
	2.05899	2.41226	2.40508	2.21261	2.34451
	1.89444	2.35115	2.40429	2.1623	2.34283
	1.87449	2.40209	2.39258	2.20209	2.3273
	1.98454	2.38	2.4035	2.17652	2.3134
	1.96812	2.42266	2.35744	2.2653	2.34911
	2.01604	2.43141	2.37804	2.19947	2.34899
	1.84452	2.41431	2.38847	2.24031	2.31671
	1.9697	2.42442	2.37167	2.15645	2.3469
	1.94251	2.38641	2.36611	2.262	2.28476
	1.94913	2.35251	2.41612	2.22165	2.35891
	1.89172	2.35309	2.41799	2.17999	2.30132
	2.03786	2.42941	2.38032	2.23065	2.24479
	2.05097	2.39482	2.35095	2.23165	2.31851
	1.7874	2.35705	2.41657	2.15665	2.33594
	1.89444	2.3047	2.36573	2.24382	2.33818
	1.66705	2.33148	2.39049	2.22292	2.31591
	1.99558	2.42987	2.36275	2.21978	2.31591
	1.92393	2.36177	2.34061	2.21214	2.26912
	1.92915	2.39736	2.36655	2.23165	2.3163
	1.7874	2.40217	2.38961	2.12131	2.322
	1.99447	2.4345	2.42257	2.24022	2.33622
	1.89172	2.3702	2.41003	2.23845	2.23437
	2.01254	2.41036	2.38662	2.20506	2.33594
	1.94251	2.39982	2.38327	2.20492	2.29496
	1.87474	2.43141	2.43115	2.12766	2.2358
	1.93061	2.37791	2.37285	2.23074	2.33818
	1.93696	2.41753	2.40686	2.21893	2.24011
	2.10238	2.42764	2.39276	2.15687	2.31762
	2.02115	2.37934	2.40786	2.17072	2.30748
	2.00334	2.3757	2.41222	2.18874	2.31011
	1.86811	2.39704	2.3731	2.18551	2.33352
	2.007	2.35543	2.42319	2.26226	2.33608
	1.60747	2.3593	2.35739	2.24031	2.30414
	1.96812	2.40907	2.39539	2.2132	2.30377
	2.1399	2.43317	2.41159	2.22256	2.34451
	1.90038	2.42442	2.4062	2.1627	2.32176
	1.80118	2.40507	2.36077	2.22543	2.28088
	1.95128	2.37533	2.41774	2.16013	2.33594
	1.96812	2.42606	2.38495	2.21759	2.33431
	1.87397	2.40507	2.39142	2.21844	2.30178
	1.86895	2.40278	2.37831	2.12705	2.31047
	1.97781	2.34415	2.42437	2.21829	2.32651
	2.05899	2.40793	2.40589	2.23065	2.25548
	1.9697	2.37048	2.39575	2.22256	2.3005
	1.84452	2.37526	2.40375	2.19127	2.36017
	1.91531	2.40631	2.37804	2.21107	2.31695
	2.00506	2.40624	2.41003	2.20506	2.30595
	1.93061	2.41672	2.39718	2.23165	2.33594
	1.94055	2.36156	2.39329	2.16336	2.34566
	1.84452	2.38374	2.4066	2.23074	2.33545
	1.88191	2.3899	2.40528	2.25983	2.31214
	1.86811	2.42835	2.36244	2.11448	2.28988
	1.76069	2.31316	2.39539	2.19045	2.28477
	1.91531	2.36827	2.40824	2.21107	2.33594
	2.0303	2.43065	2.40653	2.16665	2.34996
	1.94251	2.41057	2.39749	2.22887	2.26644
	2.0303	2.42459	2.37664	2.19718	2.30628
	1.99579	2.38751	2.38485	2.22165	2.32146
	2.0314	2.4094	2.35433	2.2049	2.33565
	1.6512	2.35419	2.39299	2.23211	2.31605
	2.007	2.34627	2.40361	2.16663	2.32157
	1.89172	2.38168	2.39712	2.25711	2.35041
	1.97781	2.42139	2.35616	2.23165	2.31808
	1.54879	2.33118	2.30246	2.21292	2.31591
	1.64237	2.41776	2.39736	2.23859	2.26184
	2.02011	2.36107	2.38961	2.21295	2.33594
	1.91161	2.38056	2.41003	2.23165	2.37046
	1.95865	2.36538	2.36358	2.15595	2.30607
	2.00506	2.42758	2.40557	2.09473	2.31696
	1.79066	2.37903	2.42081	2.21844	2.32176
	1.98517	2.41138	2.34839	2.23065	2.31819
	2.0303	2.38415	2.40005	2.19853	2.29268
	1.94973	2.39404	2.4066	2.22656	2.24799
	1.93696	2.42937	2.40137	2.23968	2.25126
	1.93849	2.36215	2.38488	2.16693	2.22287
	2.08903	2.37619	2.38242	2.23165	2.30803
	2.01403	2.42836	2.40728	2.21292	2.34606
	2.02115	2.39311	2.37108	2.26345	2.33622
	1.9039	2.40985	2.4145	2.23165	2.3182
	1.95128	2.41264	2.39377	2.24382	2.28573
	1.96812	2.41104	2.37974	2.17856	2.29773
	1.91161	2.39035	2.38321	2.20364	2.31423
	1.66529	2.40061	2.39788	2.21275	2.32794
	1.85716	2.39736	2.37808	2.18551	2.34957
	2.04518	2.41239	2.38911	2.20587	2.33677
	2.0303	2.33203	2.40565	2.23211	2.35313
	1.93061	2.40592	2.35804	2.21844	2.30594
	1.93561	2.41057	2.37582	2.21028	2.34111
	1.94892	2.40631	2.36764	2.22644	2.32681
	1.87134	2.41269	2.37592	2.2049	2.31117
	1.96812	2.38587	2.28022	2.21028	2.29137
	2.00334	2.38353	2.40914	2.23968	2.31553
	1.98201	2.37245	2.40173	2.22696	2.25423
	1.91517	2.40584	2.40375	2.22364	2.31922
	1.84452	2.37808	2.39922	2.22281	2.34195
	1.92538	2.41629	2.39252	2.1273	2.29774
	1.75822	2.3891	2.3873	2.24031	2.33141
	1.87925	2.40507	2.39713	2.2369	2.3351
	1.98454	2.43199	2.35624	2.24031	2.28868
	2.05899	2.40628	2.39749	2.19759	2.18102
	1.95354	2.43058	2.36239	2.19127	2.25496
	2.10238	2.40094	2.3485	2.21829	2.25631
	1.94892	2.36395	2.37925	2.242	2.22779
	1.87925	2.38367	2.40528	2.25987	2.33594
	1.93197	2.3647	2.39273	2.20934	2.356
	1.92995	2.35257	2.35785	2.1662	2.28672
	1.97977	2.4011	2.40019	2.23292	2.28552
	1.91517	2.38551	2.36047	2.20373	2.325
	1.8862	2.4224	2.39396	2.21978	2.24921
	1.99447	2.42777	2.36401	2.22887	2.28988
	1.94055	2.43177	2.32926	2.20463	2.29102
	2.02115	2.40907	2.31906	2.16113	2.38999
	2.02115	2.36578	2.2995	2.15673	2.3274
	1.85163	2.40793	2.38268	2.23074	2.29203
	1.72399	2.41691	2.37655	2.16991	2.27113
	1.93197	2.38734	2.39266	2.15578	2.26633
	1.82128	2.39644	2.40565	2.21217	2.28294
	1.90442	2.41988	2.36358	2.15705	2.26341
	2.007	2.41988	2.40063	2.2264	2.3454
	1.83687	2.4383	2.38896	2.19613	2.26354
	2.05899	2.37246	2.40082	2.23165	2.34648
	1.94251	2.34377	2.40523	2.21844	2.30296
	1.92393	2.40793	2.40589	2.11509	2.3014
	1.8213	2.40755	2.40999	2.23074	2.37039
	1.86854	2.37125	2.39736	2.22256	2.23733
	2.05899	2.4097	2.39273	2.21369	2.345
	2.05184	2.36802	2.42899	2.22254	2.37275
	1.86811	2.40795	2.40988	2.26697	2.30038
	1.87925	2.34543	2.35065	2.16385	2.27047
	2.01425	2.41398	2.41163	2.22155	2.33744
	1.90689	2.37232	2.39301	2.21295	2.27903
	1.82274	2.41057	2.4066	2.22254	2.3311
	1.93719	2.40245	2.38554	2.21082	2.35228
	1.94913	2.29205	2.39266	2.17552	2.32505
	2.007	2.3821	2.38236	2.19153	2.30511
	2.06584	2.357	2.37793	2.12705	2.29146
	1.94892	2.4037	2.39237	2.23968	2.31856
	1.98454	2.4215	2.38335	2.04821	2.29679
	2.0303	2.33024	2.42247	2.20492	2.22412
	1.83081	2.35432	2.39932	2.21759	2.32281
	1.81506	2.38367	2.39444	2.20492	2.21112
	2.0303	2.35966	2.39909	2.23595	2.30749
	2.00506	2.37604	2.40538	2.23886	2.30611
	1.6832	2.32289	2.40523	2.16791	2.33057
	1.94251	2.39151	2.3641	2.20508	2.33286
	1.95309	2.37884	2.39327	2.20469	2.25301
	2.05899	2.37683	2.36632	2.23165	2.29941
	1.90689	2.41172	2.38435	2.21844	2.24434
	1.81074	2.41264	2.3959	2.12638	2.36636
	1.93696	2.39649	2.38485	2.24705	2.32176
	1.94251	2.41172	2.39432	2.18807	2.29708
	1.92915	2.36979	2.39408	2.20506	2.1826
	1.92393	2.40028	2.35497	2.17359	2.30803
	1.94251	2.38662	2.38501	2.23749	2.31252
	1.86811	2.38411	2.40617	2.21214	2.31162
	1.86087	2.45758	2.3318	2.25326	2.30633
	1.91531	2.40451	2.37355	2.20419	2.23933
	1.92538	2.35225	2.31531	2.16829	2.33819
	1.63716	2.36482	2.37041	2.2653	2.29716
	2.00959	2.38618	2.39526	2.25876	2.34139
	1.86854	2.38088	2.37874	2.23859	2.35041
	1.9002	2.36565	2.37852	2.21893	2.36744
	2.00334	2.38902	2.36711	2.21829	2.31887
	1.76894	2.39373	2.42098	2.12727	2.34139
	1.93696	2.41821	2.362	2.1879	2.29958
	1.95865	2.41473	2.39463	2.1554	2.26183
	1.86277	2.38658	2.38739	2.24947	2.27551
	1.71509	2.39799	2.39845	2.19001	2.27998
	2.13839	2.4038	2.36069	2.19632	2.25658
	1.98454	2.3738	2.40684	2.25987	2.33526
	2.02115	2.37359	2.38444	2.19045	2.35891
	1.84452	2.39085	2.38293	2.242	2.33134
	2.00506	2.39736	2.38594	2.21497	2.29114
	1.9664	2.42764	2.40082	2.22256	2.31696
	1.87134	2.42104	2.31303	2.21844	2.33849
	1.72779	2.40052	2.38087	2.10925	2.24171
	1.85903	2.35047	2.35552	2.2174	2.33188
	1.83451	2.30837	2.3716	2.20508	2.28767
	1.8404	2.40507	2.40082	2.22543	2.2862
	1.74833	2.39331	2.40019	2.19871	2.3301
	2.007	2.38405	2.36953	2.18496	2.351
	1.98454	2.40618	2.37579	2.21521	2.29974
	2.0303	2.34265	2.39745	2.21625	2.31591
	1.83384	2.34244	2.39076	2.23065	2.334
	1.63684	2.37087	2.38922	2.23074	2.32312
	1.90442	2.41672	2.3954	2.19497	2.27434
	1.94892	2.44905	2.40686	2.23065	2.3077
	2.00506	2.36159	2.34509	2.2238	2.33622
	1.99579	2.30995	2.28328	2.15651	2.3242
	2.02115	2.4094	2.37638	2.15532	2.33286
	2.0303	2.37495	2.37382	2.21634	2.33352
	1.98454	2.33602	2.38447	2.21599	2.26928
	1.94055	2.41005	2.40764	2.23773	2.32205
	1.9543	2.35352	2.39408	2.13885	2.31597
	1.96001	2.42083	2.39064	2.21191	2.32872
	1.93061	2.39415	2.39875	2.20209	2.32513
	1.92538	2.409	2.39889	2.09395	2.31358
	1.87134	2.39	2.38406	2.23165	2.32551
	1.92393	2.4215	2.37216	2.11426	2.31589
	1.72779	2.36114	2.39182	2.24609	2.34079
	1.97345	2.40793	2.362	2.19047	2.33352
	1.72945	2.3812	2.41651	2.11274	2.33029
	1.9697	2.38876	2.40628	2.15599	2.29958
	2.0303	2.37192	2.30776	2.1875	2.28257
	1.80694	2.38888	2.39127	2.23211	2.32032
	1.84452	2.41592	2.39539	2.2049	2.28275
	1.87134	2.36395	2.39896	2.14272	2.31922
	1.59139	2.35128	2.42505	2.23165	2.29303
	1.99447	2.37482	2.40082	2.06735	2.32349
	1.92915	2.41057	2.38818	2.22887	2.3277
	1.94973	2.35377	2.37873	2.19613	2.31613
	1.99579	2.42597	2.38791	2.23886	2.33286
	1.85903	2.40631	2.38158	2.21628	2.23619
	1.91974	2.42764	2.35608	2.19792	2.32223
	1.93849	2.4103	2.38663	2.24382	2.32205
	1.87466	2.41472	2.35129	2.21724	2.31554
	1.9039	2.41472	2.35132	2.23059	2.34727
	1.8377	2.42764	2.37332	2.16055	2.30827
	1.87466	2.37088	2.37233	2.20711	2.25995
	2.00506	2.32945	2.36642	2.16991	2.30803
	1.98454	2.41776	2.39452	2.20419	2.3015
	2.06584	2.44062	2.35256	2.20419	2.36006
	2.01604	2.36681	2.40082	2.17594	2.30856
	1.94251	2.42442	2.35044	2.18393	2.33734
	2.01254	2.41363	2.38854	2.23165	2.3254
	1.90536	2.42975	2.36004	2.25876	2.27214
	1.9039	2.30554	2.36971	2.19643	2.32755
	1.62352	2.41314	2.38282	2.21445	2.33855
	2.00506	2.44077	2.41633	2.18447	2.30773
	2.01604	2.41894	2.38574	2.18551	2.32541
	1.69227	2.40507	2.40872	2.21586	2.32936
	1.96443	2.37377	2.4035	2.20296	2.34118
	1.85903	2.42764	2.35681	2.23065	2.31935
	2.05184	2.39947	2.3938	2.1875	2.33334
	1.92393	2.36546	2.34656	2.19063	2.33031
	1.97781	2.42459	2.4066	2.23886	2.28852
	1.93061	2.32516	2.37005	2.21107	2.34941
	2.02115	2.40178	2.3659	2.21829	2.33438
	1.7874	2.37353	2.4066	2.21586	2.2658
	1.93561	2.38423	2.39491	2.19125	2.26786
	1.9664	2.41596	2.36516	2.24514	2.32534
	1.79031	2.40421	2.36594	2.23065	2.33594
	1.92393	2.31563	2.33882	2.20497	2.25096
	1.97781	2.38253	2.37293	2.24294	2.30803
	1.91161	2.38999	2.38881	2.17594	2.31895
	2.01425	2.37522	2.40832	2.25779	2.33594
	1.81654	2.38363	2.40528	2.15248	2.32456
	1.95128	2.36645	2.40014	2.17982	2.24037
	1.9697	2.39319	2.36298	2.21284	2.28503
	1.89172	2.36819	2.36824	2.24514	2.33248
	1.97781	2.42435	2.37394	2.23165	2.30257
	1.93849	2.42013	2.41441	2.16147	2.35041
	2.05899	2.38817	2.34128	2.18939	2.30511
	1.94251	2.40221	2.42081	2.17285	2.32126
	2.01604	2.39765	2.37294	2.23968	2.32003
	1.98454	2.33666	2.37339	2.23886	2.27114
	1.89172	2.36465	2.40361	2.24514	2.29791
	1.92538	2.37085	2.39851	2.18102	2.23065
	1.84709	2.43033	2.40786	2.23065	2.31025
	1.71806	2.40867	2.38683	2.17251	2.30903
	2.06584	2.40111	2.39873	2.21342	2.30803
	2.13839	2.38036	2.34749	2.24514	2.35133
	1.84452	2.35727	2.33565	2.12048	2.32798
	2.01425	2.39638	2.3571	2.19798	2.32346
	1.9977	2.43434	2.37974	2.21021	2.33734
	1.74565	2.40492	2.37922	2.24382	2.30964
	1.6352	2.39311	2.3955	2.23114	2.30055
	1.87134	2.41392	2.40523	2.21107	2.3469
	1.85903	2.36494	2.3743	2.17902	2.32219
	1.9664	2.37762	2.38099	2.21284	2.32193
	1.94251	2.37534	2.38372	2.21797	2.34298
	2.01425	2.42594	2.39361	2.21759	2.3277
	1.83385	2.41431	2.40046	2.17154	2.35481
	1.76069	2.3827	2.34421	2.21733	2.33734
	1.71509	2.39939	2.39889	2.20419	2.32436
	1.85811	2.40492	2.37052	2.23165	2.32969
	1.9039	2.34436	2.35056	2.20775	2.33352
	2.05899	2.41392	2.40523	2.2174	2.31498
	1.96443	2.41005	2.40082	2.22543	2.33352
	1.99447	2.3527	2.36916	2.21038	2.36031
	2.01425	2.33138	2.38772	2.2053	2.32436
	1.93849	2.37201	2.37713	2.24416	2.3273
	1.93061	2.39329	2.39889	2.16236	2.31591
	1.6832	2.4201	2.38017	2.2049	2.3182
	1.92915	2.41172	2.37925	2.20492	2.35021
	1.88794	2.40589	2.3659	2.22546	2.31851
	1.9036	2.33576	2.38788	2.24382	2.29981
	1.97356	2.43974	2.37479	2.23165	2.31911
	2.09057	2.34651	2.40975	2.23968	2.33188
	1.92995	2.406	2.34967	2.21342	2.30132
	1.99579	2.35229	2.37608	2.24382	2.23132
	2.02115	2.38262	2.40375	2.23074	2.28228
	1.89903	2.41473	2.40154	2.23165	2.34451
	2.09057	2.42552	2.38334	2.23165	2.32224
	1.81758	2.27723	2.39887	2.19428	2.33492
	1.97781	2.38884	2.41594	2.16992	2.3203
	1.97781	2.40631	2.39539	2.21759	2.30221
	2.05899	2.3334	2.36632	2.24592	2.26257
	1.94251	2.32799	2.3929	2.23065	2.28164
	1.9697	2.36217	2.38643	2.15984	2.30891
	1.7858	2.41724	2.37522	2.22887	2.27438
	1.8862	2.40303	2.3685	2.19125	2.33594
	1.84476	2.36304	2.37603	2.20385	2.30607
	1.94913	2.42525	2.3709	2.08034	2.27809
	2.09807	2.36834	2.40523	2.23065	2.33638
	1.85903	2.39657	2.38096	2.21759	2.32451
	1.83451	2.38978	2.41633	2.20492	2.34118
	2.05097	2.40265	2.32017	2.24514	2.30557
	1.99447	2.42058	2.40523	2.19582	2.24957
	1.91531	2.41472	2.39431	2.21829	2.30296
	2.13041	2.45172	2.37694	2.23165	2.29076
	1.9002	2.38739	2.35917	2.23886	2.31935
	1.83384	2.3707	2.40076	2.25185	2.32176
	1.9697	2.34669	2.39659	2.23065	2.27846
	1.92393	2.41975	2.35331	2.1554	2.29292
	1.98201	2.40412	2.32915	2.20508	2.25857
	2.02115	2.40209	2.39258	2.15117	2.32657
	1.90442	2.41005	2.37906	2.19862	2.2929
	1.76069	2.40061	2.39655	2.27052	2.33594
	2.01604	2.35324	2.39089	2.20497	2.26001
	1.87925	2.33783	2.37961	2.18102	2.2941
	1.98454	2.38311	2.41003	2.23859	2.32032
	1.85903	2.40239	2.38932	2.13659	2.36636
	1.9664	2.41847	2.38557	2.10631	2.32002
	1.97781	2.43445	2.32637	2.22696	2.3295
	1.99579	2.42058	2.39059	2.21844	2.32293
	1.99579	2.37929	2.3827	2.22696	2.29941
	1.94251	2.39639	2.38643	2.19591	2.31024
	1.94892	2.3942	2.39233	2.24121	2.34957
	1.93197	2.3707	2.38732	2.21092	2.28953
	2.06584	2.32451	2.38276	2.21322	2.3077
	2.09807	2.4213	2.40417	2.16642	2.31417
	2.0303	2.41601	2.40068	2.21052	2.24285
	1.71509	2.31563	2.41272	2.22713	2.3644
	1.9036	2.3252	2.36942	2.13615	2.3271
	2.02011	2.40323	2.36362	2.22624	2.25828
	1.96812	2.35033	2.40046	2.22318	2.32534
	1.92915	2.34886	2.3701	2.21135	2.29716
	1.9664	2.39612	2.38094	2.25711	2.2772
	1.97781	2.37084	2.39604	2.18229	2.34331
	2.02115	2.41276	2.39546	2.23165	2.24946
	1.80118	2.34338	2.41633	2.186	2.33431
	2.05184	2.36301	2.38932	2.21082	2.32936
	1.96443	2.39899	2.36309	2.18551	2.33692
	1.93696	2.4233	2.40137	2.18504	2.32803
	2.05184	2.39228	2.36255	2.16476	2.31696
	1.91161	2.39686	2.41633	2.24514	2.31527
	1.92538	2.39277	2.41119	2.17072	2.3273
	2.09807	2.37844	2.31336	2.23065	2.33371
	1.67349	2.38884	2.36029	2.15805	2.24676
	1.94892	2.38519	2.38204	2.21797	2.25195
	1.75128	2.42058	2.40722	2.23065	2.28645
	1.70546	2.39043	2.3922	2.15645	2.33594
	1.94892	2.43677	2.41159	2.16969	2.28393
	1.90442	2.40507	2.35854	2.20463	2.3046
	2.02161	2.36523	2.36648	2.21082	2.3351
	2.09057	2.41667	2.40341	2.23165	2.31668
	1.9697	2.33159	2.39301	2.21759	2.3295
	1.71509	2.36416	2.37894	2.19853	2.29124
	1.94251	2.36241	2.37915	2.21797	2.31135
	2.05184	2.34321	2.35814	2.23859	2.32681
	2.09807	2.3422	2.40824	2.17072	2.2665
	1.61754	2.40754	2.39452	2.21028	2.29816
	1.9697	2.38876	2.39863	2.2113	2.30229
	1.77842	2.42606	2.37166	2.21829	2.30414
	1.82258	2.3408	2.40019	2.18313	2.33818
	2.05443	2.40303	2.38847	2.19152	2.3325
	1.97781	2.35625	2.35095	2.21759	2.22013
	1.87397	2.35661	2.36854	2.24382	2.32541
	1.85909	2.37661	2.36264	2.22543	2.32722
	2.17835	2.42536	2.41089	2.20959	2.31235
	1.94251	2.28335	2.41159	2.13866	2.24478
	1.85811	2.42442	2.34191	2.25876	2.3273
	2.06584	2.40028	2.38321	2.19325	2.34159
	1.83962	2.40094	2.36487	2.23114	2.29637
	1.97781	2.41563	2.43073	2.20492	2.29577
	1.98454	2.38211	2.37032	2.21829	2.32436
	1.93918	2.42442	2.38372	2.11448	2.34195
	1.89903	2.40287	2.41159	2.10968	2.3274
	1.90442	2.40507	2.38865	2.19544	2.32803
	1.98454	2.38213	2.41163	2.22165	2.28513
	2.05899	2.37639	2.39889	2.21829	2.3325
	1.8207	2.39687	2.40459	2.21285	2.3182
	1.90536	2.36841	2.38633	2.23949	2.33894
	1.87925	2.41661	2.38447	2.21844	2.28615
	1.9977	2.40284	2.38603	2.23065	2.29002
	2.007	2.39997	2.36755	2.24514	2.25496
	1.78202	2.41675	2.31034	2.15521	2.32783
	1.67116	2.32438	2.32626	2.16077	2.28219
	2.10238	2.39617	2.38727	2.08465	2.27713
	1.67349	2.36701	2.3651	2.24382	2.33818
	2.06584	2.36778	2.37826	2.21345	2.30179
	1.85903	2.42317	2.38037	2.12262	2.33209
	1.99447	2.41365	2.37212	2.23211	2.3351
	1.88191	2.38331	2.41519	2.1929	2.31047
	1.67776	2.38315	2.39572	2.21893	2.29837
	1.61265	2.42459	2.41437	2.20508	2.26391
	1.68322	2.40003	2.35946	2.24382	2.30953
	1.99579	2.40628	2.32222	2.21829	2.34413
	2.10238	2.45485	2.40375	2.22647	2.3274
	1.92393	2.36531	2.38968	2.20414	2.26502
	1.91531	2.42442	2.31123	2.22546	2.35584
	1.56333	2.32838	2.38692	2.22543	2.24131
	1.80118	2.43141	2.38246	2.2321	2.21788
	1.94251	2.39448	2.38767	2.21978	2.28988
	1.86895	2.38476	2.38159	2.18551	2.23497
	1.9039	2.39051	2.40686	2.21913	2.31851
	2.0303	2.38193	2.3937	2.21829	2.28821
	2.007	2.41472	2.41796	2.21829	2.33734
	1.86368	2.36711	2.38186	2.21978	2.30032
	1.85903	2.42266	2.39491	2.2049	2.31381
	1.79066	2.4224	2.36642	2.21177	2.3232
	1.85903	2.33825	2.39749	2.04599	2.27334
	1.87349	2.40793	2.34921	2.23021	2.30276
	1.8213	2.41392	2.335	2.14248	2.33545
	2.02115	2.39612	2.38027	2.16106	2.31606
	2.17835	2.38817	2.34883	2.23281	2.28489
	1.98517	2.42836	2.39937	2.23065	2.32608
	1.81074	2.33705	2.39851	2.09777	2.33594
	2.1399	2.38373	2.37447	2.11448	2.34148
	1.81506	2.41874	2.40382	2.21103	2.21896
	2.02115	2.41053	2.40551	2.2191	2.24833
	1.93696	2.42598	2.41328	2.15083	2.3223
	1.91531	2.38367	2.39756	2.17765	2.32866
	1.81411	2.44987	2.32744	2.23165	2.31621
	1.91531	2.38682	2.28144	2.24514	2.32157
	2.02115	2.38858	2.40523	2.23065	2.33388
	1.97851	2.4155	2.41003	2.22165	2.3182
	2.01425	2.39639	2.35984	2.22543	2.26746
	1.81473	2.41937	2.39932	2.22546	2.35891
	1.82128	2.37561	2.38686	2.22543	2.2929
	1.98645	2.39995	2.36132	2.19007	2.32666
	1.70546	2.37089	2.40975	2.21282	2.30856
	1.86811	2.35946	2.36237	2.19063	2.26922
	1.73409	2.41754	2.39949	2.22656	2.28166
	1.94111	2.42442	2.34826	2.23065	2.30997
	1.79238	2.40111	2.34713	2.20508	2.29745
	1.85903	2.378	2.41972	2.23859	2.27522
	1.85945	2.39947	2.35658	2.17891	2.33643
	2.09807	2.42172	2.3289	2.2369	2.26028
	1.93197	2.24803	2.38338	2.09814	2.3274
	1.89444	2.29151	2.40189	2.2174	2.32657

## Sheet: MB231
N hubs	5
Hubs inactivation entropy	1.46173
Entropy for inactivations of random selected n targets	1.82957
	1.77722
	1.80559
	1.749
	1.77964
	1.80768
	1.72142
	1.72632
	1.81368
	1.84616
	1.80311
	1.82615
	1.80311
	1.80337
	1.77806
	1.80098
	1.80311
	1.77679
	1.79007
	1.83241
	1.76661
	1.79007
	1.7563
	1.83521
	1.80098
	1.75661
	1.80774
	1.77929
	1.80768
	1.7535
	1.82438
	1.77582
	1.78895
	1.80311
	1.79728
	1.80311
	1.76517
	1.79962
	1.83521
	1.77432
	1.79265
	1.81856
	1.80472
	1.72954
	1.83521
	1.80768
	1.79377
	1.77374
	1.70016
	1.80311
	1.80205
	1.80311
	1.80311
	1.81203
	1.73967
	1.81632
	1.80874
	1.83521
	1.76957
	1.77074
	1.81759
	1.77154
	1.79728
	1.79694
	1.83453
	1.80311
	1.76919
	1.82707
	1.82438
	1.79377
	1.7524
	1.79604
	1.74243
	1.78335
	1.83241
	1.73664
	1.7902
	1.80345
	1.81856
	1.81632
	1.80311
	1.81264
	1.81368
	1.81368
	1.80874
	1.72932
	1.79379
	1.77154
	1.8222
	1.80768
	1.67097
	1.72607
	1.77192
	1.76295
	1.80181
	1.73517
	1.76892
	1.79694
	1.80005
	1.79694
	1.82135
	1.81042
	1.81941
	1.82438
	1.80311
	1.81368
	1.79265
	1.78765
	1.76292
	1.85198
	1.80311
	1.77374
	1.78812
	1.81856
	1.71615
	1.69778
	1.81856
	1.76484
	1.80161
	1.81368
	1.81368
	1.80768
	1.80569
	1.77449
	1.77832
	1.7632
	1.79728
	1.79007
	1.80768
	1.7898
	1.70468
	1.78536
	1.77374
	1.73064
	1.79272
	1.83022
	1.77995
	1.81856
	1.7866
	1.74706
	1.79728
	1.74521
	1.79594
	1.7829
	1.77707
	1.78426
	1.79818
	1.80768
	1.79531
	1.81941
	1.79272
	1.74881
	1.80768
	1.70569
	1.76898
	1.71332
	1.77149
	1.78929
	1.78211
	1.79265
	1.80569
	1.80935
	1.79272
	1.81431
	1.78765
	1.79007
	1.81856
	1.7902
	1.80768
	1.80311
	1.82438
	1.79406
	1.81203
	1.64913
	1.84767
	1.82438
	1.79818
	1.79818
	1.69831
	1.79265
	1.76004
	1.71886
	1.782
	1.80686
	1.81368
	1.79531
	1.79694
	1.77707
	1.79007
	1.79962
	1.78503
	1.79272
	1.73193
	1.81042
	1.78895
	1.78895
	1.75806
	1.85724
	1.78243
	1.82438
	1.81856
	1.79024
	1.81856
	1.73912
	1.81368
	1.77363
	1.79272
	1.74324
	1.74435
	1.81264
	1.77363
	1.73033
	1.77304
	1.80874
	1.7713
	1.80768
	1.80311
	1.72492
	1.82438
	1.81368
	1.78663
	1.78211
	1.782
	1.7753
	1.7663
	1.79962
	1.79694
	1.79694
	1.81368
	1.80805
	1.77582
	1.79694
	1.77929
	1.84616
	1.81397
	1.81368
	1.78179
	1.80768
	1.76627
	1.82957
	1.82438
	1.7713
	1.758
	1.7556
	1.79694
	1.84616
	1.77582
	1.77101
	1.76967
	1.78632
	1.79694
	1.75768
	1.80874
	1.76776
	1.79879
	1.82438
	1.77974
	1.74516
	1.82957
	1.79694
	1.77374
	1.81431
	1.83521
	1.82438
	1.79272
	1.80161
	1.78895
	1.80874
	1.82957
	1.77929
	1.70339
	1.77048
	1.77304
	1.79007
	1.77374
	1.74257
	1.80098
	1.78775
	1.83521
	1.80083
	1.78205
	1.79067
	1.80345
	1.83555
	1.7898
	1.85198
	1.81856
	1.76291
	1.80098
	1.77429
	1.7323
	1.7829
	1.84616
	1.82438
	1.79565
	1.79962
	1.70264
	1.80311
	1.80768
	1.77984
	1.79694
	1.79289
	1.81368
	1.78426
	1.82707
	1.77966
	1.80768
	1.77582
	1.78663
	1.78632
	1.79272
	1.80768
	1.73709
	1.70468
	1.81856
	1.79491
	1.74589
	1.82321
	1.82135
	1.74088
	1.75536
	1.83521
	1.81368
	1.80311
	1.80311
	1.80311
	1.83555
	1.73664
	1.71848
	1.81042
	1.69926
	1.72954
	1.79007
	1.82438
	1.80569
	1.84114
	1.77192
	1.78082
	1.76407
	1.82438
	1.7866
	1.81368
	1.75152
	1.76517
	1.72901
	1.80345
	1.81368
	1.78336
	1.78895
	1.77997
	1.78775
	1.80311
	1.78536
	1.83521
	1.81896
	1.81203
	1.82003
	1.80657
	1.77004
	1.81368
	1.81368
	1.83521
	1.80345
	1.74715
	1.7235
	1.726
	1.79582
	1.80935
	1.75536
	1.78466
	1.75858
	1.78765
	1.79272
	1.77707
	1.79694
	1.81856
	1.76399
	1.78632
	1.85724
	1.75858
	1.82999
	1.79694
	1.81856
	1.80569
	1.81496
	1.83521
	1.81397
	1.80569
	1.81856
	1.7748
	1.80098
	1.80311
	1.79694
	1.758
	1.79272
	1.81608
	1.80311
	1.80768
	1.81632
	1.77149
	1.78211
	1.75858
	1.77929
	1.7524
	1.79879
	1.79818
	1.79818
	1.81941
	1.80345
	1.78775
	1.81368
	1.79173
	1.78663
	1.78851
	1.80569
	1.81941
	1.77975
	1.81203
	1.72178
	1.7557
	1.82957
	1.7866
	1.76484
	1.77707
	1.79377
	1.83521
	1.78211
	1.78211
	1.80234
	1.72634
	1.73967
	1.80935
	1.79265
	1.72297
	1.71164
	1.7784
	1.68316
	1.81632
	1.82438
	1.81368
	1.74589
	1.80874
	1.8247
	1.7866
	1.81856
	1.81632
	1.81431
	1.8043
	1.7925
	1.82438
	1.81424
	1.80472
	1.71615
	1.73171
	1.77445
	1.74065
	1.80338
	1.82438
	1.80768
	1.82003
	1.77306
	1.77374
	1.8043
	1.81431
	1.81368
	1.78851
	1.82438
	1.82438
	1.80337
	1.77501
	1.79007
	1.80935
	1.79272
	1.79728
	1.81397
	1.78895
	1.75032
	1.77363
	1.78851
	1.80569
	1.79007
	1.84616
	1.83453
	1.71615
	1.83521
	1.85198
	1.77995
	1.78444
	1.82321
	1.78211
	1.82135
	1.81368
	1.76881
	1.83084
	1.72766
	1.71953
	1.79818
	1.77413
	1.74954
	1.82438
	1.81632
	1.81424
	1.81368
	1.83521
	1.79694
	1.78888
	1.80874
	1.82957
	1.83521
	1.76864
	1.76384
	1.7866
	1.83521
	1.83453
	1.70876
	1.74707
	1.77374
	1.79694
	1.82438
	1.81368
	1.71451
	1.81368
	1.758
	1.80569
	1.80311
	1.78211
	1.75064
	1.80338
	1.8407
	1.77707
	1.81368
	1.80345
	1.81941
	1.80311
	1.79574
	1.82438
	1.84616
	1.77929
	1.75002
	1.76919
	1.83521
	1.77149
	1.782
	1.79694
	1.77582
	1.80569
	1.75065
	1.80768
	1.74514
	1.73664
	1.79694
	1.77912
	1.72647
	1.76952
	1.79007
	1.77582
	1.7817
	1.76661
	1.71332
	1.81632
	1.74715
	1.74992
	1.78211
	1.77975
	1.80337
	1.83521
	1.81856
	1.81368
	1.82957
	1.77929
	1.7858
	1.81941
	1.75842
	1.74423
	1.76673
	1.71059
	1.80768
	1.82438
	1.83794
	1.82438
	1.81368
	1.78426
	1.79007
	1.79272
	1.81397
	1.77975
	1.80345
	1.81368
	1.782
	1.78503
	1.7858
	1.79272
	1.79272
	1.79962
	1.81967
	1.77978
	1.79694
	1.79007
	1.77374
	1.79839
	1.82438
	1.79272
	1.81042
	1.80768
	1.83521
	1.80935
	1.8092
	1.82135
	1.79694
	1.80855
	1.80496
	1.80874
	1.82438
	1.80768
	1.76295
	1.78663
	1.78895
	1.74197
	1.77582
	1.7975
	1.78632
	1.79272
	1.82016
	1.79272
	1.79272
	1.76673
	1.77978
	1.7662
	1.83453
	1.83022
	1.75661
	1.82438
	1.74341
	1.81632
	1.79289
	1.76667
	1.82999
	1.76124
	1.81368
	1.782
	1.73739
	1.76642
	1.7557
	1.80874
	1.78775
	1.81856
	1.77866
	1.71953
	1.81397
	1.82159
	1.80569
	1.77707
	1.81203
	1.75326
	1.79272
	1.81368
	1.77374
	1.75222
	1.65995
	1.77929
	1.79621
	1.78339
	1.76517
	1.78205
	1.76597
	1.77374
	1.78888
	1.7603
	1.80345
	1.77445
	1.76862
	1.75365
	1.73861
	1.72355
	1.79694
	1.79694
	1.78466
	1.78492
	1.76642
	1.82957
	1.77722
	1.82438
	1.79818
	1.81632
	1.74324
	1.782
	1.80311
	1.77806
	1.71186
	1.80098
	1.77474
	1.758
	1.79962
	1.78851
	1.80311
	1.83521
	1.79272
	1.79694
	1.81368
	1.78888
	1.75762
	1.82438
	1.80311
	1.75827
	1.80098
	1.77445
	1.78336
	1.78211
	1.73454
	1.80646
	1.80874
	1.80472
	1.82438
	1.82438
	1.79962
	1.79836
	1.82438
	1.7603
	1.82135
	1.81431
	1.75945
	1.80337
	1.72693
	1.80613
	1.7975
	1.82438
	1.80098
	1.80345
	1.80311
	1.83521
	1.78632
	1.76517
	1.81397
	1.80311
	1.74058
	1.79694
	1.79272
	1.80805
	1.77964
	1.82438
	1.7713
	1.79033
	1.80768
	1.73675
	1.80311
	1.81368
	1.71061
	1.80337
	1.7748
	1.80874
	1.8407
	1.75348
	1.79818
	1.81856
	1.8247
	1.73324
	1.79728
	1.81368
	1.80345
	1.85198
	1.70862
	1.71332
	1.80768
	1.8247
	1.80768
	1.81856
	1.79539
	1.79694
	1.78426
	1.8247
	1.78794
	1.79289
	1.80768
	1.78503
	1.80768
	1.74947
	1.81368
	1.80935
	1.64208
	1.79694
	1.79047
	1.76067
	1.7935
	1.79694
	1.74324
	1.84116
	1.74665
	1.79962
	1.73993
	1.81368
	1.81397
	1.76271
	1.78311
	1.80098
	1.758
	1.81368
	1.78082
	1.77113
	1.65572
	1.83555
	1.8092
	1.79694
	1.74542
	1.81368
	1.81368
	1.79962
	1.79272
	1.70339
	1.82957
	1.67813
	1.78179
	1.8247
	1.70468
	1.82508
	1.79694
	1.80142
	1.81368
	1.81397
	1.76388
	1.8247
	1.82438
	1.80311
	1.76399
	1.76923
	1.80768
	1.7898
	1.78632
	1.78632
	1.80805
	1.79694
	1.63243
	1.79084
	1.80338
	1.78466
	1.77363
	1.80028
	1.8125
	1.82438
	1.8043
	1.80874
	1.79818
	1.80345
	1.74324
	1.74019
	1.80768
	1.79377
	1.70145
	1.81941
	1.80098
	1.69458
	1.70657
	1.82574
	1.77722
	1.76898
	1.79007
	1.81856
	1.7967
	1.73352
	1.77929
	1.82707
	1.80874
	1.80311
	1.77707
	1.79836
	1.81368
	1.73309
	1.80311
	1.76335
	1.7662
	1.73332
	1.7556
	1.77149
	1.79574
	1.79694
	1.70468
	1.77582
	1.79272
	1.80569
	1.80311
	1.7866
	1.76436
	1.82957
	1.81856
	1.81632
	1.80609
	1.78211
	1.80337
	1.73828
	1.79519
	1.8407
	1.79007
	1.73309
	1.80569
	1.79289
	1.7235
	1.81368
	1.83521
	1.78211
	1.77363
	1.85198
	1.79728
	1.83753
	1.69412
	1.80526
	1.80569
	1.83453
	1.66515
	1.82438
	1.76517
	1.77328
	1.80345
	1.7935
	1.81368
	1.76406
	1.76287
	1.76778
	1.83521
	1.79879
	1.80768
	1.80569
	1.81397
	1.83521
	1.80805
	1.81856
	1.80855
	1.80311
	1.7535
	1.81896
	1.75308
	1.83521
	1.8247
	1.81368
	1.80311
	1.79491
	1.81941
	1.81856
	1.76587
	1.80874
	1.7866
	1.71953
	1.78211
	1.78536
	1.80874
	1.79292
	1.80067
	1.8043
	1.81368
	1.76786
	1.80768
	1.77474
	1.81368
	1.76747
	1.82438
	1.78311
	1.78336
	1.80768
	1.80161
	1.79115
	1.78426
	1.82438
	1.80874
	1.82438
	1.71902
	1.76517
	1.74126
	1.80311
	1.80569
	1.79694
	1.80337
	1.79024
	1.77841
	1.80935
	1.77929
	1.81042
	1.82438
	1.81368
	1.79694
	1.80067
	1.76399
	1.78775
	1.83521
	1.7524
	1.7776
	1.7001
	1.80311
	1.84894
	1.81491
	1.78311
	1.82438
	1.79694
	1.79818
	1.81856
	1.83521
	1.79159
	1.82438
	1.79694
	1.82438
	1.76029
	1.79818
	1.76666
