# Supplementary material for: Signaling Complexity Measured by Shannon Entropy and Its Application in Personalized Medicine
Source: Front Genet. 2019 Oct 21;10:930. doi: 10.3389/fgene.2019.00930 (PMC6816034; doi:10.3389/fgene.2019.00930)
Supplement: Supplementary file 7 [file Table_7.xls]

## Sheet: Average
Cancer type	5-years survival rate (%)	Average of targets	SD
STAD	37.67	6.19048	3.44411
LUAD	40.03	7.88372	4.83642
LUSC	47.25	9.14634	5.27523
LIHC	48.63	8.61905	5.9201
KIRC	63.24	7.45	4.13101
KIRP	75.28	7.17391	5.5975
BRCA	81.9	5.72414	3.38103
THCA	93.02	3.53846	2.35339
PRAD	97.83	3.875	2.55278

## Sheet: STDA
STAD patient	Tumor Entropy	Number of targets		TOP1	TOP2	TOP3	TOP4	TOP5	TOP6	TOP7	TOP8	TOP9	TOP10	TOP11	TOP12	TOP13	TOP14	TOP15	TOP16	TOP17	TOP18	TOP19	TOP20
5721	2.2002	2		2.14036	2.0383	2.02294	1.95252	1.87538	1.79413	1.73922	1.68594	1.64544	1.59506	1.51928	1.48481	1.3429	1.30719	1.27446	1.18904	1.18088	1.18004	1.12626	1.06134
8462	2.23254	2		2.13178	2.09231	2.03216	1.93678	1.86343	1.80861	1.76218	1.73649	1.70913	1.65879	1.60015	1.57174	1.50752	1.4743	1.44056	1.3776	1.32461	1.29831	1.26329	1.23509
A4G3	2.22151	2		2.12132	2.07292	2.02479	1.98974	1.93897	1.91262	1.87294	1.82528	1.78285	1.74461	1.69939	1.66039	1.63016	1.61152	1.58142	1.5658	1.52509	1.49921	1.46887	1.45626
6852	2.31238	3		2.24508	2.1017	2.04954	1.99385	1.9027	1.87937	1.83999	1.78898	1.75278	1.64742	1.59291	1.55772	1.51078	1.47493	1.41759	1.38254	1.3406	1.32104	1.31576	1.22128
6457	2.32176	4		2.23542	2.2009	2.13502	2.05309	2.01946	1.9459	1.89571	1.86033	1.82994	1.77425	1.73692	1.67554	1.60355	1.56417	1.50758	1.47598	1.43331	1.40203	1.37207	1.34179
6458	2.37263	4		2.31634	2.22348	2.21843	2.06777	2.06264	1.97979	1.85678	1.81912	1.79441	1.72551	1.69625	1.64996	1.58158	1.5296	1.49147	1.44063	1.3661	1.2792	1.24098	1.19675
7851	2.42852	4		2.33299	2.2358	2.14568	2.07875	2.03575	1.96469	1.83675	1.75143	1.6999	1.63428	1.57985	1.49681	1.44999	1.30055	1.20879	1.14445	1.11317	1.0141	0.982241	0.921834
A4GH	2.38761	4		2.27537	2.19398	2.13177	2.07337	2.06085	2.01996	1.97649	1.89855	1.83184	1.79734	1.75659	1.72014	1.68277	1.62192	1.58363	1.55709	1.53283	1.50851	1.44058	1.42511
AB1X	2.3039	4		2.28695	2.21943	2.16179	2.10603	2.06153	2.00259	1.94483	1.89127	1.83981	1.76905	1.73593	1.64516	1.60804	1.55493	1.54248	1.5252	1.50137	1.42311	1.39284	1.36584
5720	2.4843	6		2.43449	2.36765	2.27285	2.15303	2.11743	2.08782	1.98725	1.93165	1.89304	1.82403	1.76579	1.72821	1.64951	1.60652	1.5436	1.51464	1.48168	1.45097	1.39689	1.39044
6564	2.42222	6		2.36132	2.32912	2.26415	2.19643	2.15346	2.09913	2.06554	1.98347	1.90401	1.87639	1.83389	1.77664	1.742	1.70383	1.64578	1.59391	1.53077	1.51346	1.49593	1.44093
8238	2.47627	6		2.42905	2.38117	2.3552	2.17439	2.12519	2.05151	2.01329	1.95258	1.86781	1.79961	1.72445	1.67559	1.63228	1.58826	1.53209	1.44495	1.38486	1.35262	1.27853	1.2549
A4GP	2.43596	6		2.30955	2.26019	2.20904	2.1649	2.13094	2.08447	2.03962	2.00122	1.97285	1.92832	1.91437	1.8756	1.85536	1.81814	1.78719	1.75364	1.72983	1.68429	1.64521	1.62671
8663	2.48734	7		2.44604	2.37814	2.33915	2.27727	2.22035	2.13968	2.09885	2.07457	2.02394	1.9988	1.95025	1.8992	1.86765	1.81313	1.74371	1.72739	1.69025	1.65196	1.60278	1.59335
A4GN	2.48739	7		2.38048	2.33627	2.29197	2.23939	2.20241	2.1479	2.10011	2.06584	2.04054	1.96388	1.89561	1.84722	1.76819	1.70932	1.6728	1.63378	1.54085	1.51009	1.4638	1.43843
5722	2.50828	8		2.46517	2.41135	2.34131	2.25637	2.208	2.16875	2.11909	2.00797	1.96134	1.90806	1.8473	1.77329	1.75774	1.71853	1.66134	1.5968	1.54611	1.49344	1.46765	1.44524
6802	2.47137	8		2.43431	2.31929	2.28196	2.23979	2.22464	2.17473	2.13195	2.08236	2.04898	2.00076	1.97244	1.94923	1.92452	1.88297	1.83651	1.78193	1.75785	1.7344	1.70765	1.66786
7715	2.58193	9		2.53766	2.37322	2.35194	2.24084	2.19973	2.15752	2.14594	2.13156	2.06915	2.05302	1.99725	1.99035	1.94822	1.87847	1.79056	1.72602	1.6603	1.56974	1.52341	1.46071
AB1V	2.54663	11		2.51365	2.48889	2.4383	2.39946	2.34758	2.30072	2.23866	2.20611	2.15481	2.11575	2.0575	2.01507	1.97488	1.92502	1.87347	1.85868	1.81528	1.78274	1.76602	1.75348
7968	2.69067	12		2.66286	2.56246	2.53357	2.52432	2.45869	2.41441	2.36172	2.31462	2.27528	2.19358	2.14814	2.10345	2.0624	2.03632	1.98513	1.93724	1.91258	1.8413	1.80504	1.74831
7735	2.74	15		2.69989	2.66608	2.6376	2.5645	2.52739	2.47555	2.45648	2.38526	2.32329	2.28101	2.22503	2.20772	2.15668	2.12279	2.09773	2.06806	2.03829	2.01303	1.96724	1.93165

## Sheet: LUAD
LUAD patient	Tumor Entropy	Number of targets		TOP1	TOP2	TOP3	TOP4	TOP5	TOP6	TOP7	TOP8	TOP9	TOP10	TOP11	TOP12	TOP13	TOP14	TOP15	TOP16	TOP17	TOP18	TOP19	TOP20
4626	2.13563	1		2.05791	1.94357	1.98059	1.9436	1.798	1.72628	1.6222	1.57352	1.52267	1.49958	1.43446	1.40787	1.34684	1.23716	1.17997	1.0959	1.06368	1.04893	0.97682	0.934958
2665	2.17273	2		2.11766	2.0369	2.01216	1.96061	1.89066	1.84819	1.79211	1.7488	1.67552	1.60997	1.58331	1.54911	1.51927	1.46975	1.35375	1.31196	1.267	1.2211	1.18813	1.1314
4512	2.25259	2		2.15561	2.09399	2.05109	1.91641	1.85746	1.77715	1.71757	1.60573	1.48975	1.38126	1.28122	1.23046	1.21895	1.23828	1.22598	1.18872	1.17434	1.15811	1.12456	1.07243
5930	2.14325	2		2.10677	2.06951	2.01503	1.97507	1.94648	1.90158	1.85969	1.82686	1.76706	1.71584	1.67416	1.60045	1.53356	1.4894	1.44071	1.41415	1.36366	1.31301	1.27763	1.25407
6148	2.20484	2		2.15292	2.09562	2.05233	1.96317	1.92484	1.8121	1.75291	1.6556	1.59407	1.55898	1.49437	1.41226	1.35493	1.32715	1.31368	1.19766	1.12462	1.09257	1.05678	1.05241
6828	2.24098	2		2.16657	2.04391	1.96624	1.8899	1.86035	1.77524	1.72927	1.68246	1.65249	1.64821	1.60996	1.50526	1.49811	1.43194	1.39799	1.40776	1.36848	1.32215	1.26505	1.18038
6971	2.19133	2		2.15525	2.07416	2.0609	1.93977	1.8936	1.81312	1.79284	1.75955	1.71685	1.65679	1.57911	1.51592	1.44868	1.45611	1.37623	1.3356	1.30931	1.28018	1.25407	1.17038
5933	2.2964	3		2.25989	2.15821	2.08227	2.03726	1.98314	1.92009	1.85039	1.77226	1.73727	1.66215	1.61982	1.55796	1.49505	1.43714	1.41752	1.39606	1.3286	1.28912	1.26392	1.21853
6776	2.35188	3		2.3086	2.1353	2.08355	2.01878	1.96311	1.92794	1.9174	1.88238	1.83139	1.79532	1.74212	1.68075	1.64764	1.6093	1.53615	1.50149	1.46685	1.45441	1.42726	1.37751
5939	2.34361	4		2.27073	2.15366	2.12244	2.0906	2.04282	2.03447	1.99507	1.91532	1.86712	1.81692	1.78925	1.74057	1.70734	1.68576	1.66168	1.59378	1.56555	1.52929	1.48239	1.46761
6744	2.25095	4		2.21929	2.17151	2.13702	2.0883	2.00644	1.94037	1.90647	1.85237	1.7319	1.64959	1.6078	1.5471	1.4113	1.36574	1.30001	1.28093	1.25239	1.21099	1.16782	1.15747
6835	2.29206	4		2.26095	2.19101	2.11172	2.05114	2.01552	1.97815	1.91233	1.8124	1.70461	1.66878	1.64509	1.60033	1.56948	1.45396	1.39169	1.34702	1.29215	1.26291	1.1983	1.18199
4632	2.41667	5		2.38254	2.32485	2.17507	2.14197	2.10638	2.06232	1.97095	1.94144	1.90321	1.84231	1.80252	1.74719	1.70811	1.65123	1.60438	1.5611	1.53187	1.47867	1.43547	1.37962
5935	2.40829	5		2.35873	2.28992	2.22996	2.1799	2.10209	2.08326	2.00396	1.98375	1.92002	1.85683	1.79131	1.73374	1.67147	1.60296	1.5147	1.44444	1.40313	1.36509	1.32044	1.23633
6981	2.40637	5		2.37186	2.31893	2.17613	2.12666	2.05432	2.01161	1.93466	1.89003	1.83418	1.78268	1.72302	1.65748	1.62753	1.53809	1.48311	1.44594	1.3568	1.32029	1.30271	1.25513
6983	2.36753	5		2.32418	2.28447	2.25215	2.21141	2.06823	1.99876	1.95231	1.91018	1.87932	1.82601	1.79403	1.75427	1.72	1.6704	1.65365	1.60079	1.56338	1.51461	1.50119	1.46458
6985	2.43329	5		2.23935	2.19516	2.15739	2.1386	2.07704	2.04823	1.97396	1.83271	1.79239	1.69269	1.65235	1.57655	1.53092	1.45056	1.40458	1.40412	1.39098	1.31563	1.22611	1.19431
6829	2.40391	6		2.35612	2.33659	2.18929	2.15276	2.14222	2.05884	1.96377	1.9161	1.82517	1.76296	1.73211	1.66355	1.59823	1.54472	1.46804	1.42754	1.36838	1.30693	1.24307	1.15106
6984	2.39977	6		2.36696	2.28102	2.24707	2.19804	2.14042	2.09552	2.06372	2.0066	1.982	1.95844	1.9313	1.90392	1.84847	1.77676	1.73739	1.69298	1.66348	1.64703	1.59672	1.57861
2662	2.50011	7		2.45565	2.35629	2.30055	2.24649	2.21416	2.12761	2.07112	2.00977	1.97453	1.92269	1.88732	1.8505	1.78044	1.72455	1.66207	1.62882	1.55208	1.51167	1.40843	1.36704
5932	2.48403	7		2.44513	2.40191	2.35824	2.26974	2.23217	2.16654	2.10072	2.05547	2.03762	2.04084	1.99968	1.97149	1.91573	1.87577	1.82443	1.7529	1.69856	1.6708	1.60906	1.55449
6831	2.46372	7		2.40483	2.35586	2.30624	2.23093	2.18577	2.12611	2.07062	2.03257	1.99695	1.93822	1.89772	1.85144	1.78616	1.71204	1.61026	1.59222	1.53364	1.49952	1.45962	1.41091
2666	2.51278	8		2.44728	2.37357	2.31136	2.21651	2.16696	2.14395	2.12601	2.02985	1.9573	1.92329	1.87874	1.82864	1.80475	1.76619	1.72921	1.65638	1.60641	1.55125	1.50186	1.4347
6970	2.53292	8		2.4945	2.45566	2.42394	2.29956	2.25682	2.20673	2.1571	2.07848	2.03483	1.97963	1.96117	1.94086	1.89209	1.8576	1.82369	1.77256	1.71231	1.6722	1.57653	1.53783
6972	2.44488	8		2.40733	2.34068	2.32198	2.21279	2.18298	2.1412	2.12734	2.0817	2.01308	1.96866	1.92543	1.87994	1.85956	1.85771	1.81978	1.78563	1.72326	1.69311	1.6425	1.62033
5936	2.59164	9		2.55342	2.472	2.44205	2.36333	2.31543	2.25468	2.20957	2.16797	2.09703	2.06691	2.01594	1.96926	1.94174	1.90488	1.87231	1.73125	1.68094	1.65384	1.6304	1.6046
6777	2.46065	9		2.42738	2.3923	2.36559	2.30842	2.27221	2.23653	2.20265	2.15979	2.0841	2.0591	2.00644	1.94389	1.90789	1.87548	1.81789	1.79209	1.76139	1.71302	1.65539	1.60931
6968	2.63591	9		2.58471	2.43509	2.38991	2.35177	2.30268	2.19434	2.11323	2.12799	2.09497	2.05337	2.0079	1.93478	1.90471	1.79509	1.76546	1.68371	1.64446	1.63247	1.59181	1.5551
6975	2.52471	9		2.47674	2.37938	2.32421	2.29499	2.26529	2.19155	2.1757	2.12297	2.09964	1.98045	1.93169	1.90131	1.85138	1.82237	1.78272	1.76267	1.67925	1.65052	1.57707	1.53213
4490	2.53401	10		2.50667	2.44517	2.38597	2.36754	2.30367	2.28222	2.23279	2.16939	2.13765	2.08886	2.05311	1.99725	1.92225	1.87821	1.83457	1.8011	1.76008	1.73536	1.70839	1.64598
6745	2.65711	10		2.62352	2.48316	2.45987	2.38494	2.35468	2.32162	2.26093	2.16952	2.12246	2.0776	2.02105	2.00563	2.00007	1.9724	1.8884	1.85406	1.78612	1.71624	1.69225	1.64043
6982	2.52862	10		2.49471	2.41989	2.39802	2.367	2.32033	2.2883	2.22145	2.1826	2.14719	2.10313	2.0759	2.0099	1.96806	1.92517	1.87943	1.85301	1.79522	1.7331	1.72638	1.68321
4627	2.64433	11		2.60712	2.52716	2.45939	2.3961	2.35568	2.28828	2.24471	2.20206	2.15889	2.12529	2.08093	2.04249	1.991	1.96698	1.9132	1.84626	1.80053	1.76966	1.71303	1.6432
6980	2.57387	11		2.55004	2.52411	2.46952	2.41261	2.38666	2.34752	2.30311	2.2625	2.23409	2.15845	2.10584	2.07578	2.00537	1.97852	1.92004	1.87275	1.84085	1.80878	1.77371	1.74425
4676	2.61843	12		2.58975	2.51353	2.47671	2.43474	2.3823	2.34008	2.28562	2.21937	2.19329	2.14612	2.11336	2.07329	2.02242	1.9543	1.91461	1.86865	1.80217	1.72628	1.69511	1.63963
6969	2.56917	12		2.53482	2.48588	2.47209	2.44158	2.42057	2.31969	2.28404	2.25708	2.20176	2.19579	2.12831	2.09389	2.03094	1.97731	1.94121	1.91409	1.8673	1.7988	1.74137	1.71376
6595	2.60026	13		2.5647	2.5201	2.49248	2.46778	2.42561	2.37741	2.27832	2.25811	2.21965	2.20106	2.15357	2.11359	2.08977	2.02766	1.9873	1.95493	1.94148	1.88672	1.86567	1.82072
4625	2.7704	16		2.73699	2.6753	2.59258	2.56256	2.54399	2.52297	2.43452	2.39622	2.36806	2.34615	2.29063	2.23216	2.2038	2.17573	2.13087	2.09391	2.06684	2.0439	2.0236	1.97498
6761	2.83853	16		2.80703	2.76039	2.68087	2.62217	2.57449	2.54651	2.51706	2.46971	2.43122	2.35751	2.3198	2.2817	2.2388	2.18665	2.12968	2.10605	2.08289	2.0498	1.98495	1.94958
6978	2.79992	16		2.76331	2.72511	2.58667	2.55973	2.51162	2.49014	2.42583	2.37146	2.32242	2.34024	2.28209	2.25213	2.22124	2.19181	2.14517	2.09638	2.03044	2.00249	1.9508	1.86427
6986	2.70279	17		2.67303	2.62749	2.59914	2.56622	2.52293	2.46358	2.43403	2.40304	2.36665	2.29108	2.25912	2.24046	2.1996	2.1775	2.14606	2.11221	2.07261	2.04796	2.01434	1.96697
5931	2.76433	18		2.73869	2.69859	2.67197	2.588	2.54132	2.48672	2.45008	2.44994	2.41161	2.3737	2.3302	2.29146	2.25942	2.21438	2.14565	2.12902	2.1067	2.08247	2.04763	1.96486
6836	2.87567	18		2.8334	2.73494	2.71668	2.68182	2.67403	2.64463	2.59688	2.55084	2.52571	2.48864	2.44766	2.40139	2.3559	2.319	2.27369	2.23368	2.17807	2.08699	2.06551	2.02223
6847	3.07826	>20		3.06431	3.00576	3.00155	2.94489	2.88837	2.84037	2.83244	2.82232	2.79019	2.75242	2.69405	2.68386	2.64559	2.60255	2.59188	2.54625	2.50208	2.45706	2.43267	2.41062

## Sheet: LUSC
LUSC patient	Tumor Entropy	Number of targets		TOP1	TOP2	TOP3	TOP4	TOP5	TOP6	TOP7	TOP8	TOP9	TOP10	TOP11	TOP12	TOP13	TOP14	TOP15	TOP16	TOP17	TOP18	TOP19	TOP20
4609	2.12538	1		2.08094	1.92078	1.92406	1.86669	1.81315	1.75011	1.70115	1.66236	1.60622	1.5529	1.5225	1.48075	1.4333	1.41678	1.35318	1.30767	1.26842	1.2007	1.17867	1.12247
7730	2.17871	1		2.07111	2.01664	1.95977	1.90752	1.79721	1.74062	1.69064	1.66209	1.61379	1.57237	1.57748	1.56618	1.54684	1.50737	1.40448	1.35012	1.3353	1.2978	1.26714	1.25635
8454	2.15417	1		2.07095	2.0179	2.016	1.89459	1.83779	1.76847	1.70321	1.66638	1.60404	1.57849	1.52172	1.47631	1.41014	1.40454	1.36717	1.34467	1.29227	1.27264	1.23751	1.18858
6647	2.15544	2		2.11761	2.07984	2.04376	1.98283	1.90769	1.81396	1.76639	1.70093	1.63745	1.61095	1.58058	1.56888	1.53097	1.47693	1.42228	1.38211	1.34176	1.23681	1.1939	1.17272
6773	2.15883	2		2.14905	2.05726	2.03023	2.00864	1.91231	1.85112	1.80723	1.78364	1.74192	1.70918	1.67606	1.63996	1.58914	1.55316	1.52281	1.43376	1.41195	1.38092	1.37953	1.33353
7657	2.23466	3		2.21832	2.17886	2.03059	1.97092	1.8964	1.87739	1.83411	1.80299	1.78421	1.75663	1.72368	1.65954	1.59782	1.5488	1.50825	1.46801	1.43965	1.37607	1.32216	1.29765
8008	2.22273	3		2.1759	2.13894	2.09656	2.04115	1.95409	1.93331	1.88394	1.84921	1.79981	1.74881	1.6971	1.62427	1.58377	1.48844	1.44811	1.43199	1.37231	1.32468	1.32451	1.27164
8309	2.23844	3		2.19763	2.13123	2.04481	2.00749	1.96107	1.93604	1.86771	1.82615	1.7555	1.72053	1.66214	1.60196	1.56233	1.53413	1.46619	1.4558	1.42107	1.36251	1.33015	1.29231
5670	2.2687	4		2.23538	2.14216	2.12633	2.07923	2.04964	2.01018	1.9617	1.94951	1.91119	1.88057	1.84118	1.78068	1.76641	1.70527	1.6626	1.61506	1.5673	1.52296	1.48976	1.42837
3394	2.38278	5		2.34667	2.30243	2.20362	2.13702	2.09694	2.05643	1.97621	1.93094	1.90036	1.85634	1.81181	1.76397	1.73535	1.69686	1.67495	1.64046	1.61689	1.59851	1.57172	1.52111
6143	2.46942	6		2.36794	2.28865	2.26636	2.21687	2.15619	2.0907	2.01907	1.96627	1.92164	1.85713	1.83265	1.81325	1.74527	1.70499	1.64608	1.56443	1.54106	1.49211	1.44761	1.36853
6837	2.43672	6		2.33581	2.22292	2.19683	2.15519	2.13738	2.06427	1.97913	1.95993	1.92695	1.8589	1.82155	1.79604	1.77294	1.75981	1.71551	1.66846	1.63537	1.59399	1.54111	1.54867
7338	2.33558	6		2.32332	2.29115	2.20752	2.167	2.16056	2.09508	2.04746	2.00427	1.91249	1.88455	1.84927	1.80753	1.755	1.70173	1.66991	1.61526	1.54278	1.50291	1.42925	1.37796
4079	2.42807	7		2.36717	2.33314	2.26631	2.23562	2.20844	2.16916	2.08666	2.05813	2.01719	1.96697	1.92507	1.88271	1.85882	1.82864	1.7501	1.70148	1.65135	1.61328	1.53795	1.49659
5478	2.4	7		2.35515	2.33783	2.29922	2.25579	2.17603	2.11013	2.05635	2.04325	2.02129	1.96236	1.89186	1.84189	1.79883	1.78275	1.69955	1.62165	1.57502	1.54094	1.52199	1.47473
7335	2.45469	7		2.41257	2.38065	2.26114	2.20342	2.15984	2.10679	2.01982	1.97152	1.90743	1.81421	1.74075	1.74132	1.70912	1.66042	1.59358	1.57345	1.53915	1.4978	1.42019	1.3883
4080	2.44341	8		2.40526	2.34662	2.23604	2.21609	2.17958	2.14222	2.11919	2.07384	2.06135	2.01468	2.0148	1.99058	1.9616	1.92027	1.87917	1.84888	1.80027	1.76489	1.74459	1.71341
5482	2.45546	8		2.37195	2.33945	2.3358	2.29335	2.2643	2.19922	2.1546	2.09434	2.06689	2.01782	1.99997	1.95189	1.92304	1.88207	1.83389	1.78681	1.73935	1.70846	1.6582	1.64217
6737	2.47531	8		2.43635	2.38426	2.35621	2.28579	2.23751	2.19584	2.11622	2.07058	2.02314	2.00531	1.95701	1.9123	1.86274	1.8005	1.66737	1.62359	1.59114	1.54015	1.54015	1.49372
7107	2.56276	8		2.43843	2.39125	2.35779	2.28336	2.23889	2.18481	2.11488	2.08253	2.02826	1.98017	1.9223	1.84437	1.80745	1.77141	1.73487	1.61384	1.58497	1.56864	1.57012	1.54341
7222	2.52044	8		2.49196	2.45892	2.34593	2.28265	2.2546	2.21369	2.15556	2.10059	2.06983	2.02624	1.97279	1.9281	1.88457	1.84251	1.81229	1.78714	1.74454	1.73358	1.6551	1.60337
8623	2.48965	8		2.4182	2.38249	2.34584	2.29113	2.23251	2.17504	2.13446	2.06386	2.03439	1.97846	1.95978	1.86071	1.82117	1.80539	1.79331	1.75087	1.70773	1.65143	1.57619	1.54666
6771	2.44732	9		2.40579	2.37616	2.32546	2.2999	2.26311	2.23049	2.1673	2.13432	2.09422	2.02558	1.99095	1.96581	1.93061	1.90873	1.85096	1.81432	1.79535	1.78043	1.75328	1.69107
7580	2.48075	9		2.44968	2.38244	2.36541	2.33054	2.29688	2.26137	2.20498	2.17431	2.10188	2.05093	2.01198	1.98406	1.94986	1.8941	1.87445	1.84511	1.8262	1.79393	1.76364	1.72742
4587	3.0981	10		3.02128	2.98286	2.92625	2.89514	2.84834	2.75333	2.70837	2.66327	2.63341	2.59656	2.55324	2.49296	2.40931	2.35975	2.32836	2.27682	2.21793	2.16719	2.11205	2.09977
7582	2.53944	10		2.47845	2.37883	2.33555	2.30853	2.27421	2.24629	2.18671	2.16165	2.12162	2.08064	2.04336	2.0089	1.97201	1.94533	1.92039	1.8656	1.82204	1.80749	1.78723	1.72062
5483	2.65686	11		2.61517	2.49452	2.45179	2.40669	2.36593	2.3355	2.26429	2.23475	2.15053	2.11243	2.06774	2.03801	1.99524	1.98224	1.93795	1.91656	1.86703	1.82886	1.79334	1.741
5040	2.66541	13		2.64321	2.60774	2.56066	2.51117	2.4533	2.3845	2.32889	2.29169	2.26659	2.21385	2.19157	2.15218	2.08529	2.05446	1.9948	1.95427	1.92986	1.88607	1.8613	1.82512
5471	2.59733	13		2.56642	2.54445	2.49849	2.46131	2.43784	2.40392	2.33243	2.30804	2.24594	2.20881	2.18351	2.1404	2.1039	2.07456	2.03284	2.00601	1.98772	1.95736	1.91875	1.8725
5489	2.59057	13		2.55782	2.52928	2.50308	2.42755	2.38618	2.34276	2.30308	2.2692	2.24353	2.20534	2.15309	2.10669	2.06264	2.01406	1.98728	1.94924	1.90764	1.87546	1.85968	1.84193
7340	2.59733	14		2.57369	2.53936	2.5086	2.48018	2.43797	2.36574	2.33911	2.28836	2.25339	2.19073	2.14981	2.12872	2.11052	2.05919	2.01982	1.98226	1.92891	1.89005	1.87068	1.82458
7658	2.74669	14		2.69644	2.61404	2.56181	2.52844	2.49122	2.45675	2.41876	2.36133	2.33947	2.29581	2.25759	2.19721	2.16961	2.10041	2.00039	1.96991	1.93348	1.92687	1.89573	1.9274
7710	2.64975	14		2.58376	2.53461	2.44036	2.40664	2.36833	2.32849	2.29372	2.26905	2.23996	2.20414	2.16799	2.14884	2.11838	2.07268	2.02903	1.97899	1.9552	1.92684	1.88664	1.85906
7767	2.74034	14		2.70634	2.6604	2.61924	2.52706	2.48404	2.46446	2.43852	2.40042	2.29578	2.27177	2.23091	2.18133	2.13138	2.09645	2.05376	2.01029	1.97661	1.93194	1.90852	1.88154
8007	2.75039	14		2.7077	2.6628	2.63536	2.57364	2.50976	2.47226	2.39036	2.34688	2.31207	2.26406	2.20799	2.18587	2.13576	2.07712	1.99796	1.96319	1.92796	1.90915	1.85711	1.80432
5491	2.66348	15		2.60639	2.52561	2.51477	2.47702	2.45442	2.42187	2.39167	2.36066	2.3371	2.29036	2.23911	2.20403	2.16736	2.12576	2.07694	2.04476	2.01326	1.9624	1.91751	1.87512
8386	2.76944	16		2.72742	2.68023	2.64544	2.53953	2.50107	2.45079	2.40308	2.31556	2.29103	2.26963	2.23682	2.20123	2.17122	2.13881	2.11167	2.04246	2.01433	1.9679	1.92501	1.82164
5481	2.78987	17		2.75964	2.72964	2.69921	2.65131	2.61937	2.52802	2.49527	2.46066	2.43642	2.40121	2.36202	2.30534	2.24992	2.20453	2.17782	2.13942	2.09406	2.07271	2.02584	2.02111
8201	2.73372	18		2.69223	2.69873	2.66281	2.59733	2.57504	2.56554	2.537	2.48932	2.45867	2.4328	2.35806	2.31214	2.28952	2.22783	2.20453	2.15986	2.1144	2.09262	2.06722	1.98527
7142	2.79404	19		2.76327	2.72321	2.69068	2.65972	2.61469	2.56543	2.5267	2.49198	2.4403	2.42234	2.40108	2.36131	2.3117	2.28988	2.26355	2.21126	2.17198	2.13483	2.09149	2.07287
7138	2.85444	20		2.79378	2.78512	2.68599	2.65625	2.62973	2.58517	2.55175	2.52097	2.48993	2.4827	2.45323	2.42311	2.39066	2.35376	2.31374	2.27999	2.23257	2.15332	2.11729	2.09197
7337	2.89198	>20		2.86585	2.81995	2.76144	2.73722	2.71455	2.67092	2.65321	2.63502	2.59704	2.56791	2.54466	2.51487	2.49879	2.45595	2.41779	2.4061	2.35937	2.33491	2.30446	2.26959

## Sheet: LIHC
LIHC patients	Tumor Entropy	Number of targets		TOP1	TOP2	TOP3	TOP4	TOP5	TOP6	TOP7	TOP8	TOP9	TOP10	TOP11	TOP12	TOP13	TOP14	TOP15	TOP16	TOP17	TOP18	TOP19	TOP20
A110	2.11109	1		2.05033	1.99834	1.96779	1.87075	1.77261	1.70347	1.61368	1.50933	1.43352	1.38026	1.3267	1.2193	1.18273	1.17814	1.17299	1.11817	1.11111	1.10992	1.04323	0.986199
A1EB	2.15518	1		2.08662	2.00349	1.95111	1.89976	1.87298	1.82053	1.73855	1.6921	1.67203	1.59584	1.58489	1.51266	1.48454	1.4186	1.37062	1.32276	1.30323	1.24725	1.18722	1.16497
A39Z	2.18983	3		2.15044	2.11928	2.08688	2.04631	2.04441	2.02282	1.98722	1.9538	1.92506	1.83292	1.78824	1.74293	1.70777	1.68886	1.62031	1.60526	1.53885	1.50236	1.46243	1.44606
A113	2.29898	4		2.26278	2.14852	2.12377	2.06695	2.01507	1.97533	1.94974	1.89854	1.85924	1.81902	1.79104	1.76651	1.72461	1.70158	1.66306	1.64343	1.59176	1.56334	1.53587	1.51773
A1EH	2.36699	4		2.26571	2.1933	2.14734	2.04963	1.97169	1.8604	1.83128	1.79788	1.73764	1.66113	1.62452	1.5862	1.53919	1.48995	1.39541	1.33446	1.2757	1.2546	1.17688	1.16816
A1EI	2.32079	4		2.20373	2.14461	2.1159	2.06896	2.01374	1.96022	1.87914	1.73192	1.6674	1.59474	1.5661	1.48333	1.41226	1.33583	1.27655	1.24409	1.17333	1.14532	1.13685	1.09143
A3A5	2.26706	4		2.22917	2.18264	2.12397	2.06051	2.00144	1.9759	1.92888	1.85827	1.81358	1.81075	1.77948	1.70116	1.66521	1.61016	1.55516	1.48997	1.44745	1.41848	1.39895	1.36821
A10X	2.36641	5		2.27099	2.19655	2.17674	2.11268	1.97779	1.93652	1.91752	1.8311	1.76626	1.68728	1.60895	1.60417	1.56641	1.52127	1.44747	1.39338	1.28528	1.27383	1.23903	1.17551
A114	2.42637	6		2.35212	2.28602	2.2486	2.19461	2.15352	2.10074	2.05287	1.98671	1.92177	1.90827	1.82281	1.76941	1.71928	1.68086	1.5998	1.55994	1.50255	1.47234	1.44671	1.4323
A1EE	2.4904	6		2.4022	2.35113	2.28599	2.25347	2.13017	2.09223	2.03187	1.99662	1.93169	1.86645	1.80126	1.69195	1.65775	1.59717	1.5324	1.48886	1.46256	1.45526	1.42559	1.40441
A10W	2.52087	7		2.4858	2.40603	2.33148	2.28273	2.21292	2.11974	2.067	2.02311	1.98509	1.92333	1.81163	1.78775	1.76828	1.70551	1.67408	1.63721	1.57947	1.49515	1.45839	1.42305
A3RK	2.38978	7		2.31836	2.27827	2.21875	2.18247	2.15071	2.11833	2.09175	2.01735	1.9682	1.92138	1.90692	1.87817	1.7987	1.71965	1.69659	1.65387	1.63103	1.59948	1.57355	1.534
A3I1	2.52943	8		2.49377	2.34737	2.31782	2.24422	2.25508	2.21353	2.12149	2.08582	2.00165	1.98186	1.96477	1.93116	1.87082	1.81252	1.74082	1.6723	1.65179	1.5481	1.52216	1.49605
A116	2.39601	9		2.36159	2.34359	2.31621	2.27535	2.23113	2.21064	2.13664	2.10665	2.06695	2.00271	1.97052	1.94142	1.89544	1.86564	1.82333	1.7747	1.72946	1.68546	1.66902	1.66362
A39X	2.55048	13		2.52673	2.50266	2.48236	2.45227	2.42488	2.35205	2.31568	2.26152	2.23279	2.18771	2.15118	2.1115	2.06624	2.04503	1.99784	1.95827	1.93023	1.91641	1.89816	1.8861
A3A6	2.49958	13		2.47956	2.45326	2.41545	2.38959	2.38575	2.34417	2.31766	2.2733	2.24407	2.20447	2.16295	2.12955	2.08894	2.05709	2.00283	1.98908	1.96013	1.92739	1.90809	1.88646
A1EG	2.6566	14		2.6275	2.60314	2.55888	2.50769	2.45988	2.40112	2.3723	2.34594	2.30633	2.26795	2.21944	2.16511	2.10671	2.071	2.02902	2.00175	1.96494	1.94401	1.90145	1.86674
A10Q	2.70776	16		2.63056	2.54009	2.52191	2.49084	2.45118	2.40766	2.38239	2.36113	2.34408	2.32813	2.29008	2.25163	2.21278	2.1647	2.12763	2.07731	2.03649	1.99805	1.96335	1.93814
A3A3	2.52321	16		2.49962	2.47554	2.43261	2.3987	2.34953	2.31108	2.29229	2.27164	2.25401	2.22586	2.21033	2.19374	2.16424	2.14486	2.1091	2.09023	2.04792	2.02011	1.9905	1.96499
A119	2.67579	20		2.65136	2.6321	2.6122	2.56466	2.53614	2.50911	2.47299	2.44665	2.38995	2.3641	2.32886	2.30893	2.29629	2.24427	2.21531	2.19297	2.16145	2.14616	2.12802	2.10739
A2HT	2.50077	20		2.48016	2.45219	2.44579	2.42642	2.37409	2.35393	2.31919	2.30635	2.27508	2.27468	2.25415	2.24642	2.21831	2.20177	2.18523	2.17759	2.1581	2.14239	2.11925	2.10208
A1EL	2.85211	>20		2.82651	2.75749	2.74832	2.73059	2.70026	2.67776	2.65363	2.62821	2.59982	2.55125	2.52254	2.50018	2.46215	2.44798	2.42213	2.39152	2.37308	2.35109	2.32829	2.29682
A39V	2.68547	>20		2.66141	2.62718	2.62514	2.6023	2.57555	2.54796	2.52777	2.49938	2.44166	2.40891	2.39309	2.37701	2.35726	2.32685	2.31212	2.28063	2.2641	2.23656	2.20571	2.17513
A3I0	2.71869	>20		2.69455	2.656	2.60802	2.57835	2.52298	2.49216	2.48216	2.45117	2.41452	2.35714	2.33789	2.32262	2.29969	2.26598	2.23048	2.21068	2.19299	2.17851	2.15418	2.12385

## Sheet: KIRC
KIRC patient	Tumor Entropy	Number of targets		TOP1	TOP2	TOP3	TOP4	TOP5	TOP6	TOP7	TOP8	TOP9	TOP10	TOP11	TOP12	TOP13	TOP14	TOP15	TOP16	TOP17	TOP18	TOP19	TOP20
5584	2.11244	1		2.06074	1.99562	1.95828	1.93385	1.9037	1.8158	1.77439	1.72646	1.66375	1.59995	1.57643	1.54416	1.52621	1.45998	1.34621	1.30447	1.26069	1.19421	1.12516	1.11792
4863	2.18584	2		2.13632	2.0861	2.05154	1.99934	1.93619	1.89318	1.80535	1.76854	1.74961	1.69411	1.65529	1.58942	1.54749	1.47101	1.44223	1.41829	1.42115	1.35801	1.31895	1.24902
5402	2.2023	2		2.13539	2.09393	2.05247	2.00235	1.94538	1.90929	1.835	1.80163	1.75377	1.70811	1.65199	1.60539	1.56914	1.54651	1.5397	1.51437	1.46119	1.43858	1.41439	1.36483
5458	2.16063	2		2.11742	2.06553	2.02789	1.98286	1.92067	1.87981	1.84054	1.77224	1.72308	1.69641	1.66697	1.60784	1.55959	1.53796	1.52268	1.49865	1.46287	1.43875	1.37877	1.35953
5463	2.17661	2		2.13305	2.08041	2.02923	1.98348	1.93761	1.87631	1.79354	1.75163	1.71257	1.68478	1.64736	1.59357	1.58141	1.54815	1.46179	1.4458	1.42855	1.39765	1.39375	1.37912
5467	2.18141	2		2.14337	2.08728	2.0431	1.9907	1.94907	1.88361	1.84141	1.7891	1.77558	1.73187	1.66845	1.62967	1.55891	1.50747	1.51002	1.48065	1.43879	1.37873	1.3447	1.30014
5585	2.18077	2		2.13268	2.07441	2.03381	1.96929	1.9251	1.80619	1.75266	1.72008	1.68757	1.634	1.60445	1.56685	1.52523	1.46722	1.39861	1.36735	1.30148	1.21836	1.18207	1.17669
5705	2.20352	2		2.15945	2.10172	2.05025	2.00415	1.9704	1.89657	1.82367	1.78733	1.72084	1.66026	1.63296	1.60155	1.57027	1.55186	1.54856	1.52828	1.47213	1.44772	1.4201	1.38042
4620	2.18104	3		2.15341	2.12597	2.0766	2.0247	1.9794	1.90932	1.84938	1.78897	1.74255	1.69656	1.68023	1.63283	1.59024	1.54687	1.516	1.49351	1.46033	1.42371	1.37704	1.36684
5457	2.20939	3		2.16536	2.1208	2.07453	2.00863	1.93634	1.88781	1.85347	1.80376	1.77513	1.70936	1.65703	1.64061	1.62845	1.6106	1.58182	1.57529	1.5507	1.50504	1.43309	1.34918
5462	2.17415	3		2.14371	2.10661	2.04002	2.00594	1.94947	1.90844	1.88951	1.86415	1.80792	1.7876	1.72402	1.67506	1.63536	1.5965	1.5366	1.48552	1.43288	1.37308	1.35956	1.32754
5452	2.23949	4		2.20307	2.16629	2.1372	2.09486	2.05667	1.99232	1.94449	1.90458	1.86729	1.82579	1.80546	1.75949	1.72603	1.6774	1.63351	1.60625	1.55252	1.483	1.44965	1.43038
5455	2.2182	4		2.18036	2.14215	2.12897	2.04504	2.01779	1.95781	1.90936	1.85687	1.79859	1.74554	1.72747	1.70602	1.68379	1.63287	1.57503	1.54552	1.51097	1.46106	1.43612	1.40829
5461	2.24402	4		2.20634	2.16544	2.13218	2.08103	2.05064	1.99458	1.93274	1.91981	1.87792	1.83485	1.77405	1.76473	1.70341	1.67589	1.64317	1.62883	1.60792	1.58486	1.53079	1.48237
5672	2.25449	4		2.21735	2.16882	2.13716	2.07414	2.03113	2.00321	1.93585	1.91438	1.88078	1.86233	1.81796	1.74517	1.70007	1.65731	1.64025	1.59455	1.56939	1.55037	1.49091	1.46097
5679	2.2505	4		2.20255	2.16942	2.13616	2.06791	2.02246	1.993	1.96202	1.92846	1.88644	1.85408	1.81369	1.76804	1.73771	1.70309	1.66443	1.63605	1.58911	1.5667	1.54284	1.50586
5689	2.22767	4		2.18386	2.1431	2.12185	2.06509	2.01716	2.01457	1.96442	1.91872	1.84569	1.81754	1.78371	1.74947	1.69344	1.6072	1.58381	1.55235	1.527	1.49855	1.46595	1.41558
6088	2.2789	4		2.23217	2.1919	2.15191	2.09331	2.05138	1.99102	1.93658	1.89279	1.86061	1.81565	1.77059	1.70301	1.69111	1.67078	1.63266	1.61223	1.55204	1.53368	1.51265	1.43994
4619	2.3734	5		2.33089	2.25233	2.23285	2.18676	2.09571	2.01989	1.99544	1.94029	1.91888	1.88312	1.83087	1.81294	1.74753	1.70067	1.65655	1.61773	1.54074	1.46538	1.43172	1.41715
4865	2.32943	5		2.29223	2.24827	2.21725	2.18497	2.08249	2.00684	1.94908	1.92175	1.8856	1.89243	1.83966	1.75513	1.7333	1.6875	1.67813	1.65844	1.61665	1.58209	1.53324	1.52213
5691	2.32924	5		2.2787	2.2274	2.18052	2.12735	2.07495	1.97743	1.94206	1.87252	1.79389	1.70817	1.65695	1.62035	1.54366	1.51704	1.4322	1.38834	1.36224	1.33358	1.26269	1.22891
5694	2.29542	5		2.25436	2.21283	2.16803	2.13071	2.07785	2.0072	1.9324	1.86836	1.84659	1.80904	1.77374	1.72943	1.66989	1.65318	1.59909	1.57568	1.51143	1.4964	1.45591	1.44827
5703	2.36225	5		2.29644	2.22729	2.19174	2.15916	2.08607	2.02385	1.98138	1.93055	1.879	1.82313	1.77163	1.71712	1.67476	1.64905	1.57442	1.54014	1.52256	1.46507	1.33199	1.31833
5470	2.38479	6		2.349	2.25975	2.23796	2.2077	2.17287	2.10055	2.07155	2.03136	1.99065	1.956	1.92605	1.81603	1.74792	1.72091	1.67086	1.62536	1.58287	1.55339	1.5244	1.47329
5549	2.27731	6		2.24548	2.22262	2.18413	2.14659	2.11193	2.08506	2.05018	2.01229	1.9625	1.94271	1.92022	1.88804	1.86301	1.85082	1.82287	1.77852	1.74886	1.73586	1.69619	1.68205
5989	2.38283	6		2.3451	2.30886	2.24632	2.20429	2.11838	2.10172	2.05943	2.01066	1.96377	1.91971	1.88431	1.83992	1.78041	1.72793	1.71377	1.68943	1.66101	1.63793	1.59032	1.55661
6030	2.36821	6		2.32878	2.2777	2.24439	2.18559	2.11261	2.08733	2.02767	1.98613	1.92421	1.89162	1.81069	1.77825	1.69949	1.64199	1.63482	1.62161	1.61264	1.59739	1.57536	1.54567
5678	2.36755	7		2.33692	2.30604	2.28025	2.2415	2.17053	2.13678	2.09154	2.04115	2.01667	1.98185	1.9538	1.92353	1.88083	1.8445	1.80704	1.78432	1.76389	1.73422	1.71861	1.67937
5985	2.34647	7		2.31288	2.26733	2.24589	2.22272	2.18496	2.1471	2.08241	2.03597	1.98784	1.94944	1.92608	1.87157	1.81983	1.78142	1.71095	1.66727	1.61175	1.5838	1.53055	1.51365
5456	2.35226	8		2.32078	2.26488	2.20579	2.19278	2.15935	2.13292	2.10469	2.05411	2.01493	1.97383	1.94131	1.90527	1.89252	1.86505	1.83609	1.787	1.74277	1.67728	1.63782	1.60863
5468	2.44249	8		2.40848	2.34965	2.28657	2.25996	2.22821	2.17091	2.14613	2.0892	2.08908	2.00844	1.96552	1.93894	1.90153	1.86829	1.83965	1.82341	1.7641	1.74645	1.6947	1.68399
5587	2.42064	8		2.37829	2.31794	2.30075	2.25501	2.21035	2.16454	2.11824	2.08061	2.03342	1.96671	1.94217	1.91369	1.86848	1.80541	1.76952	1.70935	1.67213	1.59322	1.58682	1.5746
5589	2.41753	8		2.3878	2.35109	2.31053	2.27289	2.22652	2.1822	2.1279	2.09972	2.05045	1.96814	1.92291	1.8695	1.81109	1.76716	1.72274	1.70568	1.68712	1.65652	1.62512	1.56472
5636	2.45921	8		2.4197	2.38739	2.34345	2.30229	2.24295	2.19757	2.14023	2.0836	2.0349	2.00859	1.97766	1.91431	1.85011	1.78918	1.75103	1.71548	1.66344	1.60138	1.58466	1.56178
5697	2.39194	8		2.35778	2.30894	2.28648	2.24683	2.19436	2.15956	2.12005	2.09529	2.06188	2.01176	1.96319	1.91238	1.85087	1.82557	1.79576	1.75525	1.71738	1.65766	1.61311	1.58257
5699	2.34064	8		2.30853	2.27615	2.25177	2.21863	2.20275	2.14868	2.12301	2.09143	2.04533	1.97446	1.92464	1.88315	1.85496	1.82686	1.81697	1.77481	1.72256	1.70654	1.66325	1.6394
5706	2.38158	8		2.35251	2.32373	2.30086	2.27	2.18567	2.15467	2.12022	2.09138	2.04829	2.00424	1.95661	1.96132	1.92793	1.89849	1.88257	1.85316	1.83388	1.82453	1.8072	1.78066
5984	2.41838	8		2.3838	2.35059	2.32115	2.28486	2.22777	2.18043	2.11658	2.07621	2.02875	2.01323	1.96453	1.93514	1.85203	1.83151	1.78077	1.73011	1.70198	1.67523	1.64281	1.5927
4700	2.41996	9		2.40228	2.37519	2.35284	2.29921	2.27138	2.23259	2.18156	2.13284	2.09782	2.05811	2.02802	1.99889	1.98073	1.91721	1.8815	1.88597	1.82721	1.80375	1.76651	1.74201
5451	2.49555	9		2.46036	2.42269	2.37852	2.32261	2.2786	2.23049	2.17735	2.12531	2.09308	2.0654	2.0051	1.97505	1.95612	1.91395	1.88295	1.87719	1.79347	1.7722	1.73604	1.71383
5466	2.41861	9		2.39767	2.34878	2.31489	2.26328	2.26155	2.21026	2.15538	2.11764	2.03448	1.99474	1.9659	1.93992	1.88726	1.85675	1.84261	1.79867	1.70684	1.67447	1.64983	1.63079
5641	2.37024	9		2.33896	2.28441	2.26351	2.25343	2.22197	2.19637	2.15141	2.13267	2.07792	2.05985	2.02017	1.98121	1.95803	1.92249	1.84446	1.81605	1.77613	1.75619	1.73863	1.68611
5453	2.4362	10		2.40681	2.35568	2.33387	2.30477	2.26925	2.21531	2.1806	2.132	2.10913	2.0878	2.01912	1.97651	1.93326	1.87895	1.83387	1.78322	1.74464	1.69508	1.68385	1.64992
5709	2.51738	10		2.4826	2.42236	2.40002	2.35305	2.31716	2.25465	2.21178	2.16456	2.12519	2.07603	2.01939	1.95574	1.93928	1.9212	1.88734	1.86972	1.83556	1.80802	1.78425	1.72447
5711	2.49897	10		2.46466	2.41434	2.3917	2.3561	2.31992	2.26571	2.21187	2.17838	2.12885	2.06765	2.02696	1.9748	1.94927	1.89261	1.84876	1.83238	1.82629	1.80676	1.7851	1.74376
3387	2.58136	11		2.54763	2.49801	2.45909	2.42615	2.39895	2.31709	2.27863	2.24235	2.19326	2.14426	2.08581	2.04046	2.00559	1.94322	1.91608	1.84799	1.78005	1.72958	1.72336	1.6897
5454	2.44458	11		2.4179	2.39103	2.37112	2.33613	2.3009	2.26171	2.21086	2.18416	2.15429	2.12714	2.10255	2.07702	2.04576	2.00651	1.98324	1.96046	1.9366	1.92457	1.89114	1.85742
5580	2.44371	11		2.41352	2.37743	2.35276	2.31986	2.27937	2.24821	2.22335	2.1715	2.13885	2.10752	2.0632	2.03579	2.00325	1.96538	1.92167	1.87737	1.84902	1.8204	1.80321	1.76221
5677	2.49001	11		2.46094	2.41505	2.39112	2.36661	2.30709	2.25376	2.22418	2.16973	2.16196	2.12925	2.09418	2.05604	2.01037	1.94859	1.92815	1.89304	1.86215	1.82586	1.79935	1.75159
5690	2.49342	11		2.46334	2.40246	2.38323	2.3612	2.32536	2.27041	2.23536	2.19547	2.15391	2.13707	2.07241	2.02257	1.99438	1.97237	1.94165	1.88988	1.85536	1.83502	1.78905	1.72636
5696	2.51013	11		2.47893	2.43774	2.41171	2.3549	2.30701	2.26214	2.22246	2.19838	2.16045	2.12581	2.08057	2.03562	1.9758	1.93906	1.91408	1.89011	1.85605	1.80674	1.79027	1.7609
5986	2.54411	11		2.50966	2.4744	2.44315	2.40467	2.36805	2.33188	2.29802	2.24185	2.17499	2.12548	2.07761	2.04281	2.01333	1.96969	1.91525	1.9018	1.88264	1.85053	1.82893	1.81998
4712	2.54773	12		2.48818	2.43686	2.41292	2.40092	2.36367	2.33166	2.29521	2.26403	2.22925	2.18389	2.12598	2.07773	2.04862	2.01513	1.98599	1.96488	1.93915	1.90226	1.86689	1.84105
5469	2.54344	12		2.51295	2.48221	2.44442	2.41303	2.35157	2.34448	2.28457	2.22739	2.18463	2.15557	2.14335	2.10235	2.08316	2.03274	2.00275	1.96136	1.91897	1.89554	1.86774	1.83259
5581	2.57865	13		2.54634	2.49292	2.47664	2.44827	2.41093	2.37623	2.33715	2.27963	2.23964	2.18827	2.15482	2.13084	2.0756	2.04816	1.98867	1.92849	1.88735	1.80713	1.76467	1.75129
5988	2.66568	14		2.62526	2.59318	2.55772	2.4876	2.45393	2.40715	2.3721	2.33536	2.27293	2.23109	2.18499	2.15938	2.12558	2.07733	2.03486	2.00438	1.96444	1.92427	1.89338	1.87035
6033	2.54638	14		2.51874	2.47485	2.45198	2.41599	2.40174	2.3705	2.33356	2.30166	2.27116	2.22622	2.2015	2.16863	2.11699	2.08487	2.07779	2.03908	1.99611	1.96618	1.94517	1.92042
6087	2.69204	16		2.66446	2.62152	2.58924	2.55474	2.52494	2.49758	2.45836	2.40963	2.36151	2.32173	2.29	2.25801	2.20761	2.17888	2.11093	2.07914	2.05418	2.0315	1.98888	1.97147
5465	2.63924	17		2.61163	2.58381	2.55314	2.52459	2.50959	2.49333	2.4625	2.38126	2.34949	2.32959	2.29188	2.24688	2.19915	2.16612	2.14452	2.12088	2.10029	2.07586	2.04147	1.99904
5982	2.87893	19		2.8322	2.80115	2.76087	2.71915	2.65571	2.62282	2.57393	2.51913	2.48398	2.44338	2.42296	2.38368	2.34301	2.30572	2.26458	2.22633	2.17516	2.13604	2.10632	2.07612
6090	2.71287	>20		2.69112	2.66753	2.63649	2.61253	2.58841	2.56142	2.52554	2.49552	2.4684	2.42764	2.40012	2.37921	2.36036	2.3303	2.28831	2.25363	2.21245	2.18001	2.13389	2.11969

## Sheet: KIRP
KIRP patient	Tumor Entropy	Number of targets		TOP1	TOP2	TOP3	TOP4	TOP5	TOP6	TOP7	TOP8	TOP9	TOP10	TOP11	TOP12	TOP13	TOP14	TOP15	TOP16	TOP17	TOP18	TOP19	TOP20
5875	2.15007	1		2.0942	2.01856	1.98324	1.86044	1.79896	1.77628	1.72225	1.67718	1.61255	1.53253	1.45147	1.43647	1.36959	1.33425	1.28419	1.12766	1.11721	1.10593	1.09374	1.06021
7055	2.14491	1		2.08751	2.01467	1.98653	1.95199	1.91834	1.84435	1.81305	1.75692	1.74762	1.72128	1.65436	1.61948	1.56744	1.51999	1.4867	1.44682	1.42564	1.33826	1.29612	1.264
A59R	2.14165	1		2.09116	1.96445	1.93308	1.89581	1.86445	1.80891	1.80166	1.76484	1.70688	1.64424	1.6054	1.57435	1.53826	1.53452	1.45584	1.38571	1.36825	1.35017	1.33778	1.3312
6846	2.17701	2		2.1113	1.94692	1.93593	1.88188	1.80893	1.74531	1.65881	1.61589	1.517	1.46049	1.3749	1.36372	1.35045	1.32597	1.29835	1.28269	1.27576	1.22259	1.18104	1.13253
7051	2.19216	2		2.14047	2.05892	1.99212	1.91891	1.84934	1.7529	1.73566	1.65862	1.61923	1.56585	1.51952	1.49303	1.42753	1.35444	1.31434	1.26586	1.23862	1.19853	1.14623	1.14162
5884	2.23536	3		2.18904	2.12992	2.08152	2.04722	1.9966	1.92647	1.86776	1.80721	1.69653	1.66194	1.60426	1.55292	1.47937	1.42867	1.40873	1.34702	1.32272	1.27528	1.24965	1.18079
4115	2.22959	4		2.1895	2.14897	2.1157	2.09263	2.05718	1.96643	1.93459	1.88075	1.81486	1.76709	1.74494	1.71025	1.66064	1.63407	1.57433	1.51849	1.49539	1.45773	1.40074	1.37412
5882	2.22952	4		2.18341	2.14683	2.10934	2.07414	2.00141	1.90191	1.85777	1.79386	1.70223	1.64452	1.61027	1.5351	1.51222	1.49968	1.41194	1.37387	1.33386	1.26781	1.2485	1.21905
6131	2.2719	4		2.18258	2.14598	2.11371	2.05212	2.00951	1.91652	1.87391	1.83081	1.76078	1.73871	1.67689	1.64403	1.59764	1.55646	1.52879	1.49397	1.46838	1.42378	1.39868	1.35891
6133	2.29624	5		2.24144	2.2026	2.15455	2.10099	2.06731	1.97938	1.91754	1.8873	1.83345	1.76478	1.70986	1.67092	1.6433	1.58624	1.57229	1.55627	1.53126	1.5062	1.39468	1.33804
7046	2.38544	5		2.33944	2.2329	2.2088	2.16178	2.0694	2.0126	1.97457	1.91793	1.81261	1.72502	1.70037	1.64171	1.58346	1.50257	1.49736	1.46582	1.42319	1.40638	1.40679	1.36148
5887	2.3524	6		2.26876	2.23209	2.20185	2.17623	2.1323	2.09513	2.04672	1.98921	1.94201	1.89355	1.87701	1.84471	1.81023	1.76105	1.7312	1.71052	1.65165	1.617	1.59324	1.5522
A5E8	2.35935	6		2.32728	2.27246	2.23657	2.1979	2.11517	2.06164	2.00628	1.9629	1.94545	1.92963	1.87129	1.80667	1.76981	1.72812	1.67475	1.5982	1.56416	1.55006	1.53217	1.4801
7045	2.37213	7		2.34017	2.30942	2.24963	2.22475	2.17179	2.14285	2.09852	2.04868	2.01199	1.94833	1.91794	1.891	1.85318	1.81291	1.77895	1.74099	1.69887	1.66374	1.62314	1.60848
7044	2.44594	8		2.39909	2.34528	2.31199	2.2501	2.20262	2.1964	2.15664	2.05781	2.0045	1.96759	1.93417	1.92014	1.88351	1.85369	1.82318	1.73781	1.69672	1.64229	1.60346	1.57739
7059	2.43952	8		2.36895	2.33079	2.30791	2.26866	2.23891	2.20035	2.15612	2.09009	2.04686	1.99251	1.95625	1.91813	1.88321	1.8265	1.74656	1.69777	1.66817	1.65087	1.60856	1.58098
5877	2.49212	9		2.45518	2.40645	2.36438	2.32601	2.30438	2.27624	2.20478	2.12271	2.07991	2.00715	1.95042	1.88192	1.86784	1.82101	1.77433	1.74141	1.72242	1.70155	1.66541	1.63918
5878	2.46371	9		2.40647	2.36215	2.31284	2.29435	2.25764	2.21013	2.18711	2.13676	2.04564	1.99903	1.94674	1.87521	1.77549	1.68817	1.6315	1.60965	1.48935	1.46387	1.36803	1.3411
5890	2.52085	12		2.49004	2.45897	2.42903	2.39547	2.36301	2.33769	2.30789	2.29204	2.18394	2.16673	2.11417	2.09226	2.06615	2.00534	1.97175	1.9136	1.87835	1.85046	1.81666	1.78614
7966	2.64816	12		2.6168	2.58517	2.54041	2.4736	2.41924	2.35609	2.29446	2.24891	2.20256	2.13449	2.10973	2.07618	2.00837	1.9679	1.93866	1.81928	1.76213	1.73272	1.70124	1.65684
5879	2.59964	16		2.57427	2.5281	2.49039	2.45325	2.43644	2.41151	2.3821	2.33239	2.31349	2.28064	2.25926	2.22283	2.18383	2.15314	2.13618	2.09966	2.03288	2.00289	1.96569	1.91473
5891	2.74335	20		2.71088	2.65728	2.64339	2.60183	2.58651	2.55632	2.51367	2.49611	2.46441	2.43311	2.3968	2.37003	2.35323	2.32593	2.26888	2.24494	2.21085	2.16194	2.11025	2.09012
5894	2.70242	20		2.66968	2.62655	2.5988	2.5508	2.51273	2.48117	2.46503	2.4377	2.42291	2.3915	2.36397	2.3314	2.30215	2.27157	2.23876	2.22222	2.16747	2.14093	2.10984	2.07835

## Sheet: BRCA
BRCA patient	Tumor Entropy	Number of targets		TOP1	TOP2	TOP3	TOP4	TOP5	TOP6	TOP7	TOP8	TOP9	TOP10	TOP11	TOP12	TOP13	TOP14	TOP15	TOP16	TOP17	TOP18	TOP19	TOP20
A0E0	2.14829	1		2.08599	2.06028	2.01121	1.9405	1.86897	1.78428	1.74654	1.61676	1.50915	1.49936	1.48194	1.43869	1.34121	1.28546	1.28546	1.22098	1.1488	1.0494	0.994877	0.994877
A0HK	2.11934	1		2.06178	1.96723	1.92427	1.86708	1.81762	1.74731	1.62427	1.64152	1.53208	1.47085	1.41243	1.33544	1.25867	1.09833	1.05546	1.00552	1.00552	0.944853	0.928138	0.839034
A1N4	2.1399	1		2.05406	1.97238	1.94325	1.8988	1.86063	1.81401	1.76239	1.74797	1.71001	1.67775	1.64648	1.59729	1.55669	1.49224	1.44572	1.4093	1.2708	1.20564	1.20149	1.18238
A1RD	2.16389	1		2.09952	2.04738	2.01424	1.91319	1.78825	1.79185	1.70804	1.6488	1.58721	1.54338	1.50634	1.42791	1.34453	1.30459	1.2878	1.26854	1.21853	1.18782	1.17627	1.14162
A2FB	2.14708	1		2.05138	1.99635	1.91422	1.87239	1.83832	1.7859	1.69244	1.62892	1.60005	1.56829	1.52288	1.51106	1.49336	1.41732	1.41145	1.32479	1.25636	1.23081	1.206	1.20285
A0AY	2.26661	2		2.21384	2.08721	2.05006	2.00036	1.94377	1.90677	1.85036	1.80616	1.73968	1.67648	1.59718	1.56678	1.54965	1.559	1.52349	1.48164	1.43012	1.34059	1.28427	1.21824
A0BS	2.17529	2		2.13175	2.07913	1.93555	1.8305	1.77419	1.73161	1.69843	1.67418	1.61486	1.585	1.55149	1.5198	1.48469	1.40201	1.34185	1.32421	1.30511	1.24595	1.20772	1.20465
A0C0	2.22646	2		2.14088	2.05952	1.85132	1.79413	1.75184	1.75578	1.70403	1.64205	1.54478	1.50605	1.47884	1.47884	1.42196	1.4184	1.40229	1.35185	1.30139	1.21786	1.19136	1.14541
A0H7	2.2316	2		2.15445	2.06995	2.05295	1.9739	1.89538	1.80341	1.7379	1.65641	1.61981	1.55726	1.49863	1.46435	1.44761	1.38179	1.3315	1.2505	1.22629	1.22488	1.20867	1.18872
A1IG	2.16988	2		2.11697	2.02149	1.98856	1.92604	1.90914	1.86734	1.74471	1.70612	1.64224	1.59743	1.53143	1.49203	1.41785	1.40623	1.35621	1.34689	1.30491	1.22918	1.21473	1.20674
A1LH	2.25545	2		2.21414	2.10251	2.06051	2.00533	1.95389	1.86269	1.81604	1.77124	1.74613	1.6842	1.64643	1.61661	1.58099	1.53325	1.49627	1.46095	1.42197	1.39978	1.36784	1.32315
A0BV	2.2711	3		2.22504	2.12983	2.10042	2.05053	1.99993	1.91179	1.8435	1.78446	1.70782	1.67468	1.60864	1.56688	1.51391	1.4393	1.38417	1.35414	1.30621	1.25046	1.20303	1.16919
A0BW	2.33531	3		2.2802	2.23677	2.09784	2.00285	1.94001	1.87601	1.82594	1.74108	1.63854	1.57094	1.46007	1.37192	1.24509	1.21337	1.18362	1.12365	1.00773	0.955056	0.878506	0.829507
A0DL	2.35501	3		2.25267	2.20724	2.03529	1.98691	1.92529	1.86223	1.81046	1.74096	1.69278	1.65252	1.61356	1.56806	1.48087	1.42242	1.38568	1.36655	1.30504	1.26555	1.25501	1.22649
A153	2.27533	3		2.21572	2.11524	2.08192	2.06382	2.00012	1.92819	1.88141	1.83971	1.80647	1.73418	1.69599	1.65956	1.61492	1.5491	1.50009	1.4263	1.38563	1.35193	1.24047	1.21612
A158	2.28542	3		2.23483	2.16505	2.086	2.05902	2.01646	1.94644	1.92681	1.88401	1.83576	1.7664	1.73383	1.68789	1.63955	1.60899	1.57835	1.47511	1.40777	1.37984	1.35819	1.30004
A18N	2.27252	3		2.194	2.12209	1.9686	1.89738	1.90786	1.78149	1.64744	1.56445	1.51821	1.41033	1.34397	1.23129	1.22259	1.21269	1.22209	1.21122	1.1783	1.12805	1.11486	1.02802
A1EN	2.32403	3		2.27703	2.14688	2.03997	1.98801	1.93529	1.87221	1.83568	1.8076	1.7665	1.71005	1.66936	1.62711	1.56531	1.53085	1.50179	1.45649	1.36688	1.3147	1.30739	1.25044
A1EO	2.31662	3		2.26088	2.205	2.07475	2.03216	1.96339	1.9034	1.82886	1.78884	1.71273	1.67871	1.60914	1.54122	1.49569	1.39901	1.33921	1.33039	1.32596	1.27505	1.20097	1.15227
A208	2.22589	3		2.15146	2.10724	2.03937	1.98645	1.91373	1.87891	1.78706	1.75529	1.71959	1.66828	1.62686	1.59265	1.52208	1.46618	1.43529	1.42477	1.41594	1.41354	1.37722	1.35646
A0D9	2.29275	4		2.23177	2.18645	2.11161	2.05633	1.98407	1.93959	1.86803	1.82087	1.78853	1.72593	1.65384	1.5881	1.5387	1.49101	1.44621	1.43687	1.37133	1.33676	1.32571	1.30632
A0DQ	2.39453	4		2.28957	2.1823	2.14494	2.07146	1.92839	1.91188	1.73739	1.72158	1.65096	1.5653	1.5464	1.4871	1.44166	1.34882	1.29552	1.26387	1.2101	1.17931	1.15917	1.13646
A13G	2.40069	4		2.33311	2.27797	2.20526	2.09598	2.05626	1.9991	1.93278	1.85622	1.81695	1.78965	1.73888	1.68525	1.62427	1.58864	1.55799	1.53385	1.48233	1.41471	1.3624	1.28524
A1NG	2.27763	4		2.2336	2.17644	2.14045	2.09422	2.05416	1.94579	1.91134	1.8217	1.77851	1.7188	1.6677	1.64227	1.57532	1.54556	1.48387	1.43213	1.35997	1.30738	1.27602	1.25364
A2C8	2.26079	4		2.20913	2.14983	2.12632	2.02899	1.98851	1.91347	1.85168	1.79089	1.73742	1.69351	1.62759	1.59939	1.53816	1.49893	1.41797	1.36401	1.32091	1.24863	1.17057	1.16127
A0B7	2.35151	5		2.30961	2.24145	2.19056	2.10696	2.08312	2.03599	2.01205	1.99225	1.94379	1.88118	1.80975	1.74749	1.69843	1.64169	1.58573	1.55924	1.52558	1.48868	1.42909	1.3846
A0DC	2.36937	5		2.32817	2.27014	2.23609	2.17401	2.01676	1.94083	1.87542	1.81916	1.82054	1.77278	1.73503	1.68258	1.60255	1.54771	1.51099	1.41968	1.37801	1.3632	1.31951	1.28546
A18L	2.499	5		2.44398	2.38915	2.23283	2.17513	2.10562	2.08819	2.03028	2.01734	1.97079	1.91988	1.84601	1.79347	1.77799	1.73458	1.70269	1.62991	1.60838	1.55775	1.50272	1.41669
A1EV	2.37978	5		2.31427	2.23687	2.19353	2.136	2.03241	1.97819	1.91394	1.8765	1.80191	1.74098	1.70139	1.6636	1.59704	1.51676	1.49334	1.44335	1.39748	1.33104	1.30469	1.26409
A203	2.384	5		2.3461	2.17962	2.17858	2.14245	2.10421	2.0748	2.03233	1.98073	1.93723	1.90114	1.84243	1.80915	1.76262	1.7344	1.70066	1.66745	1.59803	1.57159	1.52611	1.47865
A0BZ	2.41811	6		2.38551	2.34029	2.21462	2.16996	2.12501	2.06789	1.97243	1.91267	1.83808	1.7705	1.73542	1.70193	1.67296	1.60746	1.57308	1.53152	1.49034	1.41466	1.40669	1.34519
A0DD	2.48624	6		2.41758	2.33737	2.25627	2.20275	2.16059	2.08849	2.00667	1.94778	1.91133	1.86555	1.79565	1.72429	1.66828	1.59339	1.58823	1.5714	1.5154	1.50748	1.45134	1.42858
A15M	2.48637	6		2.43415	2.3533	2.2229	2.1934	2.1394	2.07012	1.98718	1.88724	1.88118	1.83572	1.71957	1.67614	1.61328	1.53773	1.50444	1.48468	1.43016	1.43995	1.39783	1.35089
A18P	2.49281	6		2.39443	2.3354	2.26425	2.22861	2.16088	2.06671	2.04998	1.99259	1.9225	1.88929	1.8527	1.81112	1.74634	1.673	1.62849	1.54022	1.51331	1.47229	1.43711	1.396
A1LS	2.40004	6		2.36672	2.31671	2.27591	2.26412	2.13149	2.10277	2.06397	2.03892	2.00129	1.96044	1.93183	1.90455	1.86615	1.82737	1.80767	1.78572	1.76584	1.75353	1.74534	1.71736
A1RC	2.445	6		2.38837	2.32328	2.24612	2.17658	2.13836	2.05775	2.0219	1.96768	1.93152	1.87833	1.85139	1.79969	1.77937	1.72957	1.67512	1.6038	1.57305	1.51258	1.47613	1.43207
A0DB	2.46418	7		2.40197	2.33635	2.30852	2.24534	2.18015	2.1418	2.09391	2.04304	1.99043	1.93704	1.88488	1.86504	1.78536	1.74714	1.70664	1.62895	1.61452	1.58642	1.55007	1.48463
A18J	2.41215	7		2.36801	2.3142	2.27516	2.21816	2.15448	2.12088	2.06542	2.02509	1.97523	1.94047	1.89654	1.87939	1.82612	1.79127	1.75897	1.66797	1.62876	1.55041	1.51533	1.43602
A18M	2.47266	7		2.41086	2.35605	2.31763	2.26763	2.18854	2.12929	2.07568	2.03785	1.9511	1.92092	1.87504	1.80481	1.74288	1.71847	1.66065	1.63199	1.5991	1.56051	1.5287	1.48074
A18Q	2.45445	7		2.42128	2.33339	2.2983	2.21864	2.15779	2.12512	2.05802	2.02425	1.97466	1.92439	1.84286	1.79328	1.74911	1.70561	1.68237	1.64298	1.59316	1.56749	1.53466	1.52515
A1ND	2.47874	7		2.43344	2.36055	2.32158	2.23962	2.18046	2.12556	2.07296	2.03667	1.95037	1.90266	1.8408	1.80886	1.77571	1.72909	1.70534	1.64517	1.61024	1.5789	1.55869	1.53409
A18V	2.59815	8		2.56059	2.34837	2.30478	2.25291	2.20918	2.17599	2.12712	2.07083	1.99198	1.9697	1.93049	1.88046	1.83462	1.7791	1.75271	1.68702	1.65585	1.62431	1.58641	1.53213
A1NA	2.5031	8		2.46108	2.41855	2.33348	2.29048	2.25865	2.18637	2.12052	2.02366	1.95863	1.89865	1.82499	1.77416	1.74194	1.69089	1.62703	1.58644	1.54865	1.54336	1.49141	1.47803
A0DK	2.60102	9		2.55049	2.48848	2.45932	2.41447	2.35226	2.2601	2.20983	2.163	2.09908	2.0162	1.95923	1.90414	1.85538	1.79758	1.73901	1.67958	1.59031	1.52178	1.46347	1.44101
A18R	2.74922	9		2.70538	2.64062	2.5024	2.44643	2.38602	2.36117	2.28765	2.21727	2.08874	2.04919	1.9904	1.9392	1.9016	1.83653	1.83653	1.77407	1.73614	1.69873	1.61999	1.61999
A18U	2.53163	9		2.49452	2.4437	2.31188	2.29488	2.26412	2.24404	2.18688	2.14836	2.07676	2.0387	2.00835	1.94827	1.90035	1.86032	1.8126	1.77786	1.72167	1.68256	1.64725	1.61489
A1N6	2.42168	9		2.38239	2.33507	2.25699	2.23503	2.22934	2.16305	2.14136	2.11827	2.02059	1.963	1.86289	1.81787	1.7697	1.71654	1.66262	1.60792	1.54541	1.50762	1.4776	1.44638
A1NF	2.51948	9		2.47771	2.44229	2.41607	2.39696	2.31246	2.26103	2.18044	2.1369	2.09639	2.05258	1.97241	1.92626	1.90478	1.87705	1.83568	1.76512	1.70714	1.65473	1.65202	1.62117
A1F2	2.55108	10		2.52469	2.40804	2.36385	2.37442	2.29675	2.25608	2.22116	2.16835	2.10491	2.04169	2.05546	1.99056	1.95881	1.90247	1.84284	1.77984	1.74394	1.6784	1.62443	1.58561
A1FC	2.6534	10		2.58221	2.4872	2.41813	2.3386	2.29447	2.25129	2.21516	2.17329	2.13805	2.07334	2.0196	1.95367	1.89251	1.83569	1.76681	1.72623	1.6546	1.65063	1.61484	1.55824
A1RB	2.58668	10		2.53494	2.48874	2.43858	2.38799	2.31137	2.27654	2.23646	2.16377	2.10823	2.04414	2.01245	1.97315	1.85973	1.83384	1.80556	1.73965	1.68433	1.59686	1.54531	1.50939
A204	2.56342	10		2.52037	2.47132	2.38487	2.33055	2.30613	2.29532	2.23805	2.17679	2.11484	2.10431	2.05727	2.02384	1.96584	1.93678	1.90172	1.83411	1.80434	1.78883	1.73375	1.72002
A1FN	2.62158	11		2.58064	2.53036	2.42955	2.41237	2.36658	2.3236	2.28885	2.25084	2.16667	2.10949	2.07943	2.04749	1.96048	1.91213	1.86315	1.84045	1.7445	1.70808	1.67105	1.61778
A1R7	2.61502	11		2.57289	2.53023	2.43169	2.44012	2.3638	2.27386	2.23147	2.2034	2.1518	2.10674	2.05116	2.00177	1.97844	1.985	1.91683	1.88412	1.81013	1.78412	1.7628	1.72361
A1RF	2.67588	12		2.6373	2.57531	2.5658	2.54238	2.42027	2.37692	2.31773	2.2848	2.23607	2.18522	2.12951	2.09325	2.05383	1.97662	1.92691	1.90904	1.87198	1.8495	1.8537	1.82297
A1RH	2.6582	12		2.61159	2.56161	2.45563	2.42388	2.35695	2.31183	2.28749	2.25257	2.19574	2.17992	2.12997	2.06994	2.04057	2.00311	1.95902	1.92814	1.88147	1.83664	1.80712	1.74467
A23H	2.66903	12		2.61866	2.58614	2.46209	2.41928	2.37239	2.3019	2.26037	2.24194	2.2022	2.16192	2.1383	1.98781	1.93297	1.91469	1.87988	1.83251	1.78501	1.74526	1.70397	1.64335
A1N9	2.65163	13		2.62279	2.58362	2.55357	2.5215	2.46854	2.42833	2.38367	2.30903	2.3002	2.25028	2.20036	2.14971	2.09184	2.04843	1.99797	1.94429	1.88981	1.85663	1.79951	1.74186
		5.72414
		3.38103

## Sheet: THCA
THCA patient	Tumor Entropy	Number of targets		TOP1	TOP2	TOP3	TOP4	TOP5	TOP6	TOP7	TOP8	TOP9	TOP10	TOP11	TOP12	TOP13	TOP14	TOP15	TOP16	TOP17	TOP18	TOP19	TOP20
A2JQ	2.1256	1		2.09981	1.99688	1.99973	1.93197	1.87304	1.81859	1.7764	1.69357	1.60158	1.54416	1.5143	1.48018	1.41292	1.3992	1.37255	1.28479	1.26425	1.24697	1.22021	1.19051
A2N7	2.15446	1		2.08487	2.01376	1.95504	1.86516	1.78838	1.74192	1.65938	1.51296	1.45428	1.36477	1.27811	1.21417	1.11783	0.985537	0.883223	0.869138	0.853658	0.866301	0.849751	0.856405
A3N3	2.11544	1		2.06841	1.98636	1.93665	1.88245	1.81475	1.75383	1.6884	1.60015	1.56196	1.39344	1.37436	1.35338	1.28501	1.26777	1.24114	1.21834	1.171	1.11787	1.13171	1.10157
A3ZK	2.13053	1		2.08499	2.032	1.99259	1.95804	1.88484	1.83448	1.74848	1.68129	1.64205	1.58863	1.52825	1.49503	1.45522	1.37752	1.32205	1.31016	1.25025	1.2553	1.23613	1.23064
A1CV	2.16793	2		2.10822	1.99751	1.94031	1.92268	1.79293	1.77765	1.71636	1.67308	1.57181	1.52688	1.48417	1.3784	1.30776	1.26111	1.22808	1.19066	1.12891	1.10376	1.07356	0.993875
A290	2.15842	2		2.11583	2.05597	2.02396	1.98625	1.93837	1.87516	1.75682	1.69269	1.63858	1.58368	1.51801	1.46141	1.39205	1.33895	1.25376	1.23044	1.19232	1.11135	1.08132	1.03754
A3MX	2.17138	2		2.12458	2.0631	2.03285	1.98391	1.92855	1.8239	1.78717	1.70638	1.63871	1.57508	1.52523	1.47121	1.41228	1.3667	1.34757	1.29616	1.27712	1.22302	1.12525	1.11343
A3N2	2.16326	2		2.12318	2.04221	2.01323	1.85457	1.82652	1.77585	1.7356	1.62203	1.57987	1.53177	1.52615	1.49851	1.43503	1.35419	1.33523	1.31461	1.27371	1.22729	1.21884	1.19085
A3PU	2.18421	2		2.13978	2.09479	2.05762	2.01131	1.98683	1.90321	1.84013	1.80197	1.76644	1.69486	1.6421	1.58859	1.54766	1.50162	1.43747	1.38057	1.3207	1.30981	1.2982	1.28581
A3TB	2.17249	2		2.11625	2.04294	2.03556	1.92381	1.89491	1.85149	1.74329	1.70574	1.60025	1.52916	1.48796	1.41248	1.32043	1.21586	1.17131	1.14103	1.08825	1.07527	1.06119	1.02948
A3ZO	2.16251	2		2.11511	2.0626	2.0172	1.98294	1.93274	1.85587	1.78862	1.75056	1.71196	1.61445	1.55714	1.5428	1.51231	1.47709	1.39502	1.35835	1.34106	1.32238	1.25025	1.19959
A2C6	2.25038	3		2.20544	2.16678	2.09743	1.99457	1.93369	1.884	1.84364	1.79206	1.74998	1.697	1.62059	1.56483	1.5309	1.50863	1.43255	1.41159	1.36084	1.3411	1.33056	1.30034
A3DP	2.19776	3		2.15711	2.12115	2.09774	2.04449	2.00589	1.98217	1.92954	1.84697	1.81606	1.79161	1.7545	1.67052	1.64124	1.60702	1.56438	1.53758	1.51332	1.48743	1.4422	1.42256
A3T0	2.31072	3		2.26238	2.17136	2.09658	2.06042	1.98504	1.92577	1.82964	1.74801	1.66259	1.57061	1.42269	1.37693	1.30612	1.26216	1.21136	1.13047	1.09917	1.05492	1.04484	0.987797
A41J	2.21783	3		2.1786	2.12875	2.10642	2.06824	2.03152	2.00216	1.96297	1.91896	1.85818	1.80068	1.72153	1.67517	1.62825	1.58758	1.56411	1.53486	1.50494	1.50071	1.46601	1.41522
A41L	2.2249	3		2.17628	2.11822	2.04924	1.99725	1.91766	1.87127	1.78202	1.7238	1.62663	1.59623	1.54203	1.4914	1.40049	1.3925	1.39481	1.36144	1.29385	1.20285	1.18035	1.17316
A28R	2.24565	4		2.20413	2.14848	2.11712	2.062	2.01271	1.97064	1.89497	1.85881	1.77424	1.69067	1.63318	1.54294	1.47584	1.41813	1.35954	1.29411	1.27533	1.2143	1.19344	1.17971
A3T3	2.26065	4		2.2306	2.1775	2.16549	2.09463	1.99357	1.96884	1.92534	1.90399	1.85812	1.80349	1.75769	1.70952	1.66601	1.61664	1.5377	1.51268	1.46079	1.38873	1.35579	1.31666
A1CU	2.28507	5		2.23574	2.18323	2.16154	2.13583	2.07593	1.99977	1.97385	1.95214	1.87783	1.83871	1.79582	1.74844	1.68805	1.60972	1.58148	1.54024	1.4771	1.46378	1.43976	1.40468
A28X	2.34918	5		2.30901	2.2541	2.22284	2.16897	2.08001	1.98802	1.88147	1.77571	1.68995	1.67358	1.60331	1.55376	1.51225	1.47375	1.4269	1.36499	1.33714	1.3215	1.31798	1.26902
A3MY	2.33497	5		2.28275	2.22907	2.22131	2.18009	2.0823	2.0489	2.00789	1.89986	1.87457	1.80771	1.7704	1.7082	1.6588	1.63731	1.5883	1.53866	1.50928	1.4048	1.3761	1.31804
A3TY	2.30234	5		2.26132	2.19633	2.16221	2.11111	2.03595	1.97569	1.92957	1.87432	1.81797	1.78414	1.73562	1.6881	1.70598	1.66866	1.65133	1.59156	1.56946	1.53928	1.53558	1.52213
A3T7	2.30902	6		2.26888	2.24597	2.22332	2.19463	2.15344	2.05778	2.00469	1.99956	1.95903	1.88998	1.85772	1.81476	1.75704	1.70684	1.65394	1.63013	1.58617	1.52403	1.50581	1.47246
A1JZ	2.37683	7		2.32744	2.27185	2.24748	2.21664	2.17298	2.15337	2.07362	1.98722	1.93934	1.91263	1.87624	1.78966	1.70055	1.65829	1.60589	1.49771	1.46401	1.38972	1.34882	1.30865
A3GZ	2.30798	7		2.24658	2.18685	2.19275	2.14796	2.15604	2.12415	2.06749	1.99774	1.92489	1.87041	1.82228	1.79262	1.71327	1.60075	1.53341	1.48395	1.42668	1.39551	1.3777	1.37064
A3ZM	2.45518	11		2.4202	2.38234	2.36083	2.36036	2.3389	2.30106	2.29993	2.22873	2.20728	2.13606	2.10178	2.07761	2.01258	1.97775	1.92616	1.88824	1.84646	1.81024	1.79183	1.78013

## Sheet: PRAD
PRAD patient	Tumor Entropy	Number of targets		TOP1	TOP2	TOP3	TOP4	TOP5	TOP6	TOP7	TOP8	TOP9	TOP10	TOP11	TOP12	TOP13	TOP14	TOP15	TOP16	TOP17	TOP18	TOP19	TOP20
6363	2.13872	1		2.08372	2.02784	1.96133	1.89083	1.85417	1.77477	1.73242	1.66387	1.64827	1.63069	1.61125	1.5897	1.57394	1.54702	1.48612	1.45087	1.40963	1.35	1.2761	1.26662
7211	2.15811	1		2.08394	1.97945	1.95437	1.88649	1.82015	1.74963	1.7208	1.68054	1.62332	1.54584	1.51719	1.45341	1.43075	1.38981	1.34277	1.29493	1.19285	1.16486	1.14124	1.1275
7315	2.13453	1		2.09517	2.0554	2.02875	1.98782	1.84622	1.81534	1.74592	1.7046	1.65787	1.61058	1.56131	1.54596	1.49011	1.45633	1.40604	1.38637	1.36945	1.3488	1.31355	1.29461
7317	2.15328	1		2.10319	2.04613	1.99399	1.92269	1.79841	1.73182	1.7161	1.67504	1.61586	1.55187	1.49071	1.4586	1.42452	1.36762	1.28962	1.28374	1.18832	1.15811	1.12447	1.07724
7740	2.18914	2		2.1168	2.06411	1.99926	1.96072	1.92031	1.83604	1.76849	1.75848	1.73104	1.70754	1.67424	1.56356	1.52622	1.50474	1.50226	1.43395	1.39363	1.33169	1.31083	1.27743
7819	2.16842	2		2.12776	2.06018	2.03736	1.98575	1.94758	1.89255	1.85872	1.82615	1.77022	1.71625	1.67156	1.6198	1.57869	1.54795	1.51547	1.47936	1.47451	1.43408	1.39533	1.3129
6365	2.21759	3		2.15673	2.10665	2.0547	1.93514	1.89854	1.79924	1.72857	1.62856	1.54226	1.53883	1.47523	1.39573	1.30564	1.28322	1.23976	1.22012	1.20858	1.17686	1.11885	1.06211
7125	2.37199	4		2.30112	2.21852	2.17385	2.07674	2.00162	1.93119	1.91712	1.79519	1.70394	1.63579	1.57455	1.53482	1.49793	1.43222	1.42576	1.38687	1.31687	1.29052	1.28119	1.22808
7327	2.32397	4		2.24824	2.17745	2.12691	2.06658	2.02189	1.98113	1.89805	1.87973	1.79351	1.7469	1.68823	1.6623	1.61509	1.51826	1.33625	1.30256	1.20303	1.15745	1.14841	1.08924
7747	2.25192	4		2.22428	2.18454	2.15188	2.09694	2.01546	1.98482	1.95383	1.90925	1.85207	1.8168	1.76788	1.74263	1.70982	1.68792	1.62667	1.57397	1.55285	1.52964	1.46535	1.46021
7782	2.37189	4		2.29992	2.22437	2.11709	2.00572	1.96104	1.85958	1.82284	1.77016	1.72346	1.63285	1.56088	1.53031	1.43858	1.38528	1.3249	1.31304	1.27183	1.22964	1.17995	1.12889
7321	2.32513	5		2.28166	2.23766	2.21505	2.13924	2.10537	2.05781	1.99471	1.9447	1.87763	1.83621	1.79233	1.77911	1.76205	1.73467	1.69793	1.63364	1.57799	1.54078	1.51608	1.47118
7792	2.36472	6		2.33191	2.26787	2.21377	2.16414	2.11399	2.08226	2.04948	2.01632	1.95573	1.86354	1.83613	1.761	1.72018	1.64583	1.58064	1.54678	1.50599	1.45476	1.40757	1.36958
5768	2.40507	8		2.35663	2.29374	2.27092	2.2294	2.18098	2.1637	2.10886	2.06337	2.04427	1.99427	1.94258	1.88822	1.8157	1.80133	1.74246	1.72606	1.66564	1.64694	1.63339	1.59249
6348	2.39749	8		2.36416	2.33053	2.30255	2.26821	2.23355	2.16046	2.14055	2.09245	2.0334	1.99417	1.95625	1.92767	1.88378	1.87333	1.85488	1.80757	1.79518	1.77438	1.75112	1.71216
7789	2.47556	8		2.4375	2.39084	2.36016	2.32372	2.25618	2.15874	2.10889	2.05552	2.02541	2.00079	1.96669	1.9192	1.83793	1.80206	1.75255	1.71682	1.66579	1.63541	1.55215	1.51347
