# Supplementary material for: Signaling Complexity Measured by Shannon Entropy and Its Application in Personalized Medicine
Source: Front Genet. 2019 Oct 21;10:930. doi: 10.3389/fgene.2019.00930 (PMC6816034; doi:10.3389/fgene.2019.00930)
Supplement: Supplementary file 9 [file Table_9.xls]

## Sheet: Planilha1
Tissue1	Tissue2	p-value
STAD	STAD	1000000
STAD	LUAD	1000000
LUAD	LUAD	1000000
STAD	LUSC	501368
LUAD	LUSC	1000000
LUSC	LUSC	1000000
STAD	LIHC	1000000
LUAD	LIHC	122013
LUSC	LIHC	3515.27
LIHC	LIHC	1000000
STAD	KIRC	1000000
LUAD	KIRC	1000000
LUSC	KIRC	663372
LIHC	KIRC	390641
KIRC	KIRC	1000000
STAD	KIRP	1000000
LUAD	KIRP	1000000
LUSC	KIRP	130970
LIHC	KIRP	1000000
KIRC	KIRP	1000000
KIRP	KIRP	1000000
STAD	BRCA	1000000
LUAD	BRCA	1000000
LUSC	BRCA	64509.5
LIHC	BRCA	1000000
KIRC	BRCA	1000000
KIRP	BRCA	1000000
BRCA	BRCA	1000000
STAD	THCA	2350.39
LUAD	THCA	0.842879
LUSC	THCA	0.00730987
LIHC	THCA	1000000
KIRC	THCA	0.0054249
KIRP	THCA	11656.6
BRCA	THCA	26.4412
THCA	THCA	1000000
STAD	PRAD	2990.52
LUAD	PRAD	1.59464
LUSC	PRAD	0.0147957
LIHC	PRAD	1000000
KIRC	PRAD	0.0496837
KIRP	PRAD	5894.86
BRCA	PRAD	31.877
THCA	PRAD	1000000
PRAD	PRAD	1000000
