# Supplementary material for: Signaling Complexity Measured by Shannon Entropy and Its Application in Personalized Medicine
Source: Front Genet. 2019 Oct 21;10:930. doi: 10.3389/fgene.2019.00930 (PMC6816034; doi:10.3389/fgene.2019.00930)
Supplement: Supplementary file 10 [file Table_10.xls]

## Sheet: Planilha1
Tissue1	Tissue2	p-value
LUSC	THCA	0.000319747
KIRC	THCA	0.000526484
LUAD	THCA	0.00260817
LUSC	PRAD	0.0166976
LIHC	THCA	0.0232897
KIRC	PRAD	0.0337483
BRCA	LUSC	0.038903
LUAD	PRAD	0.0581639
STAD	THCA	0.0808213
BRCA	THCA	0.120448
LIHC	PRAD	0.267555
KIRP	THCA	0.291619
BRCA	KIRC	0.66072
LUSC	STAD	0.727851
BRCA	LUAD	0.830016
PRAD	STAD	0.830016
BRCA	BRCA	1
KIRC	KIRC	1
BRCA	KIRP	1
KIRC	KIRP	1
KIRP	KIRP	1
BRCA	LIHC	1
KIRC	LIHC	1
KIRP	LIHC	1
LIHC	LIHC	1
KIRC	LUAD	1
KIRP	LUAD	1
LIHC	LUAD	1
LUAD	LUAD	1
KIRC	LUSC	1
KIRP	LUSC	1
LIHC	LUSC	1
LUAD	LUSC	1
LUSC	LUSC	1
BRCA	PRAD	1
KIRP	PRAD	1
PRAD	PRAD	1
BRCA	STAD	1
KIRC	STAD	1
KIRP	STAD	1
LIHC	STAD	1
LUAD	STAD	1
STAD	STAD	1
PRAD	THCA	1
THCA	THCA	1
